# Supplementary material for: New roles for AP-1/JUNB in cell cycle control and tumorigenic cell invasion via regulation of cyclin E1 and TGF-β2
Source: Genome Biol. 2022 Dec 9;23:252. doi: 10.1186/s13059-022-02800-0 (PMC9733061; doi:10.1186/s13059-022-02800-0)
Supplement: Supplementary file 2 — Additional file 2: Table S1. Regulated genes in siJUNB-transfected cells compared to siControl-transfected cells. [file 13059_2022_2800_MOESM2_ESM.xlsx]

## Sheet: siJUNB-792 vs siCt
Table S1. siJUNB vs siCt regulated genes
		siJUNB-792 vs siCt regulated genes
Gene	Transcript ID	Description	Affymetrix ID	Fold Change siJUNB-792 vs siCt	FDR siJUNB-792 vs siCt
A2M-AS1	AK056852	AK056852 // A2M-AS1 // A2M antisense RNA 1 (non-protein coding) // 12p13.31 // 144571	16748111	-1.62441	0.020395
AAED1	ENST00000375234	ENST00000375234 // AAED1 // AhpC/TSA antioxidant enzyme domain containing 1 // 9q22.32	17096242	1.43982	0.0102401
AAGAB	NM_024666	NM_024666 // AAGAB // alpha- and gamma-adaptin binding protein // 15q22.33-q23 // 79719	16811020	1.33882	0.0189643
AASDHPPT	ENST00000278618	ENST00000278618 // AASDHPPT // aminoadipate-semialdehyde dehydrogenase-phosphopantethei	16730742	-1.34191	0.0194856
ABCA5	NM_172232	NM_172232 // ABCA5 // ATP-binding cassette, sub-family A (ABC1), member 5 // 17q24.3 //	16848318	1.60334	0.0139738
ABCB8	NM_007188	NM_007188 // ABCB8 // ATP-binding cassette, sub-family B (MDR/TAP), member 8 // 7q36 //	17053498	-1.36131	0.0435172
ABCC2	NM_000392	NM_000392 // ABCC2 // ATP-binding cassette, sub-family C (CFTR/MRP), member 2 // 10q24	16708192	-1.64666	0.025201
ABCC3	NM_003786	NM_003786 // ABCC3 // ATP-binding cassette, sub-family C (CFTR/MRP), member 3 // 17q22	16836021	-1.96533	0.0100824
ABI3	NM_016428	NM_016428 // ABI3 // ABI family, member 3 // 17q21.3 // 51225 /// NM_001135186 // ABI3	16835556	-1.49673	0.0168377
ACLY	NM_001096	NM_001096 // ACLY // ATP citrate lyase // 17q21.2 // 47 /// ENST00000352035 // ACLY //	16844936	-1.79519	0.000596513
ACOT2	NM_006821	NM_006821 // ACOT2 // acyl-CoA thioesterase 2 // 14q24.3 // 10965 /// ENST00000238651 /	16786255	-1.51492	0.0142555
ACOT4	ENST00000326303	ENST00000326303 // ACOT4 // acyl-CoA thioesterase 4 // 14q24.3 // 122970 /// NM_152331	16786264	1.58879	0.0220543
ACOT8	NM_005469	NM_005469 // ACOT8 // acyl-CoA thioesterase 8 // 20q13.12 // 10005 /// ENST00000217455	16919673	1.50171	0.00437313
ACOT9	ENST00000379303	ENST00000379303 // ACOT9 // acyl-CoA thioesterase 9 // Xp22.11 // 23597 /// NM_00103717	17109780	1.36469	0.0130102
ACOX1	NM_001185039	NM_001185039 // ACOX1 // acyl-CoA oxidase 1, palmitoyl // 17q25.1 // 51 /// ENST0000053	16849026	1.2934	0.0487182
ACSM3	ENST00000289416	ENST00000289416 // ACSM3 // acyl-CoA synthetase medium-chain family member 3 // 16p13.1	16816604	-1.83047	0.00141265
ACTBL2	NM_001017992	NM_001017992 // ACTBL2 // actin, beta-like 2 // 5q11.2 // 345651 /// ENST00000423391 //	16996415	5.41279	0.000155316
ACVR1C	NM_145259	NM_145259 // ACVR1C // activin A receptor, type IC // 2q24.1 // 130399 /// NM_001111031	16903953	1.41115	0.0456077
ACVR2A	ENST00000241416	ENST00000241416 // ACVR2A // activin A receptor, type IIA // 2q22.3 // 92 /// ENST00000	16886308	-1.51461	0.00558951
ACVR2B	NM_001106	NM_001106 // ACVR2B // activin A receptor, type IIB // 3p22 // 93 /// ENST00000352511 /	16939231	-1.5327	0.0266637
ADAMTS10	NM_030957	NM_030957 // ADAMTS10 // ADAM metallopeptidase with thrombospondin type 1 motif, 10 //	16868219	-1.35191	0.0282327
ADAMTS3	NM_014243	NM_014243 // ADAMTS3 // ADAM metallopeptidase with thrombospondin type 1 motif, 3 // 4q	16976706	-1.44876	0.0322362
ADCK1	NM_020421	NM_020421 // ADCK1 // aarF domain containing kinase 1 // 14q24.3 // 57143 /// ENST00000	16786990	-1.57281	0.0172506
ADCK5	NM_174922	NM_174922 // ADCK5 // aarF domain containing kinase 5 // 8q24.3 // 203054 /// ENST00000	17073801	-1.4451	0.0167089
ADCY9	NM_001116	NM_001116 // ADCY9 // adenylate cyclase 9 // 16p13.3 // 115 /// ENST00000294016 // ADCY	16823477	1.34	0.0372978
ADIPOR1	NR_046083	NR_046083 // ADIPOR1 // adiponectin receptor 1 // 1q32.1 // 51094 /// ENST00000436244 /	16698122	1.34423	0.0295066
ADIPOR2	ENST00000357103	ENST00000357103 // ADIPOR2 // adiponectin receptor 2 // 12p13.31 // 79602 /// NM_024551	16746696	-1.5525	0.00479515
ADM	ENST00000528655	ENST00000528655 // ADM // adrenomedullin // 11p15.4 // 133 /// ENST00000278175 // ADM /	16721905	1.62673	0.00855784
ADORA2B	NM_000676	NM_000676 // ADORA2B // adenosine A2b receptor // 17p12 // 136 /// M97759 // ADORA2B //	16831383	1.50679	0.00500911
ADRA1B	NM_000679	NM_000679 // ADRA1B // adrenoceptor alpha 1B // 5q33.3 // 147 /// ENST00000306675 // AD	16991705	1.50555	0.00751519
AES	NM_198969	NM_198969 // AES // amino-terminal enhancer of split // 19p13.3 // 166 /// ENST00000221	16867047	-1.55351	0.00926615
AGA	NM_000027	NM_000027 // AGA // aspartylglucosaminidase // 4q34.3 // 175 /// NM_001171988 // AGA //	16981760	-1.52502	0.0297739
AGAP6	NM_001077665	NM_001077665 // AGAP6 // ArfGAP with GTPase domain, ankyrin repeat and PH domain 6 // 1	16704909	1.3041	0.0353711
AGPAT5	NM_018361	NM_018361 // AGPAT5 // 1-acylglycerol-3-phosphate O-acyltransferase 5 (lysophosphatidic	17065313	-1.53461	0.00749263
AHNAK2	NM_138420	NM_138420 // AHNAK2 // AHNAK nucleoprotein 2 // 14q32.33 // 113146 /// ENST00000333244	16797196	1.43924	0.0413937
AHRR	NM_020731	NM_020731 // AHRR // aryl-hydrocarbon receptor repressor // 5p15.3 // 57491 /// ENST000	16982546	1.34255	0.0307728
AIMP2	NM_006303	NM_006303 // AIMP2 // aminoacyl tRNA synthetase complex-interacting multifunctional pro	17043355	-1.34272	0.0191433
AK3	NM_016282	NM_016282 // AK3 // adenylate kinase 3 // 9p24.1 // 50808 /// ENST00000381809 // AK3 //	17092153	1.28587	0.0255656
AK4	NM_001005353	NM_001005353 // AK4 // adenylate kinase 4 // 1p31.3 // 205 /// NM_013410 // AK4 // aden	16665674	1.33487	0.0456077
AKAP12	NM_005100	NM_005100 // AKAP12 // A kinase (PRKA) anchor protein 12 // 6q24-q25 // 9590 /// ENST00	17013773	1.54474	0.0155672
AKIP1	NR_045417	NR_045417 // AKIP1 // A kinase (PRKA) interacting protein 1 // 11p15.3 // 56672 /// NM_	16721746	1.36902	0.0266637
AKT2	NM_001626	NM_001626 // AKT2 // v-akt murine thymoma viral oncogene homolog 2 // 19q13.1-q13.2 //	16872352	-1.51753	0.00496433
AKTIP	NM_001012398	NM_001012398 // AKTIP // AKT interacting protein // 16q12.2 // 64400 /// NM_022476 // A	16826539	1.36033	0.0155672
ALDH1L2	NM_001034173	NM_001034173 // ALDH1L2 // aldehyde dehydrogenase 1 family, member L2 // 12q23.3 // 160	16769481	-1.81312	0.0132251
ALDH3B1	NM_000694	NM_000694 // ALDH3B1 // aldehyde dehydrogenase 3 family, member B1 // 11q13 // 221 ///	16727976	-1.43356	0.0266637
ALG11	NM_001004127	NM_001004127 // ALG11 // asparagine-linked glycosylation 11, alpha-1,2-mannosyltransfer	16774999	-1.48751	0.00352416
ALKBH3	NM_139178	NM_139178 // ALKBH3 // alkB, alkylation repair homolog 3 (E. coli) // 11p11.2 // 221120	16723944	1.31205	0.0364023
ALKBH8	ENST00000389568	ENST00000389568 // ALKBH8 // alkB, alkylation repair homolog 8 (E. coli) // 11q22.3 //	16744020	-1.55704	0.00257564
ALOX5	NM_000698	NM_000698 // ALOX5 // arachidonate 5-lipoxygenase // 10q11.2 // 240 /// NM_001256153 //	16704375	1.58901	0.0484415
ALPK2	NM_052947	NM_052947 // ALPK2 // alpha-kinase 2 // 18q21.31 // 115701 /// ENST00000361673 // ALPK2	16855545	1.44867	0.0378058
ALPL	NM_000478	NM_000478 // ALPL // alkaline phosphatase, liver/bone/kidney // 1p36.12 // 249 /// ENST	16660436	1.29909	0.0346283
ALS2CL	NM_001190707	NM_001190707 // ALS2CL // ALS2 C-terminal like // 3p21.31 // 259173 /// NR_033815 // AL	16952925	1.39001	0.0167479
AMZ2	NM_016627	NM_016627 // AMZ2 // archaelysin family metallopeptidase 2 // 17q24.2 // 51321 /// NM_0	16837298	1.41021	0.012379
ANAPC16	NM_173473	NM_173473 // ANAPC16 // anaphase promoting complex subunit 16 // 10q22.1 // 119504 ///	16705942	-1.39261	0.0226892
ANKFY1	NM_016376	NM_016376 // ANKFY1 // ankyrin repeat and FYVE domain containing 1 // 17p13.3 // 51479	16839976	-1.45311	0.0290276
ANKRD1	NM_014391	NM_014391 // ANKRD1 // ankyrin repeat domain 1 (cardiac muscle) // 10q23.31 // 27063 //	16716478	1.4536	0.0204516
ANKRD13A	NM_033121	NM_033121 // ANKRD13A // ankyrin repeat domain 13A // 12q24.11 // 88455 /// ENST0000026	16756865	-1.91135	0.000786909
ANKRD16	NM_019046	NM_019046 // ANKRD16 // ankyrin repeat domain 16 // 10p15.1 // 54522 /// ENST0000038009	16711464	1.30506	0.0318802
ANKRD17	NM_032217	NM_032217 // ANKRD17 // ankyrin repeat domain 17 // 4q13.3 // 26057 /// ENST00000358602	16976746	-1.38426	0.0286856
ANKRD20A5P	NR_040113	NR_040113 // ANKRD20A5P // ankyrin repeat domain 20 family, member A5, pseudogene // 18	16851230	1.79879	0.000568461
ANKRD26	NM_014915	NM_014915 // ANKRD26 // ankyrin repeat domain 26 // 10pter-q22.1 // 22852 /// NM_001256	16712658	-1.82216	0.00722754
ANKRD31	NM_001164443	NM_001164443 // ANKRD31 // ankyrin repeat domain 31 // 5q13.3 // 256006 /// ENST0000027	16997283	-1.33307	0.0408948
ANKRD36	NM_001164315	NM_001164315 // ANKRD36 // ankyrin repeat domain 36 // 2q11.2 // 375248 /// BC128517 //	16883107	1.51637	0.00586099
ANKRD44	NM_001195144	NM_001195144 // ANKRD44 // ankyrin repeat domain 44 // 2q33.1 // 91526 /// ENST00000282	16906872	1.71807	0.00593474
ANKRD46	NM_001270378	NM_001270378 // ANKRD46 // ankyrin repeat domain 46 // 8q22.2 // 157567 /// ENST0000052	17079633	-1.58164	0.0042637
ANKZF1	NM_018089	NM_018089 // ANKZF1 // ankyrin repeat and zinc finger domain containing 1 // 2q35 // 55	16891176	1.45593	0.0282327
ANO1	NM_018043	NM_018043 // ANO1 // anoctamin 1, calcium activated chloride channel // 11q13.3 // 5510	16728287	1.68399	0.0137208
ANO3	ENST00000256737	ENST00000256737 // ANO3 // anoctamin 3 // 11p14.2 // 63982 /// NM_031418 // ANO3 // ano	16723020	1.41741	0.00696487
ANXA3	NM_005139	NM_005139 // ANXA3 // annexin A3 // 4q21.21 // 306 /// ENST00000264908 // ANXA3 // anne	16968213	1.46324	0.00756734
AP1S3	NM_001039569	NM_001039569 // AP1S3 // adaptor-related protein complex 1, sigma 3 subunit // 2q36.1 /	16908985	1.39169	0.0371572
AP3M2	ENST00000174653	ENST00000174653 // AP3M2 // adaptor-related protein complex 3, mu 2 subunit // 8p11.2 /	17068435	1.4202	0.0159643
APBB3	NM_133174	NM_133174 // APBB3 // amyloid beta (A4) precursor protein-binding, family B, member 3 /	17000756	1.41717	0.0447947
APOBEC3C	NM_014508	NM_014508 // APOBEC3C // apolipoprotein B mRNA editing enzyme, catalytic polypeptide-li	16930166	1.44599	0.0184554
APOL2	NM_145637	NM_145637 // APOL2 // apolipoprotein L, 2 // 22q12 // 23780 /// ENST00000249066 // APOL	16934476	2.02193	0.00158375
APOL6	NM_030641	NM_030641 // APOL6 // apolipoprotein L, 6 // 22q12.3 // 80830	16929615	1.9299	0.00193945
APOLD1	NM_001130415	NM_001130415 // APOLD1 // apolipoprotein L domain containing 1 // 12p13.1 // 81575 ///	16748490	-1.47343	0.00258582
APPBP2	NM_006380	NM_006380 // APPBP2 // amyloid beta precursor protein (cytoplasmic tail) binding protei	16847398	1.34639	0.0154326
APPL2	NM_018171	NM_018171 // APPL2 // adaptor protein, phosphotyrosine interaction, PH domain and leuci	16769514	-1.45239	0.0136959
AR	NM_000044	NM_000044 // AR // androgen receptor // Xq12 // 367 /// ENST00000374690 // AR // androg	17104313	-1.65739	0.00586099
AREG	NM_001657	NM_001657 // AREG // amphiregulin // 4q13-q21 // 374 /// BC009799 // AREG // amphiregul	16967853	2.71356	9.93086e-05
ARFGEF2	NM_006420	NM_006420 // ARFGEF2 // ADP-ribosylation factor guanine nucleotide-exchange factor 2 (b	16914628	-1.68035	0.00152531
ARFIP2	NM_001242854	NM_001242854 // ARFIP2 // ADP-ribosylation factor interacting protein 2 // 11p15 // 236	16735102	-1.34899	0.0470964
ARG2	NM_001172	NM_001172 // ARG2 // arginase, type II // 14q24.1 // 384 /// ENST00000261783 // ARG2 //	16785696	1.37006	0.024445
ARHGAP27	ENST00000528273	ENST00000528273 // ARHGAP27 // Rho GTPase activating protein 27 // 17q21.31 // 201176 /	16845929	1.56107	0.00599539
ARHGAP35	NM_004491	NM_004491 // ARHGAP35 // Rho GTPase activating protein 35 // 19q13.3 // 2909 /// ENST00	16863521	-1.7783	0.00404559
ARHGAP5-AS1	NR_027263	NR_027263 // ARHGAP5-AS1 // ARHGAP5 antisense RNA 1 (non-protein coding) // 14q12 // 84	16791810	-1.63141	0.0117706
ARHGDIA	NM_004309	NM_004309 // ARHGDIA // Rho GDP dissociation inhibitor (GDI) alpha // 17q25.3 // 396 //	16849970	-1.35035	0.0134042
ARHGEF10	NM_014629	NM_014629 // ARHGEF10 // Rho guanine nucleotide exchange factor (GEF) 10 // 8p23 // 963	17065173	-1.47859	0.0184554
ARHGEF35	NM_001003702	NM_001003702 // ARHGEF35 // Rho guanine nucleotide exchange factor (GEF) 35 // 7q35 //	17063996	1.83068	0.032058
ARHGEF6	ENST00000250617	ENST00000250617 // ARHGEF6 // Rac/Cdc42 guanine nucleotide exchange factor (GEF) 6 // X	17114520	-1.5376	0.0311694
ARHGEF9	NM_015185	NM_015185 // ARHGEF9 // Cdc42 guanine nucleotide exchange factor (GEF) 9 // Xq11.1 // 2	17111611	-1.53584	0.016654
ARID3B	NM_006465	NM_006465 // ARID3B // AT rich interactive domain 3B (BRIGHT-like) // 15q24 // 10620 //	16803018	-1.45086	0.011935
ARID4A	ENST00000355431	ENST00000355431 // ARID4A // AT rich interactive domain 4A (RBP1-like) // 14q23.1 // 59	16784664	-1.3624	0.0234499
ARL13B	NM_001174150	NM_001174150 // ARL13B // ADP-ribosylation factor-like 13B // 3q11.1 // 200894 /// NM_0	16942991	1.59666	0.00588722
ARL15	NM_019087	NM_019087 // ARL15 // ADP-ribosylation factor-like 15 // 5p15.2 // 54622 /// ENST000005	16996119	-1.4248	0.0388779
ARL2BP	NM_012106	NM_012106 // ARL2BP // ADP-ribosylation factor-like 2 binding protein // 16q13 // 23568	16819469	1.6748	0.000974528
ARL6	ENST00000493990	ENST00000493990 // ARL6 // ADP-ribosylation factor-like 6 // 3q11.2 // 84100 /// NM_032	16943090	-1.31616	0.0469848
ARMCX1	NM_016608	NM_016608 // ARMCX1 // armadillo repeat containing, X-linked 1 // Xq21.33-q22.2 // 5130	17105515	1.71671	0.0022279
ARNTL	NM_001178	NM_001178 // ARNTL // aryl hydrocarbon receptor nuclear translocator-like // 11p15 // 4	16722217	-1.32658	0.0405165
ARPP19	NM_006628	NM_006628 // ARPP19 // cAMP-regulated phosphoprotein, 19kDa // 15q21.2 // 10776 /// ENS	16809506	1.37067	0.0404194
ARRDC3	NM_020801	NM_020801 // ARRDC3 // arrestin domain containing 3 // 5q14.3 // 57561 /// ENST00000265	16998059	1.57882	0.0247363
ARSJ	NM_024590	NM_024590 // ARSJ // arylsulfatase family, member J // 4q26 // 79642 /// ENST0000031536	16979163	1.70925	0.00212353
ASAH1	NM_177924	NM_177924 // ASAH1 // N-acylsphingosine amidohydrolase (acid ceramidase) 1 // 8p22 // 4	17075082	1.3201	0.0295344
ASF1A	NM_014034	NM_014034 // ASF1A // ASF1 anti-silencing function 1 homolog A (S. cerevisiae) // 6q22.	17012108	-1.39327	0.012191
ASH2L	NM_001105214	NM_001105214 // ASH2L // ash2 (absent, small, or homeotic)-like (Drosophila) // 8p11.2	17067970	1.26439	0.0472734
ASPM	NM_018136	NM_018136 // ASPM // asp (abnormal spindle) homolog, microcephaly associated (Drosophil	16697544	-1.37124	0.0428226
ASPRV1	NM_152792	NM_152792 // ASPRV1 // aspartic peptidase, retroviral-like 1 // 2p13.3 // 151516 /// EN	16898665	1.73405	0.000507526
ASPSCR1	NM_001251888	NM_001251888 // ASPSCR1 // alveolar soft part sarcoma chromosome region, candidate 1 //	16838937	1.32349	0.033645
ATG12	NR_033362	NR_033362 // ATG12 // autophagy related 12 // 5q21-q22 // 9140 /// NR_033363 // ATG12 /	16999053	1.41587	0.00774435
ATG3	ENST00000283290	ENST00000283290 // ATG3 // autophagy related 3 // 3q13.2 // 64422 /// NM_022488 // ATG3	16957372	-1.59661	0.00257564
ATG4A	NM_052936	NM_052936 // ATG4A // autophagy related 4A, cysteine peptidase // Xq22.1-q22.3 // 11520	17106080	1.60988	0.00257564
ATG5	NM_004849	NM_004849 // ATG5 // autophagy related 5 // 6q21 // 9474 /// ENST00000343245 // ATG5 //	17022190	-1.41745	0.00857192
ATL2	NM_022374	NM_022374 // ATL2 // atlastin GTPase 2 // 2p22.3 // 64225 /// ENST00000419554 // ATL2 /	16896579	-1.35987	0.0120793
ATMIN	NM_015251	NM_015251 // ATMIN // ATM interactor // 16q23.2 // 23300 /// ENST00000299575 // ATMIN /	16821256	1.30462	0.049978
ATP10D	NM_020453	NM_020453 // ATP10D // ATPase, class V, type 10D // 4p12 // 57205 /// ENST00000273859 /	16966514	-1.76486	0.000744572
ATP11C	NM_173694	NM_173694 // ATP11C // ATPase, class VI, type 11C // Xq27.1 // 286410 /// ENST000003275	17114643	-1.4997	0.00297583
ATP2B1	NM_001001323	NM_001001323 // ATP2B1 // ATPase, Ca++ transporting, plasma membrane 1 // 12q21.3 // 49	16768341	-1.69466	0.00242427
ATP2C1	NM_001199180	NM_001199180 // ATP2C1 // ATPase, Ca++ transporting, type 2C, member 1 // 3q22.1 // 270	16945582	-1.33114	0.0307816
ATP6V0A1	NM_001130020	NM_001130020 // ATP6V0A1 // ATPase, H+ transporting, lysosomal V0 subunit a1 // 17q21 /	16834302	1.59458	0.00258582
ATP6V0A4	NM_020632	NM_020632 // ATP6V0A4 // ATPase, H+ transporting, lysosomal V0 subunit a4 // 7q34 // 50	17063366	1.44309	0.0120793
ATP6V0D1	ENST00000290949	ENST00000290949 // ATP6V0D1 // ATPase, H+ transporting, lysosomal 38kDa, V0 subunit d1	16827366	1.45822	0.00442453
ATP6V1B2	NM_001693	NM_001693 // ATP6V1B2 // ATPase, H+ transporting, lysosomal 56/58kDa, V1 subunit B2 //	17066302	1.37078	0.0309099
ATP6V1C1	NM_001695	NM_001695 // ATP6V1C1 // ATPase, H+ transporting, lysosomal 42kDa, V1 subunit C1 // 8q2	17071584	1.3815	0.0181516
ATP6V1H	NM_015941	NM_015941 // ATP6V1H // ATPase, H+ transporting, lysosomal 50/57kDa, V1 subunit H // 8q	17077194	1.49383	0.0178655
ATP7B	NM_000053	NM_000053 // ATP7B // ATPase, Cu++ transporting, beta polypeptide // 13q14.3 // 540 ///	16779311	-1.41254	0.00805759
ATP8A1	NM_006095	NM_006095 // ATP8A1 // ATPase, aminophospholipid transporter (APLT), class I, type 8A,	16975506	-1.30374	0.030033
ATP8B1	NM_005603	NM_005603 // ATP8B1 // ATPase, aminophospholipid transporter, class I, type 8B, member	16855510	2.35727	0.00314679
ATP8B2	NM_020452	NM_020452 // ATP8B2 // ATPase, aminophospholipid transporter, class I, type 8B, member	16671416	-1.69639	0.000850425
ATXN1L	NM_001137675	NM_001137675 // ATXN1L // ataxin 1-like // 16q22.2 // 342371 /// ENST00000427980 // ATX	16820893	-1.71674	0.0033685
AXL	NM_021913	NM_021913 // AXL // AXL receptor tyrosine kinase // 19q13.1 // 558 /// NM_001699 // AXL	16862439	-2.26275	0.000374562
AZIN1	NM_015878	NM_015878 // AZIN1 // antizyme inhibitor 1 // 8q22.3 // 51582 /// ENST00000347770 // AZ	17079918	-1.46299	0.00428133
B3GALNT1	NM_001038628	NM_001038628 // B3GALNT1 // beta-1,3-N-acetylgalactosaminyltransferase 1 (globoside blo	16961039	1.48244	0.00468015
B3GNT4	NM_030765	NM_030765 // B3GNT4 // UDP-GlcNAc:betaGal beta-1,3-N-acetylglucosaminyltransferase 4 //	16758321	1.43137	0.00992169
BABAM1	NM_001033549	NM_001033549 // BABAM1 // BRISC and BRCA1 A complex member 1 // 19p13.11 // 29086 /// N	16859454	-1.39085	0.0271623
BAG2	NM_004282	NM_004282 // BAG2 // BCL2-associated athanogene 2 // 6p12.1-p11.2 // 9532 /// ENST00000	17009853	-2.49305	0.000196458
BANF1	ENST00000533166	ENST00000533166 // BANF1 // barrier to autointegration factor 1 // 11q13.1 // 8815 ///	16727224	1.64687	0.00123645
BANK1	ENST00000504592	ENST00000504592 // BANK1 // B-cell scaffold protein with ankyrin repeats 1 // 4q24 // 5	16969267	1.33569	0.0458283
BAX	ENST00000293288	ENST00000293288 // BAX // BCL2-associated X protein // 19q13.3-q13.4 // 581 /// ENST000	16863922	1.44769	0.0143278
BBC3	NM_001127241	NM_001127241 // BBC3 // BCL2 binding component 3 // 19q13.3-q13.4 // 27113 /// NM_00112	16873675	1.48281	0.00487073
BBS5	ENST00000295240	ENST00000295240 // BBS5 // Bardet-Biedl syndrome 5 // 2q31.1 // 129880 /// NM_152384 //	16887259	1.35777	0.0495624
BCAS3	NM_001099432	NM_001099432 // BCAS3 // breast carcinoma amplified sequence 3 // 17q23 // 54828 /// EN	16836697	1.43889	0.0341889
BCAS4	NM_017843	NM_017843 // BCAS4 // breast carcinoma amplified sequence 4 // 20q13.13 // 55653 /// NM	16914875	1.46851	0.0173718
BCKDK	ENST00000219794	ENST00000219794 // BCKDK // branched chain ketoacid dehydrogenase kinase // 16p11.2 //	16818165	-1.65717	0.00341164
BCL10	ENST00000370580	ENST00000370580 // BCL10 // B-cell CLL/lymphoma 10 // 1p22 // 8915 /// ENST00000271015	16689060	1.35959	0.0301456
BCL2L1	ENST00000376062	ENST00000376062 // BCL2L1 // BCL2-like 1 // 20q11.21 // 598 /// NM_138578 // BCL2L1 //	16918244	1.70749	0.00201046
BCOR	NM_017745	NM_017745 // BCOR // BCL6 corepressor // Xp11.4 // 54880 /// NM_001123383 // BCOR // BC	17110148	-1.58918	0.0029583
BHLHE41	NM_030762	NM_030762 // BHLHE41 // basic helix-loop-helix family, member e41 // 12p12.1 // 79365 /	16762470	-2.25361	0.00682698
BICC1	ENST00000373886	ENST00000373886 // BICC1 // bicaudal C homolog 1 (Drosophila) // 10q21.1 // 80114 /// N	16705089	-2.25934	6.0468e-05
BLMH	NM_000386	NM_000386 // BLMH // bleomycin hydrolase // 17q11.2 // 642 /// ENST00000261714 // BLMH	16843098	1.69784	0.00138026
BLOC1S2	NR_046315	NR_046315 // BLOC1S2 // biogenesis of lysosomal organelles complex-1, subunit 2 // 10q2	16717522	1.50269	0.00487073
BOD1	NM_138369	NM_138369 // BOD1 // biorientation of chromosomes in cell division 1 // 5q35.2 // 91272	17002912	1.35187	0.0483627
BOK-AS1	NR_033346	NR_033346 // BOK-AS1 // BOK antisense RNA 1 (non-protein coding) // 2q37.3 // 100379249	16910478	1.39558	0.0367242
BRCA2	NM_000059	NM_000059 // BRCA2 // breast cancer 2, early onset // 13q12.3 // 675 /// ENST0000054445	16773840	-1.41687	0.00856379
BRI3	NM_015379	NM_015379 // BRI3 // brain protein I3 // 7q21.3 // 25798 /// NM_001159491 // BRI3 // br	17048727	1.43086	0.00722754
BRPF3	NM_015695	NM_015695 // BRPF3 // bromodomain and PHD finger containing, 3 // 6p21 // 27154 /// ENS	17007930	-1.56281	0.00491604
BRWD3	NM_153252	NM_153252 // BRWD3 // bromodomain and WD repeat domain containing 3 // Xq21.1 // 254065	17112376	-1.47676	0.00789897
BSDC1	NM_001143888	NM_001143888 // BSDC1 // BSD domain containing 1 // 1p35.1 // 55108 /// NM_018045 // BS	16684700	1.43109	0.015783
BTBD2	NM_017797	NM_017797 // BTBD2 // BTB (POZ) domain containing 2 // 19p13.3 // 55643 /// ENST0000025	16866838	-2.13786	0.0139172
BTF3L4	NM_152265	NM_152265 // BTF3L4 // basic transcription factor 3-like 4 // 1p32.3 // 91408 /// ENST0	16664694	-1.43318	0.013787
BTG2	NM_006763	NM_006763 // BTG2 // BTG family, member 2 // 1q32 // 7832 /// ENST00000290551 // BTG2 /	16676150	1.91258	0.00327993
BTG3	NM_001130914	NM_001130914 // BTG3 // BTG family, member 3 // 21q21.1 // 10950 /// NM_006806 // BTG3	16924305	-2.47051	2.60856e-05
BTRC	NM_033637	NM_033637 // BTRC // beta-transducin repeat containing E3 ubiquitin protein ligase // 1	16708468	1.35254	0.0172717
C10orf125	NM_198472	NM_198472 // C10orf125 // chromosome 10 open reading frame 125 // 10q26.3 // 282969 ///	16719882	-1.62234	0.0038727
C10orf2	NM_021830	NM_021830 // C10orf2 // chromosome 10 open reading frame 2 // 10q24 // 56652 /// NM_001	16708370	1.37261	0.0265803
C10orf25	NM_001039380	NM_001039380 // C10orf25 // chromosome 10 open reading frame 25 // 10q11.21 // 220979 /	16713572	1.52857	0.0278204
C11orf1	ENST00000260276	ENST00000260276 // C11orf1 // chromosome 11 open reading frame 1 // 11q23.1 // 64776 //	16731105	-1.56318	0.00379888
C11orf30	ENST00000334736	ENST00000334736 // C11orf30 // chromosome 11 open reading frame 30 // 11q13.5 // 56946	16729240	-1.44322	0.00821026
C11orf93	AK292195	AK292195 // C11orf93 // chromosome 11 open reading frame 93 // 11q23.1 // 120376 /// EN	16731010	1.53667	0.00586099
C12orf35	ENST00000312561	ENST00000312561 // C12orf35 // chromosome 12 open reading frame 35 // 12p11.21 // 55196	16749747	1.48907	0.0106796
C12orf49	BC019843	BC019843 // C12orf49 // chromosome 12 open reading frame 49 // 12q24.22 // 79794 /// AK	16770789	1.60784	0.00282979
C14orf169	NM_024644	NM_024644 // C14orf169 // chromosome 14 open reading frame 169 // 14q24.3 // 79697 ///	16786243	-1.67716	0.0022279
C14orf37	AK292513	AK292513 // C14orf37 // chromosome 14 open reading frame 37 // 14q23.1 // 145407 /// EN	16793423	-1.9393	0.00129968
C14orf93	ENST00000299088	ENST00000299088 // C14orf93 // chromosome 14 open reading frame 93 // 14q11.2 // 60686	16790636	-2.21198	0.0045324
C15orf41	ENST00000566621	ENST00000566621 // C15orf41 // chromosome 15 open reading frame 41 // 15q14 // 84529 //	16799170	1.33073	0.0193013
C15orf54	ENST00000318578	ENST00000318578 // C15orf54 // chromosome 15 open reading frame 54 // 15q14 // 400360 /	16799289	-1.43806	0.0417443
C15orf57	ENST00000559291	ENST00000559291 // C15orf57 // chromosome 15 open reading frame 57 // 15q15.1 // 90416	16807431	1.35134	0.0197077
C16orf55	AK303024	AK303024 // C16orf55 // chromosome 16 open reading frame 55 // 16q24.3 // 124045 /// BC	16822050	1.422	0.0111598
C16orf62	ENST00000438132	ENST00000438132 // C16orf62 // chromosome 16 open reading frame 62 // 16p12.3 // 57020	16816497	-1.79856	0.0022031
C16orf87	BC056676	BC056676 // C16orf87 // chromosome 16 open reading frame 87 // 16q11.2 // 388272 /// EN	16826212	-2.39979	0.000133879
C17orf74	ENST00000333870	ENST00000333870 // C17orf74 // chromosome 17 open reading frame 74 // 17p13.1 // 201243	16830450	1.51616	0.0247763
C17orf75	NM_022344	NM_022344 // C17orf75 // chromosome 17 open reading frame 75 // 17q11.2 // 64149 /// EN	16843221	1.28496	0.0360038
C17orf90	BC090923	BC090923 // C17orf90 // chromosome 17 open reading frame 90 // 17q25.3 // 339229 /// EN	16849910	-1.80584	0.00421926
C1orf133	NR_024337	NR_024337 // C1orf133 // chromosome 1 open reading frame 133 // 1q32.2 // 574036 /// BC	16698939	1.34015	0.0256352
C1orf135	ENST00000374298	ENST00000374298 // C1orf135 // chromosome 1 open reading frame 135 // 1p36.11 // 79000	16683712	1.49718	0.0167465
C1orf143	ENST00000491260	ENST00000491260 // C1orf143 // chromosome 1 open reading frame 143 // --- // --- /// EN	16677569	1.41361	0.0312346
C1orf174	ENST00000361605	ENST00000361605 // C1orf174 // chromosome 1 open reading frame 174 // 1p36.32 // 339448	16680935	1.33226	0.0176201
C1orf198	ENST00000366663	ENST00000366663 // C1orf198 // chromosome 1 open reading frame 198 // 1q42.2 // 84886 /	16700400	1.42401	0.0399128
C1orf220	NR_033186	NR_033186 // C1orf220 // chromosome 1 open reading frame 220 // 1q25.2 // 400798 /// BC	16674273	1.97276	0.00105537
C1orf56	BC002469	BC002469 // C1orf56 // chromosome 1 open reading frame 56 // 1q21.3 // 54964 /// ENST00	16670728	-1.6102	0.00759899
C1orf63	ENST00000243189	ENST00000243189 // C1orf63 // chromosome 1 open reading frame 63 // 1p36.13-p35.1 // 57	16683655	1.56418	0.00684156
C1orf88	ENST00000369738	ENST00000369738 // C1orf88 // chromosome 1 open reading frame 88 // 1p13.2 // 128344 //	16668677	1.42896	0.0371866
C1orf98	EU250749	EU250749 // C1orf98 // chromosome 1 open reading frame 98 // 1q32.1 // 554279	16697674	1.72595	0.0109924
C1QTNF2	NM_031908	NM_031908 // C1QTNF2 // C1q and tumor necrosis factor related protein 2 // 5q33.3 // 11	17002391	1.80761	0.00103946
C20orf194	NM_001009984	NM_001009984 // C20orf194 // chromosome 20 open reading frame 194 // 20p13 // 25943 ///	16916712	-1.70392	0.0142877
C20orf72	ENST00000377710	ENST00000377710 // C20orf72 // chromosome 20 open reading frame 72 // 20p11.23 // 92667	16911675	1.36996	0.0158639
C21orf67	NR_027129	NR_027129 // C21orf67 // chromosome 21 open reading frame 67 // 21q22.3 // 84536 /// NR	16926498	-1.54882	0.0313785
C21orf88	NR_026543	NR_026543 // C21orf88 // chromosome 21 open reading frame 88 // 21q22.2 // 114041 /// A	16925798	1.42481	0.0207466
C22orf28	ENST00000216038	ENST00000216038 // C22orf28 // chromosome 22 open reading frame 28 // 22q12 // 51493 //	16934227	1.29639	0.0296083
C22orf32	ENST00000331479	ENST00000331479 // C22orf32 // chromosome 22 open reading frame 32 // 22q13.2 // 91689	16930860	-1.498	0.00341164
C22orf39	NM_173793	NM_173793 // C22orf39 // chromosome 22 open reading frame 39 // 22q11.21 // 128977 ///	16932293	1.5073	0.0138685
C2orf43	BC017473	BC017473 // C2orf43 // chromosome 2 open reading frame 43 // 2p24.1 // 60526 /// AK2992	16894998	-1.54943	0.0167479
C2orf49	ENST00000258457	ENST00000258457 // C2orf49 // chromosome 2 open reading frame 49 // 2q12.1 // 79074 ///	16883895	1.35397	0.0340868
C2orf63	ENST00000407122	ENST00000407122 // C2orf63 // chromosome 2 open reading frame 63 // 2p16.1 // 130162 //	16897667	-1.34393	0.0255414
C2orf68	NM_001013649	NM_001013649 // C2orf68 // chromosome 2 open reading frame 68 // 2p11.2 // 388969 /// E	16899729	1.35217	0.0256352
C2orf74	ENST00000426997	ENST00000426997 // C2orf74 // chromosome 2 open reading frame 74 // 2p15 // 339804 ///	16880478	-1.45395	0.0138727
C3orf37	ENST00000383463	ENST00000383463 // C3orf37 // chromosome 3 open reading frame 37 // 3q21.3 // 56941 ///	16945357	1.29032	0.0431533
C3orf58	ENST00000315691	ENST00000315691 // C3orf58 // chromosome 3 open reading frame 58 // 3q24 // 205428 ///	16946620	-1.69813	0.000774868
C4orf19	NM_018302	NM_018302 // C4orf19 // chromosome 4 open reading frame 19 // 4p14 // 55286 /// NM_0011	16965915	1.6074	0.0122199
C4orf26	NM_001206981	NM_001206981 // C4orf26 // chromosome 4 open reading frame 26 // 4q21.1 // 152816 /// N	16967915	1.71054	0.0142965
C4orf46	ENST00000379205	ENST00000379205 // C4orf46 // chromosome 4 open reading frame 46 // 4q32.1 // 201725 //	16980998	-1.48192	0.00515118
C4orf52	ENST00000412980	ENST00000412980 // C4orf52 // chromosome 4 open reading frame 52 // 4p15.2 // 389203 //	16965628	-1.35396	0.0313785
C5orf22	ENST00000325366	ENST00000325366 // C5orf22 // chromosome 5 open reading frame 22 // 5p13.3 // 55322 ///	16983674	-1.54387	0.00245015
C5orf55	ENST00000408966	ENST00000408966 // C5orf55 // chromosome 5 open reading frame 55 // 5p15.33 // 116349 /	16993704	-1.35768	0.0216284
C6orf132	NM_001164446	NM_001164446 // C6orf132 // chromosome 6 open reading frame 132 // 6p21.1 // 647024 ///	17019190	1.63877	0.00559064
C6orf228	ENST00000416247	ENST00000416247 // C6orf228 // chromosome 6 open reading frame 228 // 6p24.2 // 221710	17004836	-1.78937	0.000309804
C7orf31	ENST00000283905	ENST00000283905 // C7orf31 // chromosome 7 open reading frame 31 // 7p15.3 // 136895 //	17055978	1.42558	0.0116742
C8orf37	ENST00000286688	ENST00000286688 // C8orf37 // chromosome 8 open reading frame 37 // 8q22.1 // 157657 //	17079338	-1.44711	0.00827892
C9orf100	ENST00000378387	ENST00000378387 // C9orf100 // chromosome 9 open reading frame 100 // 9p13.3 // 84904 /	17093724	-1.60479	0.00580878
C9orf41	ENST00000376834	ENST00000376834 // C9orf41 // chromosome 9 open reading frame 41 // 9q21.13 // 138199 /	17095003	-3.12026	1.35953e-05
CA11	NM_001217	NM_001217 // CA11 // carbonic anhydrase XI // 19q13.3 // 770 /// ENST00000084798 // CA1	16874012	-1.74567	0.00631399
CA12	ENST00000178638	ENST00000178638 // CA12 // carbonic anhydrase XII // 15q22 // 771 /// NM_001218 // CA12	16810341	-1.45134	0.0291047
CAB39	NM_001130849	NM_001130849 // CAB39 // calcium binding protein 39 // 2q37.1 // 51719 /// NM_016289 //	16891971	1.3534	0.0283338
CAB39L	ENST00000347776	ENST00000347776 // CAB39L // calcium binding protein 39-like // 13q14.2 // 81617 /// NM	16779059	1.34391	0.0291912
CABYR	NM_012189	NM_012189 // CABYR // calcium binding tyrosine-(Y)-phosphorylation regulated // 18q11.2	16851586	-1.51959	0.0326775
CACHD1	NM_020925	NM_020925 // CACHD1 // cache domain containing 1 // 1p31.3 // 57685 /// ENST00000371073	16665621	-1.31573	0.0484419
CACNA2D1	ENST00000356860	ENST00000356860 // CACNA2D1 // calcium channel, voltage-dependent, alpha 2/delta subuni	17059195	-1.55238	0.00134777
CACYBP	ENST00000367679	ENST00000367679 // CACYBP // calcyclin binding protein // 1q24-q25 // 27101 /// NM_0144	16674089	-1.29519	0.0423158
CALCOCO1	NM_020898	NM_020898 // CALCOCO1 // calcium binding and coiled-coil domain 1 // 12q13.13 // 57658	16765404	1.54725	0.00714992
CALD1	NM_033138	NM_033138 // CALD1 // caldesmon 1 // 7q33 // 800 /// NM_033157 // CALD1 // caldesmon 1	17051872	1.43887	0.0275218
CALM3	ENST00000496939	ENST00000496939 // CALM3 // calmodulin 3 (phosphorylase kinase, delta) // 19q13.2-q13.3	16897295	1.56246	0.00500911
CALU	NM_001199671	NM_001199671 // CALU // calumenin // 7q32.1 // 813 /// NM_001219 // CALU // calumenin /	17051236	2.16021	0.000196458
CAMSAP3	NM_001080429	NM_001080429 // CAMSAP3 // calmodulin regulated spectrin-associated protein family, mem	16857676	1.37205	0.0105539
CAPN6	NM_014289	NM_014289 // CAPN6 // calpain 6 // Xq23 // 827 /// ENST00000324068 // CAPN6 // calpain	17113362	2.02052	0.000707825
CAPS2	NM_032606	NM_032606 // CAPS2 // calcyphosine 2 // 12q14.1 // 84698 /// ENST00000409445 // CAPS2 /	16767684	-1.62597	0.0022552
CARD6	ENST00000254691	ENST00000254691 // CARD6 // caspase recruitment domain family, member 6 // 5p13.1 // 84	16984294	-1.80465	0.00700321
CASP4	ENST00000444739	ENST00000444739 // CASP4 // caspase 4, apoptosis-related cysteine peptidase // 11q22.2-	16743854	1.46441	0.0124014
CAV2	NM_001206747	NM_001206747 // CAV2 // caveolin 2 // 7q31.1 // 858 /// NM_001233 // CAV2 // caveolin 2	17050538	1.36572	0.0220543
CBFA2T2	NM_005093	NM_005093 // CBFA2T2 // core-binding factor, runt domain, alpha subunit 2; translocated	16912818	1.38607	0.0155672
CCBE1	NM_133459	NM_133459 // CCBE1 // collagen and calcium binding EGF domains 1 // 18q21.32 // 147372	16855600	1.47902	0.0476232
CCBL2	NM_001008661	NM_001008661 // CCBL2 // cysteine conjugate-beta lyase 2 // 1p22.2 // 56267 /// NM_0010	16689289	-1.92056	0.00575466
CCDC101	ENST00000317058	ENST00000317058 // CCDC101 // coiled-coil domain containing 101 // 16p11.2 // 112869 //	16817337	1.28619	0.0420148
CCDC104	NM_080667	NM_080667 // CCDC104 // coiled-coil domain containing 104 // 2p16.1 // 112942 /// ENST0	16880256	1.34346	0.02677
CCDC115	NM_032357	NM_032357 // CCDC115 // coiled-coil domain containing 115 // 2q21.1 // 84317 /// ENST00	16902794	1.27012	0.0445612
CCDC138	ENST00000295124	ENST00000295124 // CCDC138 // coiled-coil domain containing 138 // 2q12.3 // 165055 ///	16884162	-1.47541	0.00873283
CCDC144NL	NM_001004306	NM_001004306 // CCDC144NL // coiled-coil domain containing 144 family, N-terminal like	16842436	1.98704	0.000277188
CCDC147	NM_001008723	NM_001008723 // CCDC147 // coiled-coil domain containing 147 // 10q25.1 // 159686 /// E	16708956	1.33605	0.0220955
CCDC148	ENST00000283233	ENST00000283233 // CCDC148 // coiled-coil domain containing 148 // 2q24.1 // 130940 ///	16903991	1.71551	0.0167681
CCDC18	ENST00000401026	ENST00000401026 // CCDC18 // coiled-coil domain containing 18 // 1p22.1 // 343099 /// E	16667206	-1.64798	0.00503347
CCDC23	NM_199342	NM_199342 // CCDC23 // coiled-coil domain containing 23 // 1p34.2 // 374969 /// ENST000	16686040	1.62282	0.00175579
CCDC28A	NM_015439	NM_015439 // CCDC28A // coiled-coil domain containing 28A // 6q23.1-q24.1 // 25901 ///	17013024	1.3911	0.00850527
CCDC30	ENST00000492422	ENST00000492422 // CCDC30 // coiled-coil domain containing 30 // 1p34.2 // 728621	16663282	1.43011	0.00941904
CCDC50	NM_178335	NM_178335 // CCDC50 // coiled-coil domain containing 50 // 3q28 // 152137 /// NM_174908	16949625	1.54211	0.00700321
CCDC64	NM_207311	NM_207311 // CCDC64 // coiled-coil domain containing 64 // 12q24.23 // 92558 /// ENST00	16757831	1.60709	0.00515118
CCDC99	NM_017785	NM_017785 // CCDC99 // coiled-coil domain containing 99 // 5q35.1 // 54908 /// ENST0000	16992096	-1.36041	0.0304383
CCL28	ENST00000489442	ENST00000489442 // CCL28 // chemokine (C-C motif) ligand 28 // 5p12 // 56477 /// ENST00	16995914	1.36984	0.0375721
CCNB2	NM_004701	NM_004701 // CCNB2 // cyclin B2 // 15q22.2 // 9133 /// ENST00000288207 // CCNB2 // cycl	16801557	-1.81108	0.000374562
CCNC	ENST00000520429	ENST00000520429 // CCNC // cyclin C // 6q21 // 892 /// NM_005190 // CCNC // cyclin C //	17021978	1.47068	0.00634966
CCNDBP1	NM_012142	NM_012142 // CCNDBP1 // cyclin D-type binding-protein 1 // 15q14-q15 // 23582 /// NR_04	16800173	1.83935	0.00188683
CCNE1	NM_001238	NM_001238 // CCNE1 // cyclin E1 // 19q12 // 898 /// ENST00000262643 // CCNE1 // cyclin	16860418	-2.47519	2.60856e-05
CCNE2	NM_057749	NM_057749 // CCNE2 // cyclin E2 // 8q22.1 // 9134 /// ENST00000520509 // CCNE2 // cycli	17079293	1.75676	0.0203231
CCNJ	NM_001134375	NM_001134375 // CCNJ // cyclin J // 10q23.33 // 54619 /// NM_019084 // CCNJ // cyclin J	16707872	-1.47135	0.0079412
CD99L2	NM_031462	NM_031462 // CD99L2 // CD99 molecule-like 2 // Xq28 // 83692 /// NM_001242614 // CD99L2	17114934	-1.5712	0.033645
CDA	NM_001785	NM_001785 // CDA // cytidine deaminase // 1p36.2-p35 // 978 /// ENST00000375071 // CDA	16660360	1.41653	0.0148089
CDC20	ENST00000372462	ENST00000372462 // CDC20 // cell division cycle 20 homolog (S. cerevisiae) // 1p34.1 //	16663514	-1.29614	0.0483626
CDC25A	ENST00000302506	ENST00000302506 // CDC25A // cell division cycle 25 homolog A (S. pombe) // 3p21 // 993	16953279	-1.4789	0.0166828
CDC25C	ENST00000534892	ENST00000534892 // CDC25C // cell division cycle 25 homolog C (S. pombe) // 5q31 // 995	17000439	-1.38732	0.0366209
CDC42BPG	ENST00000342711	ENST00000342711 // CDC42BPG // CDC42 binding protein kinase gamma (DMPK-like) // 11q13.	16740094	1.31834	0.0466875
CDCA2	NM_152562	NM_152562 // CDCA2 // cell division cycle associated 2 // 8p21.2 // 157313 /// ENST0000	17067102	-1.35751	0.0249361
CDCA4	ENST00000336219	ENST00000336219 // CDCA4 // cell division cycle associated 4 // 14q32.33 // 55038 /// N	16797213	-1.52443	0.00352899
CDH1	NM_004360	NM_004360 // CDH1 // cadherin 1, type 1, E-cadherin (epithelial) // 16q22.1 // 999 ///	16820486	1.28403	0.036673
CDH11	ENST00000268603	ENST00000268603 // CDH11 // cadherin 11, type 2, OB-cadherin (osteoblast) // 16q21 // 1	16827041	-2.07356	0.000472685
CDH4	NM_001252338	NM_001252338 // CDH4 // cadherin 4, type 1, R-cadherin (retinal) // 20q13.3 // 1002 ///	16915541	-1.34336	0.0307132
CDK15	ENST00000260967	ENST00000260967 // CDK15 // cyclin-dependent kinase 15 // 2q33.2 // 65061 /// NM_001261	16889530	-2.81042	0.00010875
CDK20	NM_178432	NM_178432 // CDK20 // cyclin-dependent kinase 20 // 9q22.1 // 23552 /// NM_001039803 //	17095525	1.54681	0.0435116
CDKL1	NM_004196	NM_004196 // CDKL1 // cyclin-dependent kinase-like 1 (CDC2-related kinase) // 14q21.3 /	16792715	-1.27461	0.0482289
CDKL5	NM_001037343	NM_001037343 // CDKL5 // cyclin-dependent kinase-like 5 // Xp22 // 6792 /// ENST0000037	17101896	-1.44952	0.0184942
CDKN1A	NM_001220778	NM_001220778 // CDKN1A // cyclin-dependent kinase inhibitor 1A (p21, Cip1) // 6p21.2 //	17008007	1.65226	0.00179328
CDKN2AIPNL	NM_080656	NM_080656 // CDKN2AIPNL // CDKN2A interacting protein N-terminal like // 5q31.1 // 9136	17000066	-1.66647	0.0039026
CDKN3	NM_005192	NM_005192 // CDKN3 // cyclin-dependent kinase inhibitor 3 // 14q22 // 1033 /// ENST0000	16784299	-1.62088	0.0234688
CDR2	NM_001802	NM_001802 // CDR2 // cerebellar degeneration-related protein 2, 62kDa // 16p12.3 // 103	16824989	-1.35271	0.0261632
CDS1	NM_001263	NM_001263 // CDS1 // CDP-diacylglycerol synthase (phosphatidate cytidylyltransferase) 1	16968468	2.68151	5.57154e-05
CEACAM1	NM_001712	NM_001712 // CEACAM1 // carcinoembryonic antigen-related cell adhesion molecule 1 (bili	16872803	1.56896	0.00781654
CECR5	NM_033070	NM_033070 // CECR5 // cat eye syndrome chromosome region, candidate 5 // --- // 27440 /	16931942	1.37001	0.0282602
CELF2	ENST00000379261	ENST00000379261 // CELF2 // CUGBP, Elav-like family member 2 // 10p13 // 10659 /// NM_0	16702399	1.53797	0.013455
CEMP1	ENST00000302956	ENST00000302956 // CEMP1 // cementum protein 1 // 16p13.3 // 752014 /// ENST00000302956	16815143	1.33132	0.0396543
CENPA	NM_001809	NM_001809 // CENPA // centromere protein A // 2p24-p21 // 1058 /// ENST00000335756 // C	16877956	-1.4844	0.0153767
CENPE	NM_001813	NM_001813 // CENPE // centromere protein E, 312kDa // 4q24-q25 // 1062 /// ENST00000265	16978568	-1.61161	0.0200461
CENPF	NM_016343	NM_016343 // CENPF // centromere protein F, 350/400kDa (mitosin) // 1q32-q41 // 1063 //	16677425	-1.50198	0.01159
CENPQ	NM_018132	NM_018132 // CENPQ // centromere protein Q // 6p12.3 // 55166 /// ENST00000335783 // CE	17009482	-3.292	3.95283e-06
CEP104	NM_014704	NM_014704 // CEP104 // centrosomal protein 104kDa // 1p36.32 // 9731 /// ENST0000037823	16680901	1.62654	0.00421926
CEP128	ENST00000555265	ENST00000555265 // CEP128 // centrosomal protein 128kDa // 14q31.1 // 145508 /// NM_152	16795304	-1.34565	0.024445
CEP192	NM_032142	NM_032142 // CEP192 // centrosomal protein 192kDa // 18p11.21 // 55125 /// ENST00000506	16851134	-1.37108	0.0367242
CEP350	NM_014810	NM_014810 // CEP350 // centrosomal protein 350kDa // 1q25.2 // 9857 /// ENST00000367607	16674470	-1.49285	0.00200451
CEP44	NM_001040157	NM_001040157 // CEP44 // centrosomal protein 44kDa // 4q34 // 80817 /// ENST00000503780	16972480	-1.62815	0.0033685
CEP57L1	NM_001083535	NM_001083535 // CEP57L1 // centrosomal protein 57kDa-like 1 // 6q21 // 285753 /// ENST0	17011496	-1.38318	0.0356484
CEP85	NM_022778	NM_022778 // CEP85 // centrosomal protein 85kDa // 1p36.11 // 64793 /// ENST00000252992	16661117	-1.2887	0.0364023
CETN3	ENST00000283122	ENST00000283122 // CETN3 // centrin, EF-hand protein, 3 // 5q14.3 // 1070 /// NM_004365	16998007	-1.69845	0.00152643
CETN4P	NR_024041	NR_024041 // CETN4P // centrin EF-hand protein 4, pseudogene // 4q27 // 729338	16979587	-1.45142	0.00808268
CFL1P1	NR_028492	NR_028492 // CFL1P1 // cofilin 1 (non-muscle) pseudogene 1 // 10q23.31 // 142913 /// BC	16707026	1.72515	0.0172506
CFLAR	NM_003879	NM_003879 // CFLAR // CASP8 and FADD-like apoptosis regulator // 2q33-q34 // 8837 /// N	16889411	1.28905	0.0332735
CGB7	NM_033142	NM_033142 // CGB7 // chorionic gonadotropin, beta polypeptide 7 // 19q13.32 // 94027 //	16874202	1.25818	0.0457184
CHD3	ENST00000358181	ENST00000358181 // CHD3 // chromodomain helicase DNA binding protein 3 // 17p13.1 // 11	16830789	-1.88506	0.000974528
CHD9	NM_025134	NM_025134 // CHD9 // chromodomain helicase DNA binding protein 9 // 16q12.2 // 80205 //	16818927	-2.05601	7.57783e-05
CHKA	NM_001277	NM_001277 // CHKA // choline kinase alpha // 11q13.2 // 1119 /// NM_212469 // CHKA // c	16741201	1.30275	0.0362313
CHMP1A	ENST00000397901	ENST00000397901 // CHMP1A // charged multivesicular body protein 1A // 16q24.3 // 5119	16829328	1.33744	0.0203453
CHMP2B	NM_014043	NM_014043 // CHMP2B // charged multivesicular body protein 2B // 3p11.2 // 25978 /// EN	16942906	1.47536	0.00965824
CHMP4B	NM_176812	NM_176812 // CHMP4B // charged multivesicular body protein 4B // 20q11.22 // 128866 ///	16912871	1.32469	0.036673
CHMP4C	NM_152284	NM_152284 // CHMP4C // charged multivesicular body protein 4C // 8q21.13 // 92421 /// E	17070331	2.70208	0.000100244
CHPT1	NM_020244	NM_020244 // CHPT1 // choline phosphotransferase 1 // 12q // 56994 /// ENST00000229266	16755878	-1.35821	0.040369
CHRDL1	NM_001143981	NM_001143981 // CHRDL1 // chordin-like 1 // Xq23 // 91851 /// NM_001143982 // CHRDL1 //	17113346	-1.78234	0.00151586
CHST12	NM_001243794	NM_001243794 // CHST12 // carbohydrate (chondroitin 4) sulfotransferase 12 // 7p22 // 5	17042984	-1.38217	0.0408948
CHST4	NM_001166395	NM_001166395 // CHST4 // carbohydrate (N-acetylglucosamine 6-O) sulfotransferase 4 // 1	16820873	-1.78252	0.0106397
CHTF8	NR_033227	NR_033227 // CHTF8 // CTF8, chromosome transmission fidelity factor 8 homolog (S. cerev	16827630	-1.33852	0.0207754
CITED1	NM_001144885	NM_001144885 // CITED1 // Cbp/p300-interacting transactivator, with Glu/Asp-rich carbox	17112020	-1.43446	0.0200343
CITED2	NM_006079	NM_006079 // CITED2 // Cbp/p300-interacting transactivator, with Glu/Asp-rich carboxy-t	17024285	2.09719	0.00143202
CLASP2	NM_015097	NM_015097 // CLASP2 // cytoplasmic linker associated protein 2 // 3p22.3 // 23122 /// E	16952031	-1.67296	0.000587977
CLDN1	ENST00000295522	ENST00000295522 // CLDN1 // claudin 1 // 3q28-q29 // 9076 /// NM_021101 // CLDN1 // cla	16962661	2.93103	0.00013967
CLEC2B	ENST00000228438	ENST00000228438 // CLEC2B // C-type lectin domain family 2, member B // 12p13-p12 // 99	16761212	-1.5517	0.0018772
CLIC5	NR_045674	NR_045674 // CLIC5 // chloride intracellular channel 5 // 6p12.3 // 53405 /// NM_001256	17019654	1.28646	0.0456077
CLMP	ENST00000448775	ENST00000448775 // CLMP // CXADR-like membrane protein // 11q24.1 // 79827 /// NM_02476	16745563	-1.91843	0.000279522
CLP1	ENST00000533682	ENST00000533682 // CLP1 // CLP1, cleavage and polyadenylation factor I subunit, homolog	16724886	-1.40917	0.0186707
CLSPN	NM_022111	NM_022111 // CLSPN // claspin // 1p34.2 // 63967 /// ENST00000318121 // CLSPN // claspi	16685165	-1.53744	0.00352899
CLTCL1	NM_007098	NM_007098 // CLTCL1 // clathrin, heavy chain-like 1 // 22q11.21 // 8218 /// ENST0000026	16932217	-1.57303	0.0098254
CLUAP1	NM_015041	NM_015041 // CLUAP1 // clusterin associated protein 1 // 16p13.3 // 23059 /// ENST00000	16815461	1.33648	0.0290276
CMAS	NM_018686	NM_018686 // CMAS // cytidine monophosphate N-acetylneuraminic acid synthetase // 12p12	16749162	-1.39538	0.0155672
CMBL	NM_138809	NM_138809 // CMBL // carboxymethylenebutenolidase homolog (Pseudomonas) // 5p15.2 // 13	16994340	1.56599	0.0175634
CMIP	NM_198390	NM_198390 // CMIP // c-Maf inducing protein // 16q23 // 80790 /// NM_030629 // CMIP //	16821296	1.47477	0.0033685
CNDP2	NM_018235	NM_018235 // CNDP2 // CNDP dipeptidase 2 (metallopeptidase M20 family) // 18q22.3 // 55	16853071	1.45145	0.00960051
CNTNAP4	NM_033401	NM_033401 // CNTNAP4 // contactin associated protein-like 4 // 16q23.1 // 85445 /// ENS	16821092	1.65713	0.00487073
COBL	NM_015198	NM_015198 // COBL // cordon-bleu homolog (mouse) // 7p12.1 // 23242 /// ENST00000265136	17057813	1.60227	0.0038431
COL12A1	NM_004370	NM_004370 // COL12A1 // collagen, type XII, alpha 1 // 6q12-q13 // 1303 /// ENST0000032	17020846	-1.60365	0.00306617
COL17A1	ENST00000353479	ENST00000353479 // COL17A1 // collagen, type XVII, alpha 1 // 10q24.3 // 1308 /// NM_00	16718126	1.40689	0.0297479
COL3A1	ENST00000304636	ENST00000304636 // COL3A1 // collagen, type III, alpha 1 // 2q31 // 1281 /// NM_000090	16888610	-1.77521	0.0234054
COL5A2	NM_000393	NM_000393 // COL5A2 // collagen, type V, alpha 2 // 2q14-q32 // 1290 /// ENST0000037486	16906352	-1.65117	0.0172041
COMT	NM_001135162	NM_001135162 // COMT // catechol-O-methyltransferase // 22q11.21 // 1312 /// ENST000004	16927129	-1.57451	0.00821026
COQ10A	NM_001099337	NM_001099337 // COQ10A // coenzyme Q10 homolog A (S. cerevisiae) // 12q13.3 // 93058 //	16752624	1.3933	0.0189563
CORIN	NM_006587	NM_006587 // CORIN // corin, serine peptidase // 4p13-p12 // 10699 /// ENST00000273857	16975671	1.59978	0.000821068
CORO2B	NM_006091	NM_006091 // CORO2B // coronin, actin binding protein, 2B // 15q23 // 10391 /// NM_0011	16802413	-1.80253	0.00644081
CPNE2	ENST00000535318	ENST00000535318 // CPNE2 // copine II // 16q13 // 221184 /// NM_152727 // CPNE2 // copi	16819430	-1.96571	0.0064924
CPNE3	NM_003909	NM_003909 // CPNE3 // copine III // 8q21.3 // 8895 /// ENST00000521271 // CPNE3 // copi	17070549	1.43154	0.00541052
CPNE4	ENST00000512055	ENST00000512055 // CPNE4 // copine IV // 3q22.1 // 131034 /// ENST00000511604 // CPNE4	16959208	1.43838	0.0255347
CPPED1	ENST00000381774	ENST00000381774 // CPPED1 // calcineurin-like phosphoesterase domain containing 1 // 16	16824046	1.32522	0.0446632
CREB3L1	NM_052854	NM_052854 // CREB3L1 // cAMP responsive element binding protein 3-like 1 // 11p11.2 //	16724269	-1.72075	0.00558951
CREBL2	NM_001310	NM_001310 // CREBL2 // cAMP responsive element binding protein-like 2 // 12p13 // 1389	16748465	1.31895	0.0249361
CREG1	NM_003851	NM_003851 // CREG1 // cellular repressor of E1A-stimulated genes 1 // 1q24 // 8804 ///	16696013	-2.00365	0.000543715
CRIM1	NM_016441	NM_016441 // CRIM1 // cysteine rich transmembrane BMP regulator 1 (chordin-like) // 2p2	16879067	-1.39809	0.0103798
CRIPAK	ENST00000382944	ENST00000382944 // CRIPAK // cysteine-rich PAK1 inhibitor // 4p16.3 // 285464	16963981	1.30564	0.0480692
CRY1	ENST00000008527	ENST00000008527 // CRY1 // cryptochrome 1 (photolyase-like) // 12q23-q24.1 // 1407 ///	16769622	1.40142	0.0194856
CSAG2	NM_001080848	NM_001080848 // CSAG2 // CSAG family, member 2 // Xq28 // 728461 /// NM_001129826 // CS	17107896	1.45476	0.00701868
CSNK1A1	NM_001025105	NM_001025105 // CSNK1A1 // casein kinase 1, alpha 1 // 5q32 // 1452 /// NM_001892 // CS	17001469	-1.35853	0.0388779
CSRP3	NM_003476	NM_003476 // CSRP3 // cysteine and glycine-rich protein 3 (cardiac LIM protein) // 11p1	16736628	-1.42785	0.0371093
CTBP2	NM_022802	NM_022802 // CTBP2 // C-terminal binding protein 2 // 10q26.13 // 1488 /// ENST00000309	16719292	-1.29002	0.0453716
CTBS	NM_004388	NM_004388 // CTBS // chitobiase, di-N-acetyl- // 1p22 // 1486 /// ENST00000370630 // CT	16688937	-1.33665	0.0366209
CTNNBIP1	NM_020248	NM_020248 // CTNNBIP1 // catenin, beta interacting protein 1 // 1p36.22 // 56998 /// EN	16681501	-1.73644	0.00444527
CTNS	NM_004937	NM_004937 // CTNS // cystinosin, lysosomal cystine transporter // 17p13 // 1497 /// ENS	16829738	1.71137	0.000926858
CTSC	NM_001814	NM_001814 // CTSC // cathepsin C // 11q14.2 // 1075 /// ENST00000227266 // CTSC // cath	16743111	-1.48813	0.00395045
CTSE	NM_001910	NM_001910 // CTSE // cathepsin E // 1q31 // 1510 /// ENST00000358184 // CTSE // catheps	16676547	1.46399	0.0292365
CTSO	ENST00000433477	ENST00000433477 // CTSO // cathepsin O // 4q32.1 // 1519 /// ENST00000573499 // CTSO //	16980918	-1.53706	0.0266637
CTTN	NM_005231	NM_005231 // CTTN // cortactin // 11q13 // 2017 /// ENST00000301843 // CTTN // cortacti	16728389	1.34415	0.0264295
CUEDC2	NM_024040	NM_024040 // CUEDC2 // CUE domain containing 2 // 10q24.32 // 79004 /// ENST00000369937	16717921	-1.32572	0.031958
CUTC	NM_015960	NM_015960 // CUTC // cutC copper transporter homolog (E. coli) // 10q24.2 // 51076 ///	16708179	-1.69417	0.00127724
CXCL14	NM_004887	NM_004887 // CXCL14 // chemokine (C-X-C motif) ligand 14 // 5q31 // 9547 /// ENST000003	17000168	-2.12439	0.0414632
CXorf31	NR_046101	NR_046101 // CXorf31 // chromosome X open reading frame 31 // Xp11.3 // 724087 /// ENST	17110424	-1.77155	0.00100665
CXorf69	NM_001163438	NM_001163438 // CXorf69 // chromosome X open reading frame 69 // Xq26.3 // 644538 /// E	17107097	1.56102	0.0125674
CXXC4	NM_025212	NM_025212 // CXXC4 // CXXC finger protein 4 // 4q22-q24 // 80319 /// ENST00000394767 //	16978639	-1.4717	0.0168016
CXXC5	ENST00000302517	ENST00000302517 // CXXC5 // CXXC finger protein 5 // 5q31.2 // 51523 /// ENST0000051104	16989897	-1.39599	0.0358446
CYB5D1	NM_144607	NM_144607 // CYB5D1 // cytochrome b5 domain containing 1 // 17p13.1 // 124637 /// ENST0	16830782	1.86853	0.00499678
CYBRD1	ENST00000321348	ENST00000321348 // CYBRD1 // cytochrome b reductase 1 // 2q31.1 // 79901 /// NM_024843	16887589	-1.49996	0.0105895
CYFIP2	NM_001037332	NM_001037332 // CYFIP2 // cytoplasmic FMR1 interacting protein 2 // 5q33.3 // 26999 ///	16991527	1.42854	0.00877384
CYP2R1	NM_024514	NM_024514 // CYP2R1 // cytochrome P450, family 2, subfamily R, polypeptide 1 // 11p15.2	16736073	-1.90358	0.00531202
CYP4F11	NM_021187	NM_021187 // CYP4F11 // cytochrome P450, family 4, subfamily F, polypeptide 11 // 19p13	16869960	-1.4789	0.0366209
CYP4F30P	NR_023391	NR_023391 // CYP4F30P // cytochrome P450, family 4, subfamily F, polypeptide 30, pseudo	17117884	1.43766	0.0170336
CYTH3	NM_004227	NM_004227 // CYTH3 // cytohesin 3 // 7p22.1 // 9265 /// ENST00000350796 // CYTH3 // cyt	17054980	1.46267	0.00989991
CYYR1	NM_052954	NM_052954 // CYYR1 // cysteine/tyrosine-rich 1 // 21q21.2 // 116159 /// ENST00000299340	16924592	-1.69805	0.0184942
DARS2	ENST00000361951	ENST00000361951 // DARS2 // aspartyl-tRNA synthetase 2, mitochondrial // 1q25.1 // 5515	16673983	-2.50439	0.00035826
DBR1	NM_016216	NM_016216 // DBR1 // debranching enzyme homolog 1 (S. cerevisiae) // 3q22.3 // 51163 //	16959628	1.28256	0.0483626
DCAF10	ENST00000377724	ENST00000377724 // DCAF10 // DDB1 and CUL4 associated factor 10 // 9p13.2 // 79269 ///	17085055	-1.58908	0.0143878
DCAF6	NM_001198956	NM_001198956 // DCAF6 // DDB1 and CUL4 associated factor 6 // 1q24.2 // 55827 /// NM_00	16673428	-1.72263	0.000493019
DCLK1	NM_004734	NM_004734 // DCLK1 // doublecortin-like kinase 1 // 13q13 // 9201 /// NM_001195415 // D	16778067	1.70999	0.0148084
DCLRE1A	NM_014881	NM_014881 // DCLRE1A // DNA cross-link repair 1A // 10q25.1 // 9937 /// ENST00000361384	16718553	-1.5172	0.0085726
DCP1A	NM_018403	NM_018403 // DCP1A // DCP1 decapping enzyme homolog A (S. cerevisiae) // 3p21.1 // 5580	16955098	-1.34396	0.0230515
DCUN1D3	NM_173475	NM_173475 // DCUN1D3 // DCN1, defective in cullin neddylation 1, domain containing 3 (S	16824706	-1.38461	0.0212769
DDHD1	NM_030637	NM_030637 // DDHD1 // DDHD domain containing 1 // 14q21 // 80821 /// NM_001160147 // DD	16793096	-1.59908	0.00765319
DDIT4	NM_019058	NM_019058 // DDIT4 // DNA-damage-inducible transcript 4 // 10q22.1 // 54541 /// ENST000	16705961	-1.35592	0.038046
DDX11L1	NR_046018	NR_046018 // DDX11L1 // DEAD/H (Asp-Glu-Ala-Asp/His) box helicase 11 like 1 // 1p36.33	16657436	1.54793	0.0194796
DEFB103A	ENST00000318124	ENST00000318124 // DEFB103A // defensin, beta 103A // 8p23.1 // 414325 /// ENST00000318	17074366	2.7734	0.000196458
DEK	ENST00000397239	ENST00000397239 // DEK // DEK oncogene // 6p22.3 // 7913 /// NM_003472 // DEK // DEK on	17015987	-1.43807	0.0292778
DENND3	NM_014957	NM_014957 // DENND3 // DENN/MADD domain containing 3 // 8q24.3 // 22898 /// ENST0000026	17073078	1.40064	0.012191
DEPDC1	NM_001114120	NM_001114120 // DEPDC1 // DEP domain containing 1 // 1p31.2 // 55635 /// ENST0000045631	16688386	-1.71024	0.00113599
DEPDC1B	NM_018369	NM_018369 // DEPDC1B // DEP domain containing 1B // 5q12.1 // 55789 /// ENST00000265036	16996545	-1.38817	0.032431
DET1	NM_017996	NM_017996 // DET1 // de-etiolated homolog 1 (Arabidopsis) // 15q25.3 // 55070 /// ENST0	16812997	-1.63509	0.00331251
DHRS1	NM_138452	NM_138452 // DHRS1 // dehydrogenase/reductase (SDR family) member 1 // 14q12 // 115817	16791280	1.89647	0.000707825
DHRS13	NM_144683	NM_144683 // DHRS13 // dehydrogenase/reductase (SDR family) member 13 // 17q11.2 // 147	16842850	1.80043	0.0113579
DHRS2	AB209653	AB209653 // DHRS2 // dehydrogenase/reductase (SDR family) member 2 // 14q11.2 // 10202	16782385	-1.64987	0.00252235
DHX16	NM_003587	NM_003587 // DHX16 // DEAH (Asp-Glu-Ala-His) box polypeptide 16 // 6p21.3 // 8449 /// E	17016918	1.32612	0.0251563
DHX8	NM_004941	NM_004941 // DHX8 // DEAH (Asp-Glu-Ala-His) box polypeptide 8 // 17q21.31 // 1659 /// E	16834634	-1.73783	0.000413381
DIAPH2	NM_007309	NM_007309 // DIAPH2 // diaphanous homolog 2 (Drosophila) // Xq21.33 // 1730 /// NM_0067	17105284	-1.43373	0.0102892
DIRC2	ENST00000261038	ENST00000261038 // DIRC2 // disrupted in renal carcinoma 2 // 3q21.1 // 84925 /// NM_03	16944724	-1.4576	0.00579023
DIXDC1	NM_001037954	NM_001037954 // DIXDC1 // DIX domain containing 1 // 11q23.1 // 85458 /// ENST000005770	16731132	1.27405	0.0324466
DLEU2	NR_002612	NR_002612 // DLEU2 // deleted in lymphocytic leukemia 2 (non-protein coding) // 13q14.3	16779157	-1.49011	0.00468015
DLG3	NM_021120	NM_021120 // DLG3 // discs, large homolog 3 (Drosophila) // Xq13.1 // 1741 /// ENST0000	17104540	1.42422	0.0230394
DLG4	NM_001365	NM_001365 // DLG4 // discs, large homolog 4 (Drosophila) // 17p13.1 // 1742 /// ENST000	16840513	-1.33178	0.0362313
DMKN	NM_001126056	NM_001126056 // DMKN // dermokine // 19q13.12 // 93099 /// NM_033317 // DMKN // dermoki	16871359	1.40505	0.017946
DMPK	NM_001081563	NM_001081563 // DMPK // dystrophia myotonica-protein kinase // 19q13.3 // 1760 /// ENST	16873415	1.32462	0.0256389
DNAJA3	NM_005147	NM_005147 // DNAJA3 // DnaJ (Hsp40) homolog, subfamily A, member 3 // 16p13.3 // 9093 /	16815513	-1.94033	0.000848721
DNAJC10	ENST00000264065	ENST00000264065 // DNAJC10 // DnaJ (Hsp40) homolog, subfamily C, member 10 // 2q32.1 //	16888367	-1.31417	0.042706
DNAJC13	ENST00000260818	ENST00000260818 // DNAJC13 // DnaJ (Hsp40) homolog, subfamily C, member 13 // 3q22.1 //	16945702	-1.72239	0.00078514
DNASE2	NM_001375	NM_001375 // DNASE2 // deoxyribonuclease II, lysosomal // 19p13.2 // 1777 /// ENST00000	16869350	1.70232	0.00397377
DNM1	NM_004408	NM_004408 // DNM1 // dynamin 1 // 9q34 // 1759 /// NM_001005336 // DNM1 // dynamin 1 //	17089549	-1.72363	0.00325429
DNMT1	NM_001130823	NM_001130823 // DNMT1 // DNA (cytosine-5-)-methyltransferase 1 // 19p13.2 // 1786 /// N	16868576	-1.30041	0.0483627
DOK4	NM_018110	NM_018110 // DOK4 // docking protein 4 // 16q21 // 55715 /// ENST00000340099 // DOK4 //	16826779	1.43875	0.0171127
DOK5	NM_018431	NM_018431 // DOK5 // docking protein 5 // 20q13.2 // 55816 /// ENST00000262593 // DOK5	16914972	1.81087	0.00170475
DOLK	NM_014908	NM_014908 // DOLK // dolichol kinase // 9q34.11 // 22845 /// ENST00000372586 // DOLK //	17098974	-2.00023	0.00297362
DPP3	NM_005700	NM_005700 // DPP3 // dipeptidyl-peptidase 3 // 11q12-q13.1 // 10072 /// NM_130443 // DP	16727427	1.56916	0.00269401
DPPA2	NM_138815	NM_138815 // DPPA2 // developmental pluripotency associated 2 // 3q13.13 // 151871 ///	16957254	1.40969	0.0327586
DPY19L1	NM_015283	NM_015283 // DPY19L1 // dpy-19-like 1 (C. elegans) // 7p14.3-p14.2 // 23333 /// ENST000	17056587	-1.40508	0.0445109
DPY19L3	NM_001172774	NM_001172774 // DPY19L3 // dpy-19-like 3 (C. elegans) // 19q13.11 // 147991 /// ENST000	16860508	-1.39244	0.0137898
DRAM1	NM_018370	NM_018370 // DRAM1 // DNA-damage regulated autophagy modulator 1 // 12q23.2 // 55332 //	16755908	1.57816	0.0282357
DSC2	NM_024422	NM_024422 // DSC2 // desmocollin 2 // 18q12.1 // 1824 /// NM_004949 // DSC2 // desmocol	16854486	-1.49283	0.017325
DTD1	NM_080820	NM_080820 // DTD1 // D-tyrosyl-tRNA deacylase 1 homolog (S. cerevisiae) // 20p11.23 //	16911783	-1.37817	0.0153764
DUSP1	NM_004417	NM_004417 // DUSP1 // dual specificity phosphatase 1 // 5q34 // 1843 /// ENST0000023922	17002846	2.22256	0.0372397
DUSP14	ENST00000394386	ENST00000394386 // DUSP14 // dual specificity phosphatase 14 // 17q12 // 11072 /// NM_0	16833567	1.73973	0.00104002
DUSP19	NM_080876	NM_080876 // DUSP19 // dual specificity phosphatase 19 // 2q32.1 // 142679 /// ENST0000	16888405	-2.94732	2.60856e-05
DUX4L9	XR_132460	XR_132460 // DUX4L9 // double homeobox 4 like 9 // 4q35.2 // 554045 /// XR_109820 // DU	16982397	1.37959	0.0433669
DYNC2LI1	NM_016008	NM_016008 // DYNC2LI1 // dynein, cytoplasmic 2, light intermediate chain 1 // 2p25.1-p2	16879540	1.29648	0.0452819
DYNLT3	NM_006520	NM_006520 // DYNLT3 // dynein, light chain, Tctex-type 3 // Xp21 // 6990 /// ENST000003	17110058	1.43199	0.0356484
DYRK4	NM_003845	NM_003845 // DYRK4 // dual-specificity tyrosine-(Y)-phosphorylation regulated kinase 4	16747034	1.41137	0.0228106
DZIP3	ENST00000361582	ENST00000361582 // DZIP3 // DAZ interacting protein 3, zinc finger // 3q13.13 // 9666 /	16943681	-1.69452	0.00269401
E2F7	NM_203394	NM_203394 // E2F7 // E2F transcription factor 7 // 12q21.2 // 144455 /// ENST0000032288	16767851	1.56434	0.0117579
EAF1	ENST00000396842	ENST00000396842 // EAF1 // ELL associated factor 1 // 3p25.1 // 85403 /// NM_033083 //	16938102	1.45588	0.0202683
EBPL	NM_032565	NM_032565 // EBPL // emopamil binding protein-like // 13q12-q13 // 84650 /// ENST000002	16779107	-1.36558	0.0169551
EDC3	NM_001142443	NM_001142443 // EDC3 // enhancer of mRNA decapping 3 homolog (S. cerevisiae) // 15q24.1	16811672	-1.43493	0.0156716
EDN1	NM_001955	NM_001955 // EDN1 // endothelin 1 // 6p24.1 // 1906 /// NM_001168319 // EDN1 // endothe	17004903	2.71602	5.78209e-05
EDNRA	NM_001957	NM_001957 // EDNRA // endothelin receptor type A // 4q31.22 // 1909 /// ENST00000324300	16971272	-1.64635	0.00362501
EFHA1	NM_152726	NM_152726 // EFHA1 // EF-hand domain family, member A1 // 13q12.11 // 221154 /// ENST00	16777334	-1.44283	0.0234054
EFNA3	NM_004952	NM_004952 // EFNA3 // ephrin-A3 // 1q21-q22 // 1944 /// ENST00000368408 // EFNA3 // eph	16671632	1.65607	0.00350564
EFR3B	NM_014971	NM_014971 // EFR3B // EFR3 homolog B (S. cerevisiae) // 2p23.3 // 22979 /// ENST0000040	16877795	-1.73221	0.0022279
EGLN1	NM_022051	NM_022051 // EGLN1 // egl nine homolog 1 (C. elegans) // 1q42.1 // 54583 /// ENST000003	16700489	-1.55008	0.00264516
EHBP1	NM_015252	NM_015252 // EHBP1 // EH domain binding protein 1 // 2p15 // 23301 /// ENST00000263991	16880538	-1.40936	0.0183159
EHBP1L1	NM_001099409	NM_001099409 // EHBP1L1 // EH domain binding protein 1-like 1 // 11q13.1 // 254102 ///	16726945	1.53961	0.00821026
EHD2	NM_014601	NM_014601 // EHD2 // EH-domain containing 2 // 19q13.3 // 30846 /// ENST00000263277 //	16863652	1.55859	0.0170375
EHD3	NM_014600	NM_014600 // EHD3 // EH-domain containing 3 // 2p21 // 30845 /// ENST00000322054 // EHD	16878731	-1.52598	0.012053
EHHADH	NM_001166415	NM_001166415 // EHHADH // enoyl-CoA, hydratase/3-hydroxyacyl CoA dehydrogenase // 3q26.	16962277	-1.66883	0.00631399
EIF2B2	NM_014239	NM_014239 // EIF2B2 // eukaryotic translation initiation factor 2B, subunit 2 beta, 39k	16786548	1.29331	0.0341889
EIF2S1	ENST00000256383	ENST00000256383 // EIF2S1 // eukaryotic translation initiation factor 2, subunit 1 alph	16785631	-1.37238	0.0258699
EIF3B	NM_001037283	NM_001037283 // EIF3B // eukaryotic translation initiation factor 3, subunit B // 7p22.	17042946	1.27337	0.0453716
EIF4E2	NM_004846	NM_004846 // EIF4E2 // eukaryotic translation initiation factor 4E family member 2 // 2	16892321	-1.70032	0.000974528
EIF4G2	NM_001172705	NM_001172705 // EIF4G2 // eukaryotic translation initiation factor 4 gamma, 2 // 11p15	16735801	-1.51903	0.00472611
EIF5A2	NM_020390	NM_020390 // EIF5A2 // eukaryotic translation initiation factor 5A2 // 3q26.2 // 56648	16961475	-1.49195	0.0181936
ELAC1	NM_018696	NM_018696 // ELAC1 // elaC homolog 1 (E. coli) // 18q21 // 55520 /// ENST00000269466 //	16852349	-1.50545	0.0444172
ELMO1	NM_001206480	NM_001206480 // ELMO1 // engulfment and cell motility 1 // 7p14.1 // 9844 /// ENST00000	17056740	1.41908	0.00821026
ELOF1	NM_032377	NM_032377 // ELOF1 // elongation factor 1 homolog (S. cerevisiae) // 19p13.2 // 84337 /	16869017	1.80309	0.00032609
ELOVL7	NM_024930	NM_024930 // ELOVL7 // ELOVL fatty acid elongase 7 // 5q12.1 // 79993 /// ENST000005088	16996564	1.68766	0.000648673
ELP4	ENST00000350638	ENST00000350638 // ELP4 // elongation protein 4 homolog (S. cerevisiae) // 11p13 // 266	16723228	-1.50143	0.00559064
ELTD1	NM_022159	NM_022159 // ELTD1 // EGF, latrophilin and seven transmembrane domain containing 1 // 1	16688799	-1.55805	0.0354941
EMC9	ENST00000419198	ENST00000419198 // EMC9 // ER membrane protein complex subunit 9 // 14q11.2 // 51016 //	16791044	-1.54152	0.00268187
EME1	NM_001166131	NM_001166131 // EME1 // essential meiotic endonuclease 1 homolog 1 (S. pombe) // 17q21.	16835797	-1.84006	0.000318745
EML1	NM_001008707	NM_001008707 // EML1 // echinoderm microtubule associated protein like 1 // 14q32 // 20	16788296	1.33075	0.0219044
EML4	NM_019063	NM_019063 // EML4 // echinoderm microtubule associated protein like 4 // 2p21 // 27436	16879408	-1.29806	0.0291912
EMP2	NM_001424	NM_001424 // EMP2 // epithelial membrane protein 2 // 16p13.2 // 2013 /// ENST000003595	16823825	-1.63964	0.00408113
ENPP4	NM_014936	NM_014936 // ENPP4 // ectonucleotide pyrophosphatase/phosphodiesterase 4 (putative) //	17009316	-1.35343	0.0220543
ENPP5	ENST00000371383	ENST00000371383 // ENPP5 // ectonucleotide pyrophosphatase/phosphodiesterase 5 (putativ	17019689	1.75126	0.011487
EOGT	ENST00000295571	ENST00000295571 // EOGT // EGF domain-specific O-linked N-acetylglucosamine (GlcNAc) tr	16956002	1.59285	0.00133678
EPAS1	NM_001430	NM_001430 // EPAS1 // endothelial PAS domain protein 1 // 2p21-p16 // 2034 /// BC051338	16879721	2.28202	0.00102716
EPB41L1	NM_012156	NM_012156 // EPB41L1 // erythrocyte membrane protein band 4.1-like 1 // 20q11.2-q12 //	16913263	1.35501	0.0246877
EPB41L3	ENST00000341928	ENST00000341928 // EPB41L3 // erythrocyte membrane protein band 4.1-like 3 // 18p11.32	16853631	-1.34478	0.0458506
EPB41L4B	NM_019114	NM_019114 // EPB41L4B // erythrocyte membrane protein band 4.1 like 4B // 9q31-q32 // 5	17096965	1.30034	0.0266637
EPB41L5	NM_020909	NM_020909 // EPB41L5 // erythrocyte membrane protein band 4.1 like 5 // 2q14.2 // 57669	16885080	-1.51137	0.00855265
EPB49	NM_001978	NM_001978 // EPB49 // erythrocyte membrane protein band 4.9 (dematin) // 8p21.1 // 2039	17066446	1.37053	0.0381463
ERCC2	ENST00000391945	ENST00000391945 // ERCC2 // excision repair cross-complementing rodent repair deficienc	16873268	-1.49263	0.011036
ERI2	NM_080663	NM_080663 // ERI2 // ERI1 exoribonuclease family member 2 // 16p12.3 // 112479 /// ENST	16824690	-1.38575	0.0197942
ERP44	NM_015051	NM_015051 // ERP44 // endoplasmic reticulum protein 44 // 9q31.1 // 23071 /// ENST00000	17096580	-3.0357	1.89233e-05
ERRFI1	NM_018948	NM_018948 // ERRFI1 // ERBB receptor feedback inhibitor 1 // 1p36 // 54206 /// ENST0000	16681304	1.39961	0.0354931
ERVMER34-1	ENST00000443173	ENST00000443173 // ERVMER34-1 // endogenous retrovirus group MER34, member 1 // 4q12 //	16975947	-1.50444	0.0139064
ESM1	ENST00000381405	ENST00000381405 // ESM1 // endothelial cell-specific molecule 1 // 5q11.2 // 11082 ///	16996146	3.70348	0.00056599
ESYT2	NM_020728	NM_020728 // ESYT2 // extended synaptotagmin-like protein 2 // 7q36.3 // 57488 /// ENST	17064984	1.33764	0.0277476
ETV1	NM_004956	NM_004956 // ETV1 // ets variant 1 // 7p21.3 // 2115 /// ENST00000430479 // ETV1 // ets	17055354	-1.44687	0.0048406
ETV4	NM_001986	NM_001986 // ETV4 // ets variant 4 // 17q21 // 2118 /// NM_001079675 // ETV4 // ets var	16845410	-1.91265	0.000821068
EVI2A	NM_001003927	NM_001003927 // EVI2A // ecotropic viral integration site 2A // 17q11.2 // 2123 /// ENS	16843167	-1.59892	0.039079
EXO1	NM_130398	NM_130398 // EXO1 // exonuclease 1 // 1q42-q43 // 9156 /// ENST00000366548 // EXO1 // e	16679411	-1.33569	0.0120793
EXOSC10	NM_001001998	NM_001001998 // EXOSC10 // exosome component 10 // 1p36.22 // 5394 /// ENST00000376936	16681625	1.24845	0.0457184
EXT1	ENST00000378204	ENST00000378204 // EXT1 // exostosin 1 // 8q24.11 // 2131 /// NM_000127 // EXT1 // exos	17080450	1.48689	0.00257564
EXT2	NM_000401	NM_000401 // EXT2 // exostosin 2 // 11p12-p11 // 2132 /// NM_207122 // EXT2 // exostosi	16724031	-1.5685	0.00774435
EXTL2	ENST00000370114	ENST00000370114 // EXTL2 // exostoses (multiple)-like 2 // 1p21 // 2135 /// NR_048570 /	16690139	-1.43158	0.0149138
EXTL3	ENST00000220562	ENST00000220562 // EXTL3 // exostoses (multiple)-like 3 // 8p21 // 2137 /// NM_001440 /	17067424	-1.43122	0.010309
EYA1	NM_172058	NM_172058 // EYA1 // eyes absent homolog 1 (Drosophila) // 8q13.3 // 2138 /// NM_000503	17078134	-2.05143	0.000100244
EZH1	NM_001991	NM_001991 // EZH1 // enhancer of zeste homolog 1 (Drosophila) // 17q21.1-q21.3 // 2145	16845222	1.7498	0.00119177
FADD	NM_003824	NM_003824 // FADD // Fas (TNFRSF6)-associated via death domain // 11q13.3 // 8772 /// E	16728331	-1.28908	0.0355613
FAHD2A	ENST00000233379	ENST00000233379 // FAHD2A // fumarylacetoacetate hydrolase domain containing 2A // 2q11	16882912	1.31623	0.0366785
FAHD2B	NM_199336	NM_199336 // FAHD2B // fumarylacetoacetate hydrolase domain containing 2B // 2q11.2 //	16900689	1.40813	0.0235802
FAM103A1	NM_031452	NM_031452 // FAM103A1 // family with sequence similarity 103, member A1 // 15q25.2 // 8	16804051	1.56564	0.00314662
FAM110C	NM_001077710	NM_001077710 // FAM110C // family with sequence similarity 110, member C // 2p25.3 // 6	16893704	1.75449	0.00802689
FAM111B	ENST00000529618	ENST00000529618 // FAM111B // family with sequence similarity 111, member B // 11q12.1	16725041	1.32173	0.0404297
FAM122B	NM_001170756	NM_001170756 // FAM122B // family with sequence similarity 122B // Xq26.3 // 159090 ///	17114348	1.35882	0.0466275
FAM126A	NM_032581	NM_032581 // FAM126A // family with sequence similarity 126, member A // 7p15.3 // 8466	17055804	-1.4013	0.00944649
FAM127B	NM_001078172	NM_001078172 // FAM127B // family with sequence similarity 127, member B // Xq26.3 // 2	17114386	1.48901	0.0208172
FAM135A	ENST00000418814	ENST00000418814 // FAM135A // family with sequence similarity 135, member A // 6q13 //	17010104	-1.55303	0.00426093
FAM159B	NM_001164442	NM_001164442 // FAM159B // family with sequence similarity 159, member B // 5q12.3 // 1	16985242	-1.68633	0.00261961
FAM160A1	NM_001109977	NM_001109977 // FAM160A1 // family with sequence similarity 160, member A1 // 4q31.3 //	16971443	1.77267	0.0164278
FAM168B	NM_001009993	NM_001009993 // FAM168B // family with sequence similarity 168, member B // 2q21.1 // 1	16902865	1.46962	0.015383
FAM173B	NR_047669	NR_047669 // FAM173B // family with sequence similarity 173, member B // 5p15.2 // 1341	16994329	-1.37781	0.0325885
FAM174A	ENST00000312637	ENST00000312637 // FAM174A // family with sequence similarity 174, member A // 5q21.1 /	16987645	1.38291	0.0246913
FAM194A	ENST00000295910	ENST00000295910 // FAM194A // family with sequence similarity 194, member A // 3q25.1 /	16960494	1.35907	0.0288167
FAM196B	NM_001129891	NM_001129891 // FAM196B // family with sequence similarity 196, member B // 5q35.1 // 1	17002667	-1.79788	0.0143878
FAM19A4	NM_182522	NM_182522 // FAM19A4 // family with sequence similarity 19 (chemokine (C-C motif)-like)	16955994	1.50776	0.00782836
FAM200B	NM_001145191	NM_001145191 // FAM200B // family with sequence similarity 200, member B // 4p15.32 //	16965237	1.45733	0.0377153
FAM216A	ENST00000377673	ENST00000377673 // FAM216A // family with sequence similarity 216, member A // 12q24.11	16756960	-1.67718	0.00476033
FAM217B	NM_022106	NM_022106 // FAM217B // family with sequence similarity 217, member B // 20q13.33 // 63	16915448	1.99135	0.00113599
FAM219A	NM_001184940	NM_001184940 // FAM219A // family with sequence similarity 219, member A // 9p13.3 // 2	17093441	-1.39201	0.0142965
FAM21A	NM_001005751	NM_001005751 // FAM21A // family with sequence similarity 21, member A // 10q11.23 // 3	16704920	1.43479	0.00381875
FAM21B	NM_018232	NM_018232 // FAM21B // family with sequence similarity 21, member B // 10q11.22 // 5574	16704542	1.47316	0.00709406
FAM21C	BC006456	BC006456 // FAM21C // family with sequence similarity 21, member C // 10q11.1 // 253725	16704837	1.45215	0.0150544
FAM220CP	ENST00000395253	ENST00000395253 // FAM220CP // family with sequence similarity 220, member C, pseudogen	17118386	-1.32343	0.0416174
FAM221A	NM_199136	NM_199136 // FAM221A // family with sequence similarity 221, member A // 7p15.3 // 3402	17044315	1.33749	0.0203453
FAM27E3	BC119675	BC119675 // FAM27E3 // family with sequence similarity 27, member E3 // 9q13 // 1001319	17118413	-1.43518	0.0141984
FAM32A	AF151902	AF151902 // FAM32A // family with sequence similarity 32, member A // 19pter-p13.3 // 2	16859294	1.89457	0.000196458
FAM46D	NM_001170574	NM_001170574 // FAM46D // family with sequence similarity 46, member D // Xq21.1 // 169	17105099	-1.80916	0.0395482
FAM48A	NM_001014286	NM_001014286 // FAM48A // family with sequence similarity 48, member A // 13q13.3 // 55	16778183	-1.37272	0.0294095
FAM49A	NM_030797	NM_030797 // FAM49A // family with sequence similarity 49, member A // 2p24.2 // 81553	16894710	1.58995	0.00757356
FAM49B	NR_046359	NR_046359 // FAM49B // family with sequence similarity 49, member B // 8q24.21 // 51571	17081124	1.71687	0.000502671
FAM50A	NM_004699	NM_004699 // FAM50A // family with sequence similarity 50, member A // Xq28 // 9130 ///	17108407	1.37419	0.0313797
FAM57A	NM_024792	NM_024792 // FAM57A // family with sequence similarity 57, member A // 17p13.3 // 79850	16829486	1.40058	0.0311814
FAM63B	NM_001040450	NM_001040450 // FAM63B // family with sequence similarity 63, member B // 15q21.3 // 54	16801512	-1.84379	0.00214887
FAM64A	NM_019013	NM_019013 // FAM64A // family with sequence similarity 64, member A // 17p13.2 // 54478	16830173	-1.41196	0.0191433
FAM69A	NM_001252271	NM_001252271 // FAM69A // family with sequence similarity 69, member A // 1p22.1 // 388	16689650	-1.66478	0.00578046
FAM81A	NM_152450	NM_152450 // FAM81A // family with sequence similarity 81, member A // 15q22.2 // 14577	16801577	1.44012	0.0387084
FAM83D	NM_030919	NM_030919 // FAM83D // family with sequence similarity 83, member D // 20q11.22-q12 //	16913681	-1.50019	0.0119101
FAM83H	ENST00000388913	ENST00000388913 // FAM83H // family with sequence similarity 83, member H // 8q24.3 //	17082250	1.45237	0.0267276
FAM84B	NM_174911	NM_174911 // FAM84B // family with sequence similarity 84, member B // 8q24.21 // 15763	17081002	1.83999	0.0142555
FAM86A	NM_201400	NM_201400 // FAM86A // family with sequence similarity 86, member A // 16p13.3 // 19648	16823719	-1.79267	0.0019835
FAM86B2	NM_001137610	NM_001137610 // FAM86B2 // family with sequence similarity 86, member B2 // 8p23.1 // 6	17074781	-1.73519	0.00897695
FAM86C2P	NR_024249	NR_024249 // FAM86C2P // family with sequence similarity 86, member C2, pseudogene // 1	16741161	-2.21129	0.0181962
FAM86DP	NR_024241	NR_024241 // FAM86DP // family with sequence similarity 86, member D, pseudogene // 3p1	16956342	-1.84323	0.0194272
FAM86EP	NR_024253	NR_024253 // FAM86EP // family with sequence similarity 86, member E, pseudogene // 4p1	16973857	-1.51278	0.0358358
FANCM	NM_020937	NM_020937 // FANCM // Fanconi anemia, complementation group M // 14q21.2 // 57697 /// E	16783836	-1.65548	0.000761842
FAR1	NM_032228	NM_032228 // FAR1 // fatty acyl CoA reductase 1 // 11p15.2 // 84188 /// ENST00000354817	16722252	1.28481	0.0290356
FARSA	NM_004461	NM_004461 // FARSA // phenylalanyl-tRNA synthetase, alpha subunit // 19p13.2 // 2193 //	16869372	-1.54157	0.00584121
FASN	NM_004104	NM_004104 // FASN // fatty acid synthase // 17q25 // 2194 /// ENST00000306749 // FASN /	16850107	-1.38215	0.0172086
FBLN1	ENST00000348697	ENST00000348697 // FBLN1 // fibulin 1 // 22q13.31 // 2192 /// NM_006485 // FBLN1 // fib	16931237	-1.40942	0.0461875
FBXL12	NM_017703	NM_017703 // FBXL12 // F-box and leucine-rich repeat protein 12 // 19p13.2 // 54850 ///	16868472	1.76452	0.0351203
FBXO10	NM_012166	NM_012166 // FBXO10 // F-box protein 10 // 9p13.2 // 26267 /// ENST00000432825 // FBXO1	17094009	1.31658	0.0348734
FBXO11	NM_001190274	NM_001190274 // FBXO11 // F-box protein 11 // 2p16.3 // 80204 /// ENST00000403359 // FB	16897349	-1.3144	0.0206509
FBXO22	NM_147188	NM_147188 // FBXO22 // F-box protein 22 // 15q24.2 // 26263 /// NM_012170 // FBXO22 //	16803269	1.47353	0.00618699
FBXO30	NM_032145	NM_032145 // FBXO30 // F-box protein 30 // 6q24 // 84085 /// ENST00000237281 // FBXO30	17024448	-1.29189	0.0424585
FBXO33	NM_203301	NM_203301 // FBXO33 // F-box protein 33 // 14q21.1 // 254170 /// ENST00000298097 // FBX	16792287	1.49894	0.00984788
FBXO44	ENST00000376770	ENST00000376770 // FBXO44 // F-box protein 44 // 1p36.22 // 93611 /// NM_001014765 // F	16659021	1.359	0.0457472
FBXO48	NM_001024680	NM_001024680 // FBXO48 // F-box protein 48 // 2p13.3 // 554251 /// ENST00000377957 // F	16898548	-1.87274	0.00349971
FBXW7	NM_033632	NM_033632 // FBXW7 // F-box and WD repeat domain containing 7, E3 ubiquitin protein lig	16980693	1.44961	0.0192245
FDXACB1	NM_138378	NM_138378 // FDXACB1 // ferredoxin-fold anticodon binding domain containing 1 // 11q23.	16744358	-1.94994	0.0048508
FEM1C	NM_020177	NM_020177 // FEM1C // fem-1 homolog c (C. elegans) // 5q22 // 56929 /// ENST00000274457	16999011	-1.38295	0.0291912
FGD4	NM_139241	NM_139241 // FGD4 // FYVE, RhoGEF and PH domain containing 4 // 12p11.21 // 121512 ///	16749782	1.59447	0.00992504
FGD5-AS1	NR_046252	NR_046252 // FGD5-AS1 // FGD5 antisense RNA 1 (non-protein coding) // --- // 100505641	16951085	-2.52231	7.072e-05
FGF18	NM_003862	NM_003862 // FGF18 // fibroblast growth factor 18 // 5q34 // 8817 /// ENST00000274625 /	16992347	1.39764	0.0393883
FGF2	NM_002006	NM_002006 // FGF2 // fibroblast growth factor 2 (basic) // 4q26 // 2247 /// ENST0000026	16970404	1.51946	0.0167479
FGF21	NM_019113	NM_019113 // FGF21 // fibroblast growth factor 21 // 19q13.1-qter // 26291 /// ENST0000	16863871	-1.36218	0.0254563
FGF5	NM_004464	NM_004464 // FGF5 // fibroblast growth factor 5 // 4q21 // 2250 /// ENST00000312465 //	16968331	-1.48904	0.0143878
FGGY	NM_001113411	NM_001113411 // FGGY // FGGY carbohydrate kinase domain containing // 1p32.1 // 55277 /	16665266	-1.31709	0.0342193
FHL2	NM_201555	NM_201555 // FHL2 // four and a half LIM domains 2 // 2q12.2 // 2274 /// ENST0000035812	16901393	1.46663	0.00395045
FHOD1	ENST00000258201	ENST00000258201 // FHOD1 // formin homology 2 domain containing 1 // 16q22 // 29109 ///	16827299	-1.42597	0.0106397
FHOD3	NM_025135	NM_025135 // FHOD3 // formin homology 2 domain containing 3 // 18q12 // 80206 /// ENST0	16852025	-1.6588	0.00125841
FIG4	NM_014845	NM_014845 // FIG4 // FIG4 homolog, SAC1 lipid phosphatase domain containing (S. cerevis	17011593	1.67202	0.00350083
FIGNL1	ENST00000433017	ENST00000433017 // FIGNL1 // fidgetin-like 1 // 7p12.1 // 63979 /// ENST00000419119 //	17057718	1.36429	0.0439462
FLJ20518	ENST00000489078	ENST00000489078 // FLJ20518 // FSHD region gene 2 family, member C pseudogene // --- //	16942729	1.78164	0.0022552
FLJ22447	NR_039985	NR_039985 // FLJ22447 // uncharacterized LOC400221 // 14q23.1 // 400221	16785048	-2.75574	0.00342997
FLJ33630	BX648677	BX648677 // FLJ33630 // uncharacterized LOC644873 // 5q23.3 // 644873	16999462	-1.29092	0.0417443
FLJ35934	AK093253	AK093253 // FLJ35934 // FLJ35934 // 17p11.2 // 400579	16831857	-1.28305	0.0459644
FLJ43681	NR_029406	NR_029406 // FLJ43681 // ribosomal protein L23a pseudogene // 17q25.3 // 388574 /// ENS	17118080	1.55112	0.0200343
FLJ44342	AK126318	AK126318 // FLJ44342 // uncharacterized LOC645460 // 17q22 // 645460 /// AK095112 // FL	16846985	1.69252	0.0115586
FLJ44635	NM_207422	NM_207422 // FLJ44635 // TPT1-like protein // Xq13.1 // 392490 /// AY572224 // FLJ44635	17104847	-1.62317	0.00158375
FLJ45513	NM_001242791	NM_001242791 // FLJ45513 // uncharacterized LOC729220 // 17q21.33 // 729220	16835642	1.40571	0.0499813
FLJ45974	NR_038371	NR_038371 // FLJ45974 // uncharacterized LOC401337 // 7p12.1 // 401337	17057868	-1.95737	0.0253909
FLT3LG	NM_001204502	NM_001204502 // FLT3LG // fms-related tyrosine kinase 3 ligand // 19q13.3 // 2323 /// N	16864129	1.41202	0.0155672
FLVCR2	NM_001195283	NM_001195283 // FLVCR2 // feline leukemia virus subgroup C cellular receptor family, me	16786625	1.32058	0.0302276
FNBP1L	NM_001024948	NM_001024948 // FNBP1L // formin binding protein 1-like // 1p22.1 // 54874 /// ENST0000	16667258	-1.75888	0.000502633
FNDC3B	ENST00000336824	ENST00000336824 // FNDC3B // fibronectin type III domain containing 3B // 3q26.31 // 64	16947974	-1.54067	0.00408649
FOXK1	NM_001037165	NM_001037165 // FOXK1 // forkhead box K1 // 7p22.1 // 221937 /// ENST00000328914 // FOX	17043157	1.33741	0.0180002
FOXM1	NM_202002	NM_202002 // FOXM1 // forkhead box M1 // 12p13 // 2305 /// ENST00000342628 // FOXM1 //	16760048	-1.3485	0.0291004
FRAS1	NM_025074	NM_025074 // FRAS1 // Fraser syndrome 1 // 4q21.21 // 80144 /// ENST00000264895 // FRAS	16968122	-1.39766	0.028926
FREM2	NM_207361	NM_207361 // FREM2 // FRAS1 related extracellular matrix protein 2 // 13q13.3 // 341640	16774130	-1.52548	0.0295066
FRRS1	ENST00000370176	ENST00000370176 // FRRS1 // ferric-chelate reductase 1 // 1p21.2 // 391059 /// BC029438	16690036	-1.53422	0.00258528
FRYL	NM_015030	NM_015030 // FRYL // FRY-like // 4p11 // 285527 /// ENST00000358350 // FRYL // FRY-like	16975803	-1.35524	0.0142965
FSTL1	ENST00000295633	ENST00000295633 // FSTL1 // follistatin-like 1 // 3q13.33 // 11167 /// NM_007085 // FST	16957884	-1.49274	0.00481681
FTX	AK057701	AK057701 // FTX // FTX transcript, XIST regulator (non-protein coding) // Xq13.2 // 100	17112170	-1.41334	0.0166962
FUCA2	NM_032020	NM_032020 // FUCA2 // fucosidase, alpha-L- 2, plasma // 6q24 // 2519 /// ENST0000000216	17024374	1.33478	0.0327973
FUT4	NM_002033	NM_002033 // FUT4 // fucosyltransferase 4 (alpha (1,3) fucosyltransferase, myeloid-spec	16730245	-1.38247	0.0248909
FYN	NM_002037	NM_002037 // FYN // FYN oncogene related to SRC, FGR, YES // 6q21 // 2534 /// ENST00000	17022691	1.3934	0.0484415
FZD2	NM_001466	NM_001466 // FZD2 // frizzled family receptor 2 // 17q21.1 // 2535 /// ENST00000541149	16834785	-1.61034	0.0173254
FZD3	NM_017412	NM_017412 // FZD3 // frizzled family receptor 3 // 8p21 // 7976 /// ENST00000240093 //	17067410	-2.32285	6.0468e-05
FZD6	NM_003506	NM_003506 // FZD6 // frizzled family receptor 6 // 8q22.3-q23.1 // 8323 /// NM_00116461	17071625	1.33088	0.0366209
FZD7	NM_003507	NM_003507 // FZD7 // frizzled family receptor 7 // 2q33 // 8324 /// ENST00000286201 //	16889563	-1.52822	0.012191
G2E3	NM_017769	NM_017769 // G2E3 // G2/M-phase specific E3 ubiquitin protein ligase // 14q12 // 55632	16783047	-1.55799	0.0247763
GABARAPL2	NM_007285	NM_007285 // GABARAPL2 // GABA(A) receptor-associated protein-like 2 // 16q22.1 // 1134	16821076	1.35704	0.0210083
GABPA	NM_002040	NM_002040 // GABPA // GA binding protein transcription factor, alpha subunit 60kDa // 2	16921850	1.69577	0.000850425
GABPB1	NM_002041	NM_002041 // GABPB1 // GA binding protein transcription factor, beta subunit 1 // 15q21	16809093	-1.40217	0.0163022
GABPB2	ENST00000368918	ENST00000368918 // GABPB2 // GA binding protein transcription factor, beta subunit 2 //	16670743	-1.61688	0.00216559
GALNT1	ENST00000269195	ENST00000269195 // GALNT1 // UDP-N-acetyl-alpha-D-galactosamine:polypeptide N-acetylgal	16851933	-1.43425	0.0286242
GALNT11	NM_022087	NM_022087 // GALNT11 // UDP-N-acetyl-alpha-D-galactosamine:polypeptide N-acetylgalactos	17053734	1.37578	0.0227582
GALNT3	ENST00000392701	ENST00000392701 // GALNT3 // UDP-N-acetyl-alpha-D-galactosamine:polypeptide N-acetylgal	16904551	1.32317	0.0448239
GALNTL4	NM_198516	NM_198516 // GALNTL4 // UDP-N-acetyl-alpha-D-galactosamine:polypeptide N-acetylgalactos	16735873	-1.73658	0.00144765
GALR2	ENST00000329003	ENST00000329003 // GALR2 // galanin receptor 2 // 17q25.3 // 8811 /// NM_003857 // GALR	16838017	1.29168	0.0302024
GAMT	NM_000156	NM_000156 // GAMT // guanidinoacetate N-methyltransferase // 19p13.3 // 2593 /// ENST00	16866650	-1.4341	0.0200262
GAS1	NM_002048	NM_002048 // GAS1 // growth arrest-specific 1 // 9q21.3-q22 // 2619 /// ENST00000298743	17095499	-1.29731	0.0390392
GAS2L1	ENST00000407647	ENST00000407647 // GAS2L1 // growth arrest-specific 2 like 1 // 22q12.2 // 10634 /// EN	16928794	1.30971	0.0300257
GATSL1	NM_001145063	NM_001145063 // GATSL1 // GATS protein-like 1 // 7q11.23 // 389523 /// ENST00000361825	17047258	1.77968	0.00205623
GATSL2	ENST00000426327	ENST00000426327 // GATSL2 // GATS protein-like 2 // 7q11.23 // 729438 /// BC147030 // G	17058758	1.59045	0.0197942
GBP3	NM_018284	NM_018284 // GBP3 // guanylate binding protein 3 // 1p22.2 // 2635 /// ENST00000370481	16689312	1.62285	0.0136356
GCFC2	NM_003203	NM_003203 // GCFC2 // GC-rich sequence DNA-binding factor 2 // 2p12 // 6936 /// ENST000	16899429	-1.44124	0.00515118
GCH1	NM_000161	NM_000161 // GCH1 // GTP cyclohydrolase 1 // 14q22.1-q22.2 // 2643 /// ENST00000491895	16793176	1.90806	0.000211999
GCSHP3	NR_033248	NR_033248 // GCSHP3 // glycine cleavage system protein H (aminomethyl carrier) pseudoge	16907546	-2.1458	0.00193945
GDAP2	NM_001135589	NM_001135589 // GDAP2 // ganglioside induced differentiation associated protein 2 // 1p	16691486	-1.34099	0.0366785
GDF11	NM_005811	NM_005811 // GDF11 // growth differentiation factor 11 // 12q13.2 // 10220 /// ENST0000	16752217	-1.4532	0.00762514
GDF15	NM_004864	NM_004864 // GDF15 // growth differentiation factor 15 // 19p13.11 // 9518 /// ENST0000	16859795	1.66255	0.00257564
GEMIN8P4	NR_002830	NR_002830 // GEMIN8P4 // gem (nuclear organelle) associated protein 8 pseudogene 4 // 1	16689447	-1.41768	0.0191433
GFPT2	NM_005110	NM_005110 // GFPT2 // glutamine-fructose-6-phosphate transaminase 2 // 5q34-q35 // 9945	17003924	-1.53919	0.00261961
GGCX	NM_000821	NM_000821 // GGCX // gamma-glutamyl carboxylase // 2p12 // 2677 /// NM_001142269 // GGC	16899686	-1.46092	0.0042303
GGT8P	NR_003503	NR_003503 // GGT8P // gamma-glutamyltransferase 8 pseudogene // 2p11.1 // 645367	16882812	1.76853	0.00302594
GJA1	NM_000165	NM_000165 // GJA1 // gap junction protein, alpha 1, 43kDa // 6q21-q23.2 // 2697 /// ENS	17012148	-4.07837	5.78209e-05
GJB3	ENST00000373362	ENST00000373362 // GJB3 // gap junction protein, beta 3, 31kDa // 1p34 // 2707 /// NM_0	16662322	1.8203	0.0019835
GLCE	NM_015554	NM_015554 // GLCE // glucuronic acid epimerase // 15q23 // 26035 /// ENST00000261858 //	16802479	-1.48566	0.0309099
GLI1	NM_005269	NM_005269 // GLI1 // GLI family zinc finger 1 // 12q13.2-q13.3 // 2735 /// ENST00000228	16752888	-1.60879	0.0204855
GLT8D2	NM_031302	NM_031302 // GLT8D2 // glycosyltransferase 8 domain containing 2 // 12q // 83468 /// EN	16769419	-2.23788	0.000196458
GLTP	NM_016433	NM_016433 // GLTP // glycolipid transfer protein // 12q24.11 // 51228 /// ENST000003183	16769972	1.45242	0.00870302
GLYATL2	ENST00000287275	ENST00000287275 // GLYATL2 // glycine-N-acyltransferase-like 2 // 11q12.1 // 219970 ///	16738657	1.46741	0.01114
GMEB1	NM_006582	NM_006582 // GMEB1 // glucocorticoid modulatory element binding protein 1 // 1p35.3 //	16661648	-1.35396	0.0367877
GMNN	NM_015895	NM_015895 // GMNN // geminin, DNA replication inhibitor // 6p22.3 // 51053 /// ENST0000	17005396	-1.40026	0.0232827
GNA12	NM_007353	NM_007353 // GNA12 // guanine nucleotide binding protein (G protein) alpha 12 // 7p22.2	17054614	-1.31666	0.0350131
GNAQ	ENST00000286548	ENST00000286548 // GNAQ // guanine nucleotide binding protein (G protein), q polypeptid	17095111	-1.77567	0.00283877
GNB4	NM_021629	NM_021629 // GNB4 // guanine nucleotide binding protein (G protein), beta polypeptide 4	16961806	-1.60213	0.0322362
GNG11	NM_004126	NM_004126 // GNG11 // guanine nucleotide binding protein (G protein), gamma 11 // 7q21	17048450	1.50197	0.0153767
GNPDA2	ENST00000295448	ENST00000295448 // GNPDA2 // glucosamine-6-phosphate deaminase 2 // 4p12 // 132789 ///	16975578	-1.36653	0.0167069
GOLGA1	ENST00000373555	ENST00000373555 // GOLGA1 // golgin A1 // 9q33.3 // 2800 /// NM_002077 // GOLGA1 // gol	17098332	1.53127	0.00276285
GOLT1A	NM_198447	NM_198447 // GOLT1A // golgi transport 1A // 1q32.1 // 127845 /// ENST00000308302 // GO	16698304	2.74948	5.45375e-05
GOLT1B	NM_016072	NM_016072 // GOLT1B // golgi transport 1B // 12p12.1 // 51026 /// ENST00000229314 // GO	16749126	1.56713	0.00260353
GOPC	NM_020399	NM_020399 // GOPC // golgi-associated PDZ and coiled-coil motif containing // 6q21 // 5	17023051	1.41634	0.00799851
GP6	NM_001083899	NM_001083899 // GP6 // glycoprotein VI (platelet) // 19q13.4 // 51206 /// NM_016363 //	16875549	1.71792	0.0206509
GPCPD1	NM_019593	NM_019593 // GPCPD1 // glycerophosphocholine phosphodiesterase GDE1 homolog (S. cerevis	16917004	1.54349	0.0456077
GPN1	NM_007266	NM_007266 // GPN1 // GPN-loop GTPase 1 // 2p23.3 // 11321 /// NM_001145047 // GPN1 // G	16878358	1.38962	0.0291912
GPN2	NM_018066	NM_018066 // GPN2 // GPN-loop GTPase 2 // 1p36.11 // 54707 /// ENST00000374135 // GPN2	16683875	1.38963	0.0208666
GPNMB	ENST00000258733	ENST00000258733 // GPNMB // glycoprotein (transmembrane) nmb // 7p15 // 10457 /// NM_00	17044253	1.51784	0.00260013
GPR1	NM_001261452	NM_001261452 // GPR1 // G protein-coupled receptor 1 // 2q33.3 // 2825 /// NM_001261453	16907572	-1.77122	0.00350402
GPR107	NM_001136557	NM_001136557 // GPR107 // G protein-coupled receptor 107 // 9q34.11 // 57720 /// NM_001	17090161	1.33466	0.0409374
GPR135	ENST00000481661	ENST00000481661 // GPR135 // G protein-coupled receptor 135 // 14q23.1 // 64582 /// ENS	16793475	-1.43829	0.0358358
GPR137B	NM_003272	NM_003272 // GPR137B // G protein-coupled receptor 137B // 1q42-q43 // 7107 /// ENST000	16679003	1.93481	0.000196458
GPR156	ENST00000464295	ENST00000464295 // GPR156 // G protein-coupled receptor 156 // 3q13.33 // 165829 /// NM	16957860	1.73647	0.000648673
GPR27	ENST00000304411	ENST00000304411 // GPR27 // G protein-coupled receptor 27 // 3p21-p14 // 2850 /// NM_01	16942625	-1.54599	0.00992169
GPR45	NM_007227	NM_007227 // GPR45 // G protein-coupled receptor 45 // 2q11.1-q12 // 11250 /// ENST0000	16883886	-1.59884	0.0244625
GPRC5A	ENST00000014914	ENST00000014914 // GPRC5A // G protein-coupled receptor, family C, group 5, member A //	16748529	1.71211	0.00215015
GPSM1	NM_001145638	NM_001145638 // GPSM1 // G-protein signaling modulator 1 // 9q34.3 // 26086 /// ENST000	17091219	1.26425	0.0352694
GPX8	NM_001008397	NM_001008397 // GPX8 // glutathione peroxidase 8 (putative) // 5q11.2 // 493869 /// ENS	16984809	-1.50894	0.0103575
GREB1	ENST00000234142	ENST00000234142 // GREB1 // growth regulation by estrogen in breast cancer 1 // 2p25.1	16877172	1.30496	0.0357679
GRID2	ENST00000282020	ENST00000282020 // GRID2 // glutamate receptor, ionotropic, delta 2 // 4q22 // 2895 ///	16968938	-2.193	0.000181482
GRK5	NM_005308	NM_005308 // GRK5 // G protein-coupled receptor kinase 5 // 10q26.11 // 2869 /// ENST00	16709822	1.44373	0.0181986
GRWD1	NM_031485	NM_031485 // GRWD1 // glutamate-rich WD repeat containing 1 // 19q13.33 // 83743 /// EN	16863783	1.76312	0.00466038
GSR	NM_000637	NM_000637 // GSR // glutathione reductase // 8p21.1 // 2936 /// NM_001195102 // GSR //	17076063	-2.39195	0.000168824
GSTA4	NM_001512	NM_001512 // GSTA4 // glutathione S-transferase alpha 4 // 6p12.1 // 2941 /// ENST00000	17020103	-1.53997	0.00477807
GSTM2	NM_000848	NM_000848 // GSTM2 // glutathione S-transferase mu 2 (muscle) // 1p13.3 // 2946 /// NM_	16668355	1.74021	0.0453716
GULP1	NR_045563	NR_045563 // GULP1 // GULP, engulfment adaptor PTB domain containing 1 // 2q32.3-q33 //	16888578	1.42511	0.0333113
GUSBP5	NR_003675	NR_003675 // GUSBP5 // glucuronidase, beta pseudogene 5 // 4q31.21 // 441046 /// BC0259	16971078	1.46385	0.0313797
GYLTL1B	NM_152312	NM_152312 // GYLTL1B // glycosyltransferase-like 1B // 11p11.2 // 120071 /// ENST000005	16724235	-1.51665	0.00341164
H1FX	NM_006026	NM_006026 // H1FX // H1 histone family, member X // 3q21.3 // 8971 /// ENST00000333762	16958963	1.36066	0.0266637
H2AFJ	NM_177925	NM_177925 // H2AFJ // H2A histone family, member J // 12p12.3 // 55766 /// ENST00000544	16748675	-1.59593	0.0064593
H2AFX	NM_002105	NM_002105 // H2AFX // H2A histone family, member X // 11q23.3 // 3014 /// ENST000005301	16745236	-1.39276	0.023617
H3F3A	NM_002107	NM_002107 // H3F3A // H3 histone, family 3A // 1q42.12 // 3020 /// NR_002315 // H3F3AP4	16887898	1.8767	0.000742094
HAUS6	ENST00000380502	ENST00000380502 // HAUS6 // HAUS augmin-like complex, subunit 6 // 9p22.1 // 54801 ///	17092688	1.43852	0.00644802
HCG4	NR_002139	NR_002139 // HCG4 // HLA complex group 4 (non-protein coding) // 6p21.3 // 54435	17016762	1.61871	0.00257564
HCN2	NM_001194	NM_001194 // HCN2 // hyperpolarization activated cyclic nucleotide-gated potassium chan	16856216	1.28923	0.0469323
HCN3	NM_020897	NM_020897 // HCN3 // hyperpolarization activated cyclic nucleotide-gated potassium chan	16671723	1.45087	0.0329713
HDAC8	NM_018486	NM_018486 // HDAC8 // histone deacetylase 8 // Xq13 // 55869 /// NM_001166419 // HDAC8	17112032	-1.38903	0.0157746
HDHD1	NM_001135565	NM_001135565 // HDHD1 // haloacid dehalogenase-like hydrolase domain containing 1 // Xp	17108931	-1.33207	0.0200461
HEATR3	ENST00000299192	ENST00000299192 // HEATR3 // HEAT repeat containing 3 // 16q12.1 // 55027 /// NM_182922	16818733	1.28474	0.0391439
HEATR5B	NM_019024	NM_019024 // HEATR5B // HEAT repeat containing 5B // 2p22.2 // 54497 /// ENST0000023309	16896398	1.4174	0.0247561
HECW1	NM_015052	NM_015052 // HECW1 // HECT, C2 and WW domain containing E3 ubiquitin protein ligase 1 /	17045486	-1.3212	0.020262
HELB	ENST00000247815	ENST00000247815 // HELB // helicase (DNA) B // 12q14.3|12q // 92797 /// NM_033647 // HE	16753689	-1.43474	0.0169374
HEXA	ENST00000268097	ENST00000268097 // HEXA // hexosaminidase A (alpha polypeptide) // 15q24.1 // 3073 ///	16811437	1.41004	0.00539763
HIP1	NM_005338	NM_005338 // HIP1 // huntingtin interacting protein 1 // 7q11.23 // 3092 /// ENST000003	17058826	-1.42736	0.0264971
HIPK1	NM_198268	NM_198268 // HIPK1 // homeodomain interacting protein kinase 1 // 1p13.2 // 204851 ///	16668969	-1.45083	0.0148577
HIPK3	ENST00000303296	ENST00000303296 // HIPK3 // homeodomain interacting protein kinase 3 // 11p13 // 10114	16723400	-1.31492	0.022124
HIST1H1A	NM_005325	NM_005325 // HIST1H1A // histone cluster 1, H1a // 6p21.3 // 3024 /// ENST00000244573 /	17016356	-1.57089	0.00992169
HIST1H2AH	ENST00000359193	ENST00000359193 // HIST1H2AH // histone cluster 1, H2ah // 6p21.33 // 85235 /// ENST000	17005787	-1.38924	0.0461389
HIST1H2AJ	NM_021066	NM_021066 // HIST1H2AJ // histone cluster 1, H2aj // 6p22.1 // 8331	17016490	-1.79243	0.0234054
HIST1H2BL	NM_003519	NM_003519 // HIST1H2BL // histone cluster 1, H2bl // 6p22.1 // 8340 /// ENST00000377401	17016486	-1.56279	0.0194394
HIST1H3A	NM_003529	NM_003529 // HIST1H3A // histone cluster 1, H3a // 6p22.1 // 8350 /// ENST00000357647 /	17005532	-1.32029	0.0301468
HIST1H4A	NM_003538	NM_003538 // HIST1H4A // histone cluster 1, H4a // 6p22.1 // 8359 /// ENST00000359907 /	17005535	-1.41708	0.0220543
HIST1H4J	NM_021968	NM_021968 // HIST1H4J // histone cluster 1, H4j // 6p22.1 // 8363 /// NM_003541 // HIST	17016494	-1.41998	0.0227582
HIST2H2AB	NM_175065	NM_175065 // HIST2H2AB // histone cluster 2, H2ab // 1q21 // 317772 /// ENST00000331128	16692636	-1.57625	0.0136356
HIST2H2BC	NR_036461	NR_036461 // HIST2H2BC // histone cluster 2, H2bc (pseudogene) // 1q21.2 // 337873 ///	16692624	-1.436	0.0135135
HIST2H3D	ENST00000369158	ENST00000369158 // HIST2H3D // histone cluster 2, H3d // 1q21.2 // 653604 /// ENST00000	16670387	-1.41828	0.00700321
HIST2H4B	ENST00000354348	ENST00000354348 // HIST2H4B // histone cluster 2, H4b // 1q21 // 554313 /// ENST0000035	17005790	-1.66135	0.00500256
HIVEP2	NM_006734	NM_006734 // HIVEP2 // human immunodeficiency virus type I enhancer binding protein 2 /	17024335	-1.73432	0.000506195
HIVEP3	NM_024503	NM_024503 // HIVEP3 // human immunodeficiency virus type I enhancer binding protein 3 /	16685935	-1.32244	0.0358779
HKR1	NM_181786	NM_181786 // HKR1 // HKR1, GLI-Kruppel zinc finger family member // 19q13.12 // 284459	16861523	1.35716	0.0157762
HM13-AS1	NR_046853	NR_046853 // HM13-AS1 // HM13 antisense RNA 1 (non-protein coding) // --- // 100874042	16918240	-1.34876	0.0440598
HMGB3	NM_005342	NM_005342 // HMGB3 // high mobility group box 3 // Xq28 // 3149 /// ENST00000325307 //	17107753	-1.4943	0.0304756
HMGCL	NM_000191	NM_000191 // HMGCL // 3-hydroxymethyl-3-methylglutaryl-CoA lyase // 1p36.1-p35 // 3155	16683423	-1.3707	0.03568
HMGCS2	NM_005518	NM_005518 // HMGCS2 // 3-hydroxy-3-methylglutaryl-CoA synthase 2 (mitochondrial) // 1p1	16691627	-1.46629	0.00521096
HMGN5	NM_030763	NM_030763 // HMGN5 // high mobility group nucleosome binding domain 5 // Xq13.3 // 7936	17112426	-1.83236	0.00133053
HMMR	ENST00000353866	ENST00000353866 // HMMR // hyaluronan-mediated motility receptor (RHAMM) // 5q33.2-qter	16991859	-2.2163	0.000183443
HMOX2	NM_001127205	NM_001127205 // HMOX2 // heme oxygenase (decycling) 2 // 16p13.3 // 3163 /// NM_0011272	16815528	1.30888	0.0383764
HNRNPU-AS1	NR_026778	NR_026778 // HNRNPU-AS1 // HNRNPU antisense RNA 1 (non-protein coding) // 1q44 // 28470	16701317	1.66437	0.0105149
HOMER1	ENST00000334082	ENST00000334082 // HOMER1 // homer homolog 1 (Drosophila) // 5q14.2 // 9456 /// NM_0042	16997574	-2.27999	0.00013967
HOMEZ	NM_020834	NM_020834 // HOMEZ // homeobox and leucine zipper encoding // 14q11.2 // 57594 /// ENST	16790776	-1.35259	0.0392619
HOTAIRM1	NR_038366	NR_038366 // HOTAIRM1 // HOXA transcript antisense RNA, myeloid-specific 1 (non-protein	17044485	1.58521	0.0185325
HOXA4	ENST00000360046	ENST00000360046 // HOXA4 // homeobox A4 // 7p15.2 // 3201 /// NM_002141 // HOXA4 // hom	17056125	1.40477	0.0274483
HOXB3	ENST00000498678	ENST00000498678 // HOXB3 // homeobox B3 // 17q21.3 // 3213 /// NM_002146 // HOXB3 // ho	16846226	1.33758	0.0445412
HOXB6	ENST00000484302	ENST00000484302 // HOXB6 // homeobox B6 // 17q21.3 // 3216 /// NM_018952 // HOXB6 // ho	16846259	1.86866	0.0163248
HOXB9	ENST00000311177	ENST00000311177 // HOXB9 // homeobox B9 // 17q21.3 // 3219 /// NM_024017 // HOXB9 // ho	16846291	1.43406	0.0048406
HP1BP3	NM_016287	NM_016287 // HP1BP3 // heterochromatin protein 1, binding protein 3 // 1p36.12 // 50809	16682904	-1.46434	0.00319099
HPS3	NM_032383	NM_032383 // HPS3 // Hermansky-Pudlak syndrome 3 // 3q24 // 84343 /// ENST00000296051 /	16946787	1.26834	0.0479566
HS1BP3	NM_022460	NM_022460 // HS1BP3 // HCLS1 binding protein 3 // 2p24.1 // 64342 /// ENST00000304031 /	16894979	1.44853	0.00955002
HS2ST1	NM_012262	NM_012262 // HS2ST1 // heparan sulfate 2-O-sulfotransferase 1 // 1p22.3 // 9653 /// NM_	16666851	-2.03301	0.0022552
HSD17B8	NM_014234	NM_014234 // HSD17B8 // hydroxysteroid (17-beta) dehydrogenase 8 // 6p21.3 // 7923 ///	17007393	-1.5095	0.00486871
HSDL1	NM_031463	NM_031463 // HSDL1 // hydroxysteroid dehydrogenase like 1 // 16q23.3 // 83693 /// ENST0	16828762	-1.51117	0.0048055
HSF2BP	NM_007031	NM_007031 // HSF2BP // heat shock transcription factor 2 binding protein // 21q22.3 //	16926241	1.55869	0.00426093
HSPA12A	BC041412	BC041412 // HSPA12A // heat shock 70kDa protein 12A // 10q26.12 // 259217	16718713	2.28197	0.00013967
HSPA13	NM_006948	NM_006948 // HSPA13 // heat shock protein 70kDa family, member 13 // 21q11 // 6782 ///	16924207	-1.60546	0.000596513
HSPA5	NM_005347	NM_005347 // HSPA5 // heat shock 70kDa protein 5 (glucose-regulated protein, 78kDa) //	17098411	-1.36724	0.0112307
HTR3A	NM_001161772	NM_001161772 // HTR3A // 5-hydroxytryptamine (serotonin) receptor 3A, ionotropic // 11q	16731422	2.6765	0.000289048
HTT	NM_002111	NM_002111 // HTT // huntingtin // 4p16.3 // 3064 /// ENST00000355072 // HTT // huntingt	16964316	-1.27567	0.0482289
HYOU1	NM_006389	NM_006389 // HYOU1 // hypoxia up-regulated 1 // 11q23.1-q23.3 // 10525 /// NM_001130991	16745186	-1.61526	0.000816148
ICA1	ENST00000402384	ENST00000402384 // ICA1 // islet cell autoantigen 1, 69kDa // 7p22 // 3382 /// NM_00496	17055216	1.36862	0.03568
ICK	NM_016513	NM_016513 // ICK // intestinal cell (MAK-like) kinase // 6p12.1 // 22858 /// ENST000003	17020118	-3.23299	0.000136383
ID1	NM_181353	NM_181353 // ID1 // inhibitor of DNA binding 1, dominant negative helix-loop-helix prot	16912362	-1.63662	0.0191433
ID3	NM_002167	NM_002167 // ID3 // inhibitor of DNA binding 3, dominant negative helix-loop-helix prot	16683377	-1.57459	0.0484419
IDH3G	NM_174869	NM_174869 // IDH3G // isocitrate dehydrogenase 3 (NAD+) gamma // Xq28 // 3421 /// ENST0	17115229	-1.31228	0.0325848
IDS	NM_000202	NM_000202 // IDS // iduronate 2-sulfatase // Xq28 // 3423 /// ENST00000340855 // IDS //	17114829	-1.47318	0.00600463
IFI16	NM_005531	NM_005531 // IFI16 // interferon, gamma-inducible protein 16 // 1q22 // 3428 /// ENST00	16672390	-1.34837	0.0187984
IFI6	ENST00000361157	ENST00000361157 // IFI6 // interferon, alpha-inducible protein 6 // 1p35 // 2537 /// NM	16684080	-1.59021	0.0126709
IFIT1	NM_001548	NM_001548 // IFIT1 // interferon-induced protein with tetratricopeptide repeats 1 // 10	16707196	-1.80267	0.0200343
IFNAR1	NM_000629	NM_000629 // IFNAR1 // interferon (alpha, beta and omega) receptor 1 // 21q22.11 // 345	16922260	-1.51142	0.00421926
IFRD1	NM_001550	NM_001550 // IFRD1 // interferon-related developmental regulator 1 // 7q31.1 // 3475 //	17050381	-1.33002	0.0272182
IFT172	ENST00000260570	ENST00000260570 // IFT172 // intraflagellar transport 172 homolog (Chlamydomonas) // 2p	16895871	-1.31722	0.0466664
IFT20	NM_001267774	NM_001267774 // IFT20 // intraflagellar transport 20 homolog (Chlamydomonas) // 17q11.2	16842576	1.57508	0.00257564
IGF1R	ENST00000268035	ENST00000268035 // IGF1R // insulin-like growth factor 1 receptor // 15q26.3 // 3480 //	16805495	-1.51687	0.0115586
IGFBPL1	NM_001007563	NM_001007563 // IGFBPL1 // insulin-like growth factor binding protein-like 1 // 9p13.1	17094082	2.76581	0.000666447
IGSF3	NM_001542	NM_001542 // IGSF3 // immunoglobulin superfamily, member 3 // 1p13 // 3321 /// NM_00100	16691414	-1.48799	0.0355738
IKBKB	NR_033818	NR_033818 // IKBKB // inhibitor of kappa light polypeptide gene enhancer in B-cells, ki	17068462	1.34174	0.0469848
IKZF4	ENST00000262032	ENST00000262032 // IKZF4 // IKAROS family zinc finger 4 (Eos) // 12q13 // 64375 /// NM_	16752368	1.35371	0.0479898
IL10RB	NM_000628	NM_000628 // IL10RB // interleukin 10 receptor, beta // 21q22.11 // 3588 /// ENST000002	16922243	1.56208	0.00924091
IL13RA2	ENST00000371936	ENST00000371936 // IL13RA2 // interleukin 13 receptor, alpha 2 // Xq13.1-q28 // 3598 //	17113448	-1.69619	0.00826623
IL18	NM_001562	NM_001562 // IL18 // interleukin 18 (interferon-gamma-inducing factor) // 11q22.2-q22.3	16744415	1.48614	0.011036
IL27RA	ENST00000263379	ENST00000263379 // IL27RA // interleukin 27 receptor, alpha // 19p13.11 // 9466 /// NM_	16858941	-1.58234	0.00688976
IL36B	NM_014438	NM_014438 // IL36B // interleukin 36, beta // 2q14 // 27177 /// ENST00000259213 // IL36	16902002	-1.32647	0.0495793
IL6ST	NM_002184	NM_002184 // IL6ST // interleukin 6 signal transducer (gp130, oncostatin M receptor) //	16996298	-1.59233	0.0238728
IL8	NM_000584	NM_000584 // IL8 // interleukin 8 // 4q13-q21 // 3576 /// ENST00000307407 // IL8 // int	16967771	-1.95113	0.012191
ILF3	NM_012218	NM_012218 // ILF3 // interleukin enhancer binding factor 3, 90kDa // 19p13.2 // 3609 //	16858235	-1.50804	0.00334125
IMPACT	ENST00000284202	ENST00000284202 // IMPACT // Impact homolog (mouse) // 18q11.2-q12.1 // 55364 /// NM_01	16851604	-1.73442	0.00342815
IMPAD1	NM_017813	NM_017813 // IMPAD1 // inositol monophosphatase domain containing 1 // 8q12.1 // 54928	17077399	-2.13227	0.000318745
ING4	ENST00000341550	ENST00000341550 // ING4 // inhibitor of growth family, member 4 // 12p13.31 // 51147 //	16760546	1.38581	0.0107044
INHBA	ENST00000242208	ENST00000242208 // INHBA // inhibin, beta A // 7p15-p13 // 3624 /// NM_002192 // INHBA	17056984	1.36595	0.0302276
INIP	ENST00000374242	ENST00000374242 // INIP // INTS3 and NABP interacting protein // 9q32 // 58493 /// NM_0	17097340	1.2904	0.0434479
INPP5K	NM_001135642	NM_001135642 // INPP5K // inositol polyphosphate-5-phosphatase K // 17p13.3 // 51763 //	16839388	1.34632	0.0375057
IPMK	NM_152230	NM_152230 // IPMK // inositol polyphosphate multikinase // 10q21.1 // 253430 /// ENST00	16714536	-1.94447	0.00159628
IQCA1	ENST00000409907	ENST00000409907 // IQCA1 // IQ motif containing with AAA domain 1 // 2q37.3 // 79781 //	16909777	1.538	0.0227745
IQCK	ENST00000320394	ENST00000320394 // IQCK // IQ motif containing K // 16p12.3 // 124152 /// NM_153208 //	16816542	1.5015	0.00336672
IQGAP1	NM_003870	NM_003870 // IQGAP1 // IQ motif containing GTPase activating protein 1 // 15q26.1 // 88	16804804	-1.46896	0.00566396
IRF2BP1	NM_015649	NM_015649 // IRF2BP1 // interferon regulatory factor 2 binding protein 1 // 19q13.32 //	16873483	-1.62714	0.0422707
IRF2BP2	NM_182972	NM_182972 // IRF2BP2 // interferon regulatory factor 2 binding protein 2 // 1q42.3 // 3	16700673	1.36476	0.0366298
ISCU	NM_014301	NM_014301 // ISCU // iron-sulfur cluster scaffold homolog (E. coli) // 12q24.1 // 23479	16756547	1.35401	0.015674
ISOC1	NM_016048	NM_016048 // ISOC1 // isochorismatase domain containing 1 // 5q22.1-q33.3 // 51015 ///	16988861	1.38467	0.0109379
ISY1-RAB43	NM_001204890	NM_001204890 // ISY1-RAB43 // ISY1-RAB43 readthrough // 3q // 100534599 /// ENST0000041	16958931	1.34353	0.0206839
ITGA4	NM_000885	NM_000885 // ITGA4 // integrin, alpha 4 (antigen CD49D, alpha 4 subunit of VLA-4 recept	16888270	-1.37111	0.047709
ITGA5	ENST00000293379	ENST00000293379 // ITGA5 // integrin, alpha 5 (fibronectin receptor, alpha polypeptide)	16765558	-1.334	0.0454845
ITGB3	NM_000212	NM_000212 // ITGB3 // integrin, beta 3 (platelet glycoprotein IIIa, antigen CD61) // 17	16835158	-2.99807	0.0323757
ITGB4	NM_001005619	NM_001005619 // ITGB4 // integrin, beta 4 // 17q25 // 3691 /// ENST00000339591 // ITGB4	16837938	2.32524	0.00194485
ITPR3	ENST00000374316	ENST00000374316 // ITPR3 // inositol 1,4,5-trisphosphate receptor, type 3 // 6p21 // 37	17007543	1.42616	0.0167479
JAG1	NM_000214	NM_000214 // JAG1 // jagged 1 // 20p12.1-p11.23 // 182 /// ENST00000254958 // JAG1 // j	16917183	1.66215	0.00600463
JAM2	NM_021219	NM_021219 // JAM2 // junctional adhesion molecule 2 // 21q21.2 // 58494 /// NR_072999 /	16921832	-1.68805	0.0038168
JAM3	NM_032801	NM_032801 // JAM3 // junctional adhesion molecule 3 // 11q25 // 83700 /// ENST000005294	16733620	-1.37278	0.0388568
JMJD4	NM_023007	NM_023007 // JMJD4 // jumonji domain containing 4 // 1q42.13 // 65094 /// ENST000003667	16700135	-1.70553	0.00257564
JMJD6	NM_015167	NM_015167 // JMJD6 // jumonji domain containing 6 // 17q25 // 23210 /// NM_001081461 //	16849308	1.47871	0.0235446
JPH1	NM_020647	NM_020647 // JPH1 // junctophilin 1 // 8q21 // 56704 /// ENST00000342232 // JPH1 // jun	17078355	1.8063	0.00197168
JRK	NM_003724	NM_003724 // JRK // jerky homolog (mouse) // 8q24.3 // 8629 /// NM_001077527 // JRK //	17081923	1.93323	0.00261797
JUNB	NM_002229	NM_002229 // JUNB // jun B proto-oncogene // 19p13.2 // 3726 /// ENST00000302754 // JUN	16858710	-2.55752	0.00010875
KAT2A	NM_021078	NM_021078 // KAT2A // K(lysine) acetyltransferase 2A // 17q21 // 2648 /// ENST000002259	16845019	1.33922	0.0435051
KAZALD1	NM_030929	NM_030929 // KAZALD1 // Kazal-type serine peptidase inhibitor domain 1 // 10q24.31 // 8	16708419	-1.74063	0.000744572
KBTBD5	ENST00000287777	ENST00000287777 // KBTBD5 // kelch repeat and BTB (POZ) domain containing 5 // 3p22.1 /	16939718	1.25928	0.0466875
KCNA1	NM_000217	NM_000217 // KCNA1 // potassium voltage-gated channel, shaker-related subfamily, member	16747121	-1.48316	0.0180002
KCNC4	NM_004978	NM_004978 // KCNC4 // potassium voltage-gated channel, Shaw-related subfamily, member 4	16668533	1.42286	0.0139738
KCNG1	NM_002237	NM_002237 // KCNG1 // potassium voltage-gated channel, subfamily G, member 1 // 20q13 /	16920299	-1.45855	0.012153
KCNH5	ENST00000322893	ENST00000322893 // KCNH5 // potassium voltage-gated channel, subfamily H (eag-related),	16793692	-1.45455	0.00423325
KCNK6	NM_004823	NM_004823 // KCNK6 // potassium channel, subfamily K, member 6 // 19q13.1 // 9424 /// E	16861647	1.48636	0.00481369
KCNN4	NM_002250	NM_002250 // KCNN4 // potassium intermediate/small conductance calcium-activated channe	16873087	-2.01166	0.00878797
KCTD20	NM_173562	NM_173562 // KCTD20 // potassium channel tetramerisation domain containing 20 // 6p21.3	17007965	-1.39902	0.0378381
KCTD7	NM_153033	NM_153033 // KCTD7 // potassium channel tetramerisation domain containing 7 // 7q11.21	17046664	1.79466	0.00341164
KDELC2	NM_153705	NM_153705 // KDELC2 // KDEL (Lys-Asp-Glu-Leu) containing 2 // 11q22.3 // 143888 /// ENS	16744125	-1.98472	0.0091166
KDM1A	NM_001009999	NM_001009999 // KDM1A // lysine (K)-specific demethylase 1A // 1p36.12 // 23028 /// NM_	16660624	-1.30369	0.0227144
KDM3B	ENST00000314358	ENST00000314358 // KDM3B // lysine (K)-specific demethylase 3B // 5q31 // 51780 /// NM_	16989683	-1.29631	0.0495793
KGFLP1	NR_047527	NR_047527 // KGFLP1 // fibroblast growth factor 7 pseudogene // 9p11.2 // 387628 /// NR	17085399	-1.38053	0.0483627
KHDC1L	NM_001126063	NM_001126063 // KHDC1L // KH homology domain containing 1-like // 6q13 // 100129128 ///	17020750	1.52842	0.0181729
KIAA0319L	NM_024874	NM_024874 // KIAA0319L // KIAA0319-like // 1p34.2 // 79932 /// ENST00000325722 // KIAA0	16685099	-1.74224	0.000596513
KIAA0355	NM_014686	NM_014686 // KIAA0355 // KIAA0355 // 19q13.11 // 9710 /// ENST00000299505 // KIAA0355 /	16860691	1.48433	0.0445109
KIAA0368	NM_001080398	NM_001080398 // KIAA0368 // KIAA0368 // 9q31.3 // 23392 /// ENST00000259335 // KIAA0368	17097152	-1.48094	0.00778583
KIAA0564	NM_015058	NM_015058 // KIAA0564 // KIAA0564 // 13q14.11 // 23078 /// ENST00000379310 // KIAA0564	16778493	-1.33286	0.0327042
KIAA0664L3	ENST00000254109	ENST00000254109 // KIAA0664L3 // KIAA0664-like 3 // 16p11.2 // 100132341 /// BC021555 /	16818399	1.41231	0.0135208
KIAA0895	NM_001199706	NM_001199706 // KIAA0895 // KIAA0895 // 7p14.2 // 23366 /// NM_001199707 // KIAA0895 //	17056680	1.72642	0.0051693
KIAA0913	NM_015037	NM_015037 // KIAA0913 // KIAA0913 // 10q22.2 // 23053 /// NM_001242487 // KIAA0913 // K	16706135	1.41055	0.014546
KIAA1191	ENST00000298569	ENST00000298569 // KIAA1191 // KIAA1191 // 5q35.2 // 57179 /// NM_020444 // KIAA1191 //	17003034	1.42573	0.0241035
KIAA1217	NM_019590	NM_019590 // KIAA1217 // KIAA1217 // 10p12.31 // 56243 /// ENST00000376454 // KIAA1217	16703251	1.45681	0.0316701
KIAA1524	NM_020890	NM_020890 // KIAA1524 // KIAA1524 // 3q13.13 // 57650 /// ENST00000295746 // KIAA1524 /	16957170	-1.43811	0.00586578
KIAA1549	NM_001164665	NM_001164665 // KIAA1549 // KIAA1549 // 7q34 // 57670 /// ENST00000422774 // KIAA1549 /	17063394	-1.4249	0.0121905
KIAA1671	NM_001145206	NM_001145206 // KIAA1671 // KIAA1671 // 22q11.23 // 85379 /// ENST00000401395 // KIAA16	16928372	1.3189	0.0203185
KIF15	NM_020242	NM_020242 // KIF15 // kinesin family member 15 // 3p21.31 // 56992 /// ENST00000326047	16939960	-1.41881	0.00860721
KIF17	NM_020816	NM_020816 // KIF17 // kinesin family member 17 // 1p36.12 // 57576 /// NM_001122819 //	16682861	1.73752	0.0014099
KIF20A	NM_005733	NM_005733 // KIF20A // kinesin family member 20A // 5q31 // 10112 /// ENST00000394894 /	16989636	-1.32472	0.04896
KIF21A	NM_001173464	NM_001173464 // KIF21A // kinesin family member 21A // 12q12 // 55605 /// NM_017641 //	16763138	-1.43832	0.00952484
KIN	NM_012311	NM_012311 // KIN // KIN, antigenic determinant of recA protein homolog (mouse) // 10p15	16711627	-1.33976	0.0323425
KIRREL	NM_018240	NM_018240 // KIRREL // kin of IRRE like (Drosophila) // 1q21-q25 // 55243 /// ENST00000	16672279	-1.41501	0.00791312
KITLG	NM_000899	NM_000899 // KITLG // KIT ligand // 12q22 // 4254 /// NM_003994 // KITLG // KIT ligand	16768270	1.5755	0.0048406
KLC1	AY180165	AY180165 // KLC1 // kinesin light chain 1 // 14q32.3 // 3831	16789305	1.58192	0.0266637
KLF5	ENST00000377687	ENST00000377687 // KLF5 // Kruppel-like factor 5 (intestinal) // 13q22.1 // 688 /// NM_	16775364	1.34435	0.0352841
KLHL9	NM_018847	NM_018847 // KLHL9 // kelch-like 9 (Drosophila) // 9p22 // 55958 /// ENST00000359039 //	17092852	1.62657	0.00418291
KLK6	NM_002774	NM_002774 // KLK6 // kallikrein-related peptidase 6 // 19q13.3 // 5653 /// ENST00000310	16874693	-1.45304	0.0307132
KLRG1	NM_005810	NM_005810 // KLRG1 // killer cell lectin-like receptor subfamily G, member 1 // 12p13.3	16748095	-1.29893	0.0371866
KPNA3	NM_002267	NM_002267 // KPNA3 // karyopherin alpha 3 (importin alpha 4) // 13q14.3 // 3839 /// ENS	16779119	-2.28812	0.000270832
KRBA2	NM_213597	NM_213597 // KRBA2 // KRAB-A domain containing 2 // 17p13.1 // 124751 /// ENST000003313	16840965	-1.6362	0.0139064
KRCC1	NM_016618	NM_016618 // KRCC1 // lysine-rich coiled-coil 1 // 2p11.2 // 51315 /// ENST00000347055	16900022	-2.19238	0.00235989
KRT34	NM_021013	NM_021013 // KRT34 // keratin 34 // 17q21.2 // 3885 /// BC041070 // KRT34 // keratin 34	16844663	1.76919	0.00699452
KRTCAP3	NM_173853	NM_173853 // KRTCAP3 // keratinocyte associated protein 3 // 2p23.3 // 200634 /// ENST0	16878284	1.47823	0.00370372
KTN1	NM_182926	NM_182926 // KTN1 // kinectin 1 (kinesin receptor) // 14q22.1 // 3895 /// ENST000004597	16784412	-1.45816	0.029448
LACC1	NM_153218	NM_153218 // LACC1 // laccase (multicopper oxidoreductase) domain containing 1 // 13q14	16774427	1.39957	0.0379765
LACE1	ENST00000368977	ENST00000368977 // LACE1 // lactation elevated 1 // 6q22.1 // 246269 /// NM_145315 // L	17011424	-1.30903	0.036813
LACTB2	NM_016027	NM_016027 // LACTB2 // lactamase, beta 2 // 8q13.3 // 51110 /// ENST00000276590 // LACT	17078121	-1.325	0.0328225
LAMA1	NM_005559	NM_005559 // LAMA1 // laminin, alpha 1 // 18p11.3 // 284217 /// ENST00000389658 // LAMA	16853716	1.53847	0.00965824
LAMA5	NM_005560	NM_005560 // LAMA5 // laminin, alpha 5 // 20q13.2-q13.3 // 3911 /// ENST00000252999 //	16920939	1.35249	0.0444955
LAMP3	NM_014398	NM_014398 // LAMP3 // lysosomal-associated membrane protein 3 // 3q26.3-q27 // 27074 //	16962022	-1.46087	0.0143278
LANCL1	ENST00000443314	ENST00000443314 // LANCL1 // LanC lantibiotic synthetase component C-like 1 (bacterial)	16907843	-1.29164	0.0495131
LARP4	NM_052879	NM_052879 // LARP4 // La ribonucleoprotein domain family, member 4 // 12q13.12 // 11325	16751083	1.78262	0.000898529
LARS2	ENST00000265537	ENST00000265537 // LARS2 // leucyl-tRNA synthetase 2, mitochondrial // 3p21.3 // 23395	16940065	-1.60298	0.0157245
LASP1	NM_006148	NM_006148 // LASP1 // LIM and SH3 protein 1 // 17q11-q21.3 // 3927 /// ENST00000318008	16833708	-1.88679	0.00421926
LCAT	ENST00000264005	ENST00000264005 // LCAT // lecithin-cholesterol acyltransferase // 16q22.1 // 3931 ///	16827494	1.38942	0.0234899
LCMT2	NM_014793	NM_014793 // LCMT2 // leucine carboxyl methyltransferase 2 // 15q15.3 // 9836 /// ENST0	16808094	-1.44471	0.0169374
LCP1	ENST00000398576	ENST00000398576 // LCP1 // lymphocyte cytosolic protein 1 (L-plastin) // 13q14.3 // 393	16778849	1.85918	0.0208172
LCTL	ENST00000341509	ENST00000341509 // LCTL // lactase-like // 15q22.31 // 197021 /// NM_207338 // LCTL //	16810978	-2.74913	0.00143202
LDLRAD3	NM_174902	NM_174902 // LDLRAD3 // low density lipoprotein receptor class A domain containing 3 //	16723680	-1.32217	0.0382636
LDOC1	NM_012317	NM_012317 // LDOC1 // leucine zipper, down-regulated in cancer 1 // Xq27 // 23641 /// E	17114707	1.44131	0.0321968
LEMD1	NM_001199050	NM_001199050 // LEMD1 // LEM domain containing 1 // 1q32.1 // 93273 /// NM_001199051 //	16698489	-1.62846	0.00607903
LENG8	NM_052925	NM_052925 // LENG8 // leukocyte receptor cluster (LRC) member 8 // 19q13.42 // 114823 /	16865308	1.45347	0.0218159
LGALSL	NM_014181	NM_014181 // LGALSL // lectin, galactoside-binding-like // 2p14 // 29094 /// ENST000002	16880669	1.34584	0.0313616
LIF	NM_002309	NM_002309 // LIF // leukemia inhibitory factor // 22q12.2 // 3976 /// ENST00000249075 /	16933760	-1.49024	0.0200343
LIMA1	NM_001113547	NM_001113547 // LIMA1 // LIM domain and actin binding 1 // 12q13 // 51474 /// ENST00000	16764564	1.70798	0.000587977
LIN28B	NM_001004317	NM_001004317 // LIN28B // lin-28 homolog B (C. elegans) // 6q21 // 389421 /// ENST00000	17011255	-5.65092	3.95283e-06
LINC00265	NR_026999	NR_026999 // LINC00265 // long intergenic non-protein coding RNA 265 // 7p14.1 // 34911	17045380	1.39692	0.0106076
LINC00294	NR_015451	NR_015451 // LINC00294 // long intergenic non-protein coding RNA 294 // 11p13 // 283267	16723393	1.9002	0.00159859
LINC00328	AF172850	AF172850 // LINC00328 // long intergenic non-protein coding RNA 328 // --- // 51152	16669501	1.74161	0.0456118
LINC00338	NR_027058	NR_027058 // LINC00338 // long intergenic non-protein coding RNA 338 // 17q25.2 // 6544	16838169	1.45434	0.0360107
LINC00470	NR_023925	NR_023925 // LINC00470 // long intergenic non-protein coding RNA 470 // --- // 56651 //	16853462	1.49255	0.016577
LINC00476	NR_023390	NR_023390 // LINC00476 // long intergenic non-protein coding RNA 476 // 9q22.32 // 1001	17096155	-1.61824	0.0316424
LITAF	NM_004862	NM_004862 // LITAF // lipopolysaccharide-induced TNF factor // 16p13.13 // 9516 /// NR_	16823928	1.31747	0.0220543
LMAN1	NM_005570	NM_005570 // LMAN1 // lectin, mannose-binding, 1 // 18q21.3-q22 // 3998 /// ENST0000025	16855578	-1.33898	0.0218951
LMAN2L	NM_001142292	NM_001142292 // LMAN2L // lectin, mannose-binding 2-like // 2q11.2 // 81562 /// NR_0245	16900591	-1.30223	0.0391193
LMNB1	NM_005573	NM_005573 // LMNB1 // lamin B1 // 5q23.2 // 4001 /// ENST00000261366 // LMNB1 // lamin	16988703	-1.39301	0.0328725
LNP1	NM_001085451	NM_001085451 // LNP1 // leukemia NUP98 fusion partner 1 // 3q12.2 // 348801 /// ENST000	16943328	-3.29244	0.00211452
LOC100009676	NR_024407	NR_024407 // LOC100009676 // uncharacterized LOC100009676 // 3q12.3 // 100009676	16943429	-1.4615	0.0413068
LOC100124692	NR_003717	NR_003717 // LOC100124692 // maltase-glucoamylase (alpha-glucosidase) pseudogene // 7q3	17052552	1.53334	0.00670157
LOC100128071	ENST00000432622	ENST00000432622 // LOC100128071 // uncharacterized LOC100128071 // 1p35.1 // 100128071	16684694	1.26539	0.0457184
LOC100128130	AK130707	AK130707 // LOC100128130 // uncharacterized LOC100128130 // 2q13 // 100128130	16901799	1.64754	0.019576
LOC100128288	NR_024447	NR_024447 // LOC100128288 // uncharacterized LOC100128288 // 17p13.1 // 100128288	16840961	-1.5645	0.00848864
LOC100128840	AK058065	AK058065 // LOC100128840 // uncharacterized LOC100128840 // 12q24.33 // 100128840	17117592	-1.58508	0.0205904
LOC100129534	NR_024489	NR_024489 // LOC100129534 // small nuclear ribonucleoprotein polypeptide N pseudogene /	16680634	1.63461	0.00992169
LOC100129924	ENST00000492801	ENST00000492801 // LOC100129924 // uncharacterized LOC100129924 // 1p34.2 // 100129924	16663345	-1.60388	0.0473861
LOC100130700	NR_034018	NR_034018 // LOC100130700 // uncharacterized LOC100130700 // 16p11.1 // 100130700 /// N	16826133	1.54397	0.00279224
LOC100130992	NR_038921	NR_038921 // LOC100130992 // uncharacterized LOC100130992 // 10p12.31 // 100130992	16703112	-1.4462	0.00616857
LOC100131096	NR_040071	NR_040071 // LOC100131096 // uncharacterized LOC100131096 // 17q25.3 // 100131096 /// A	16849349	1.52872	0.011036
LOC100131234	NR_040073	NR_040073 // LOC100131234 // familial acute myelogenous leukemia related factor // 1q32	16697654	-1.33809	0.0244962
LOC100131262	AK092421	AK092421 // LOC100131262 // uncharacterized LOC100131262 // --- // 100131262	17117537	-1.54365	0.0249991
LOC100131320	NR_036537	NR_036537 // LOC100131320 // uncharacterized LOC100131320 // 2q21.1 // 100131320 /// BC	16902683	1.6829	0.02024
LOC100132352	NR_034006	NR_034006 // LOC100132352 // FSHD region gene 1 pseudogene // 9q12 // 100132352	17085500	1.9494	0.00143202
LOC100132858	ENST00000431569	ENST00000431569 // LOC100132858 // putative protein FAM157B-like // 7p22.3 // 100132858	16950173	1.48531	0.0483626
LOC100132891	NR_033652	NR_033652 // LOC100132891 // uncharacterized LOC100132891 // 8q13.3 // 100132891 /// NR	17069937	-1.62435	0.0062565
LOC100287628	ENST00000562396	ENST00000562396 // LOC100287628 // uncharacterized LOC100287628 // 16p13.2 // 100287628	16815807	1.71587	0.0194856
LOC100287934	AK290103	AK290103 // LOC100287934 // uncharacterized LOC100287934 // 1p36.33 // 100287934	16657502	1.92227	0.000568461
LOC100288842	NR_027442	NR_027442 // LOC100288842 // UDP-GlcNAc:betaGal beta-1,3-N-acetylglucosaminyltransferas	17088576	-1.55539	0.0356378
LOC100289341	NR_027447	NR_027447 // LOC100289341 // uncharacterized LOC100289341 // 9q34.3 // 100289341	17100326	-1.34441	0.0269318
LOC100293962	ENST00000549023	ENST00000549023 // LOC100293962 // uncharacterized LOC100293962 // --- // 100293962	16764323	-1.29732	0.0277462
LOC100499466	NR_027418	NR_027418 // LOC100499466 // uncharacterized LOC100499466 // 17q24.2 // 100499466	16837284	1.51891	0.0167514
LOC100505531	XR_108724	XR_108724 // LOC100505531 // uncharacterized LOC100505531 // --- // 100505531	17042824	1.33751	0.0259578
LOC100505616	ENST00000561107	ENST00000561107 // LOC100505616 // uncharacterized LOC100505616 // --- // 100505616 ///	16804022	1.95486	0.00257564
LOC100505648	NR_040058	NR_040058 // LOC100505648 // uncharacterized LOC100505648 // 15q15.1 // 100505648 /// A	16807454	1.32362	0.0265941
LOC100505806	NR_045196	NR_045196 // LOC100505806 // uncharacterized LOC100505806 // --- // 100505806	16983152	1.53086	0.0495131
LOC100505873	XR_133133	XR_133133 // LOC100505873 // putative apoptosis-related protein 2-like // --- // 100505	17117728	1.56553	0.0222318
LOC100505908	ENST00000551187	ENST00000551187 // LOC100505908 // uncharacterized LOC100505908 // --- // 100505908	16827195	-1.54863	0.00473619
LOC100506314	ENST00000545914	ENST00000545914 // LOC100506314 // uncharacterized LOC100506314 // --- // 100506314 ///	16748539	-1.35774	0.0435116
LOC100506325	ENST00000451140	ENST00000451140 // LOC100506325 // uncharacterized LOC100506325 // --- // 100506325 ///	16846152	-2.07541	0.000413381
LOC100506713	NR_040089	NR_040089 // LOC100506713 // uncharacterized LOC100506713 // --- // 100506713 /// ENST0	16840448	1.42075	0.0482275
LOC100506746	NR_038841	NR_038841 // LOC100506746 // uncharacterized LOC100506746 // 4q21 // 100506746 /// ENST	16977781	1.40909	0.0113385
LOC100506895	NR_038276	NR_038276 // LOC100506895 // uncharacterized LOC100506895 // --- // 100506895 /// ENST0	17057062	-2.61834	0.000742094
LOC100507032	NR_037893	NR_037893 // LOC100507032 // uncharacterized LOC100507032 // 3q21-q22 // 100507032 ///	16945447	-2.76643	0.000776666
LOC100507111	ENST00000476474	ENST00000476474 // LOC100507111 // uncharacterized LOC100507111 // --- // 100507111 ///	16858581	1.33872	0.0496776
LOC100507153	XR_110384	XR_110384 // LOC100507153 // uncharacterized LOC100507153 // --- // 100507153	16963561	1.90104	0.00102716
LOC100507199	ENST00000424126	ENST00000424126 // LOC100507199 // uncharacterized LOC100507199 // --- // 100507199 ///	17114962	2.1657	0.000283606
LOC100507246	NR_038108	NR_038108 // LOC100507246 // uncharacterized LOC100507246 // --- // 100507246 /// NR_03	16838094	1.39702	0.0313785
LOC100507259	XR_110417	XR_110417 // LOC100507259 // uncharacterized LOC100507259 // --- // 100507259	16706068	-1.54258	0.00186732
LOC100507316	ENST00000517411	ENST00000517411 // LOC100507316 // uncharacterized LOC100507316 // --- // 100507316 ///	17082032	1.8037	0.000707825
LOC100507331	NR_038357	NR_038357 // LOC100507331 // uncharacterized LOC100507331 // --- // 100507331 /// ENST0	16715637	1.34879	0.0404194
LOC100507458	ENST00000571963	ENST00000571963 // LOC100507458 // uncharacterized LOC100507458 // --- // 100507458 ///	16823294	1.56006	0.0355717
LOC100507459	ENST00000414676	ENST00000414676 // LOC100507459 // uncharacterized LOC100507459 // --- // 100507459 ///	16916304	-1.40915	0.0419301
LOC100507495	NR_040047	NR_040047 // LOC100507495 // uncharacterized LOC100507495 // --- // 100507495 /// NR_04	16910709	-1.44033	0.00647129
LOC100507539	ENST00000430188	ENST00000430188 // LOC100507539 // uncharacterized LOC100507539 // --- // 100507539 ///	16704454	1.44839	0.0266637
LOC100507547	NR_037169	NR_037169 // LOC100507547 // uncharacterized LOC100507547 // --- // 100507547 /// NR_03	17017734	1.38064	0.0415662
LOC100507554	ENST00000431856	ENST00000431856 // LOC100507554 // uncharacterized LOC100507554 // --- // 100507554	16908184	-1.58293	0.00721975
LOC100507619	ENST00000511331	ENST00000511331 // LOC100507619 // uncharacterized LOC100507619 // --- // 100507619 ///	16993638	1.49885	0.02024
LOC100507672	XR_133424	XR_133424 // LOC100507672 // uncharacterized LOC100507672 // --- // 100507672	17118158	1.70255	0.0444941
LOC100508950	XR_112293	XR_112293 // LOC100508950 // uncharacterized LOC100508950 // --- // 100508950	17117857	-1.96074	0.00299079
LOC100527964	NR_037642	NR_037642 // LOC100527964 // uncharacterized LOC100527964 // --- // 100527964 /// BC092	16696895	1.34647	0.0263703
LOC100652856	BC035261	BC035261 // LOC100652856 // uncharacterized LOC100652856 // --- // 100652856	16772866	1.4399	0.0143878
LOC113230	NR_024282	NR_024282 // LOC113230 // uncharacterized LOC113230 // 19p13.12 // 113230	16858958	1.33139	0.0440598
LOC145783	NR_015419	NR_015419 // LOC145783 // uncharacterized LOC145783 // 15q21.3 // 145783 /// AK096657 /	16809813	-2.06461	0.00114753
LOC152225	NR_026934	NR_026934 // LOC152225 // uncharacterized LOC152225 // 3q12.3 // 152225	16943490	-2.45014	0.00257564
LOC220729	AK299863	AK299863 // LOC220729 // succinate dehydrogenase complex, subunit A, flavoprotein (Fp)	16963542	1.32738	0.0231028
LOC253039	NR_024408	NR_024408 // LOC253039 // uncharacterized LOC253039 // 9q33.2 // 253039 /// BC028086 //	17088579	-1.32019	0.0429217
LOC254100	NR_038923	NR_038923 // LOC254100 // uncharacterized LOC254100 // 11q13.1 // 254100 /// ENST000005	16740457	-1.32721	0.0255656
LOC284926	AK091355	AK091355 // LOC284926 // uncharacterized LOC284926 // 22q13.31 // 284926	16931358	-2.1432	0.00803521
LOC285359	NR_002941	NR_002941 // LOC285359 // phosducin-like 3 pseudogene // 3q12.3 // 285359	16943433	1.50056	0.0459303
LOC285548	NR_015450	NR_015450 // LOC285548 // uncharacterized LOC285548 // 4p15.33 // 285548	16974406	-1.654	0.00349939
LOC338758	NR_028138	NR_028138 // LOC338758 // uncharacterized LOC338758 // 12q21.33 // 338758	16754966	-1.37576	0.0250118
LOC339535	NR_015407	NR_015407 // LOC339535 // uncharacterized LOC339535 // 1q43 // 339535 /// BC044843 // L	16701007	2.1097	0.00409739
LOC400027	NR_028408	NR_028408 // LOC400027 // uncharacterized LOC400027 // 12q12 // 400027	16763479	-2.41994	2.01719e-05
LOC400043	NR_026656	NR_026656 // LOC400043 // uncharacterized LOC400043 // 12q13.13 // 400043	16751973	2.23564	0.000974528
LOC400464	AK127420	AK127420 // LOC400464 // uncharacterized LOC400464 // 15q26.3 // 400464	16814031	1.80971	0.0106796
LOC440288	NR_038448	NR_038448 // LOC440288 // uncharacterized LOC440288 // 15q24.1 // 440288 /// NR_038449	16803008	-1.67403	0.00500952
LOC553103	NR_037898	NR_037898 // LOC553103 // uncharacterized LOC553103 // --- // 553103 /// ENST0000041779	16999754	1.83122	0.000974528
LOC554223	NM_001207043	NM_001207043 // LOC554223 // histocompatibility antigen-related // 6p21.3 // 554223 ///	17006118	2.6359	2.44033e-05
LOC642236	NR_033907	NR_033907 // LOC642236 // FSHD region gene 1 pseudogene // 9q13 // 642236	17094481	1.7125	0.00426093
LOC643401	NR_038848	NR_038848 // LOC643401 // uncharacterized LOC643401 // 5p14.1 // 643401 /// BC101982 //	16983611	2.24272	0.000274672
LOC643650	NR_033957	NR_033957 // LOC643650 // uncharacterized LOC643650 // 10q11.22 // 643650	16713754	2.44971	0.0172323
LOC644135	BC038719	BC038719 // LOC644135 // uncharacterized LOC644135 // 6q23.3 // 644135 /// ENST00000419	17023987	2.08953	0.0334824
LOC645212	NR_034170	NR_034170 // LOC645212 // uncharacterized LOC645212 // 15q21.1 // 645212 /// NR_034171	16808452	-1.29314	0.0495131
LOC645513	NR_037630	NR_037630 // LOC645513 // uncharacterized LOC645513 // 4q26 // 645513 /// ENST000005100	16970176	1.44278	0.0328225
LOC645638	NR_030732	NR_030732 // LOC645638 // WDNM1-like pseudogene // 17q23.1 // 645638 /// AF086204 // LO	16847343	1.59555	0.0412387
LOC646214	NR_027053	NR_027053 // LOC646214 // p21 protein (Cdc42/Rac)-activated kinase 2 pseudogene // 15q1	16805894	1.4209	0.0304079
LOC646903	NR_036538	NR_036538 // LOC646903 // uncharacterized LOC646903 // 3q25.1 // 646903	16946866	-1.53927	0.0263931
LOC728978	NR_038453	NR_038453 // LOC728978 // uncharacterized LOC728978 // 10q22.1 // 728978	16715212	1.38147	0.0412442
LOC731223	NR_038421	NR_038421 // LOC731223 // uncharacterized LOC731223 // 14q24.3 // 731223 /// BC038216 /	16786601	-1.30155	0.0398395
LOC81691	NM_001199053	NM_001199053 // LOC81691 // exonuclease NEF-sp // 16p12.3 // 81691 /// NM_030941 // LOC	16816627	-1.64508	0.00273311
LOC84856	NR_026827	NR_026827 // LOC84856 // uncharacterized LOC84856 // 10q11.21 // 84856 /// AK090789 //	16704107	1.32289	0.0304079
LOXL1	NM_005576	NM_005576 // LOXL1 // lysyl oxidase-like 1 // 15q22 // 4016 /// ENST00000261921 // LOXL	16802903	-1.68754	0.0306911
LPAR1	NM_057159	NM_057159 // LPAR1 // lysophosphatidic acid receptor 1 // 9q31.3 // 1902 /// ENST000003	17097132	1.36547	0.0466875
LPCAT1	ENST00000475622	ENST00000475622 // LPCAT1 // lysophosphatidylcholine acyltransferase 1 // 5p15.33 // 79	16994002	1.43855	0.0293031
LPHN1	NM_001008701	NM_001008701 // LPHN1 // latrophilin 1 // 19p13.2 // 22859 /// NM_014921 // LPHN1 // la	16869596	-1.77189	0.00119776
LPHN2	ENST00000359929	ENST00000359929 // LPHN2 // latrophilin 2 // 1p31.1 // 23266 /// ENST00000319517 // LPH	16666545	-1.61898	0.011487
LPHN3	ENST00000514591	ENST00000514591 // LPHN3 // latrophilin 3 // 4q13.1 // 23284 /// ENST00000573738 // LPH	16967202	-1.93313	0.010309
LPP-AS2	NR_036497	NR_036497 // LPP-AS2 // LPP antisense RNA 2 (non-protein coding) // 3q27.3 // 339929	16962620	-1.51751	0.0440598
LRCH2	NM_020871	NM_020871 // LRCH2 // leucine-rich repeats and calponin homology (CH) domain containing	17113463	-2.24128	0.000944866
LRFN4	NM_024036	NM_024036 // LRFN4 // leucine rich repeat and fibronectin type III domain containing 4	16727616	1.47584	0.00757356
LRIG1	ENST00000273261	ENST00000273261 // LRIG1 // leucine-rich repeats and immunoglobulin-like domains 1 // 3	16955939	-1.38877	0.0351159
LRIG2	NM_014813	NM_014813 // LRIG2 // leucine-rich repeats and immunoglobulin-like domains 2 // 1p13.1	16668891	-1.47709	0.00592709
LRP12	NM_013437	NM_013437 // LRP12 // low density lipoprotein receptor-related protein 12 // 8q22.2 //	17080022	-1.78834	0.000596513
LRP4	NM_002334	NM_002334 // LRP4 // low density lipoprotein receptor-related protein 4 // 11p11.2 // 4	16737843	-1.45885	0.0109924
LRPPRC	NM_133259	NM_133259 // LRPPRC // leucine-rich pentatricopeptide repeat containing // 2p21 // 1012	16897056	-1.27408	0.0325468
LRRC15	NM_001135057	NM_001135057 // LRRC15 // leucine rich repeat containing 15 // 3q29 // 131578 /// NM_13	16962911	-1.74231	0.0398967
LRRC20	ENST00000355790	ENST00000355790 // LRRC20 // leucine rich repeat containing 20 // 10q22.1 // 55222 ///	16715155	-1.38843	0.0349815
LRRC58	NM_001099678	NM_001099678 // LRRC58 // leucine rich repeat containing 58 // 3q13.33 // 116064 /// EN	16957874	1.656	0.000554261
LRRC6	ENST00000519595	ENST00000519595 // LRRC6 // leucine rich repeat containing 6 // 8q24.22 // 23639 /// NM	17081323	1.41039	0.024445
LRRC69	NM_001129890	NM_001129890 // LRRC69 // leucine rich repeat containing 69 // 8q21.3 // 100130742 ///	17070749	1.41463	0.0350841
LRRC8B	NM_001134476	NM_001134476 // LRRC8B // leucine rich repeat containing 8 family, member B // 1p22.2 /	16666965	-1.36596	0.029448
LRRN4	NM_152611	NM_152611 // LRRN4 // leucine rich repeat neuronal 4 // 20p12.3 // 164312 /// ENST00000	16917054	2.44192	0.000270832
LSAMP-AS1	ENST00000490351	ENST00000490351 // LSAMP-AS1 // LSAMP antisense RNA 1 (non-protein coding) // --- // 10	16944262	1.53247	0.0121841
LSR	NM_205834	NM_205834 // LSR // lipolysis stimulated lipoprotein receptor // 19q13.12 // 51599 ///	16860946	2.11069	0.00132484
LTB4R	NM_181657	NM_181657 // LTB4R // leukotriene B4 receptor // 14q11.2-q12 // 1241 /// ENST0000039678	16782818	1.54659	0.00620012
LUM	ENST00000266718	ENST00000266718 // LUM // lumican // 12q21.3-q22 // 4060 /// NM_002345 // LUM // lumica	16768406	-1.67825	0.000816148
LY96	ENST00000284818	ENST00000284818 // LY96 // lymphocyte antigen 96 // 8q21.11 // 23643 /// NM_015364 // L	17070061	1.62078	0.0186736
LYSMD2	NM_153374	NM_153374 // LYSMD2 // LysM, putative peptidoglycan-binding, domain containing 2 // 15q	16809326	-1.64726	0.0062565
LZIC	ENST00000377223	ENST00000377223 // LZIC // leucine zipper and CTNNBIP1 domain containing // 1p36.22 //	16681511	-1.73161	0.000605033
MAGEA12	NM_001166386	NM_001166386 // MAGEA12 // melanoma antigen family A, 12 // Xq28 // 4111 /// NM_0011663	17115050	1.61836	0.0181962
MAGEA6	ENST00000329342	ENST00000329342 // MAGEA6 // melanoma antigen family A, 6 // Xq28 // 4105 /// NM_005363	17107867	1.37215	0.0119163
MAGEB17	ENST00000329538	ENST00000329538 // MAGEB17 // melanoma antigen family B, 17 // Xp22.2 // 645864	17101782	1.8193	0.0146093
MAL2	NM_052886	NM_052886 // MAL2 // mal, T-cell differentiation protein 2 (gene/pseudogene) // 8q23 //	17072125	2.16392	0.000346598
MALSU1	ENST00000466681	ENST00000466681 // MALSU1 // mitochondrial assembly of ribosomal large subunit 1 // 7p1	17044285	1.46922	0.0200262
MAML3	NM_018717	NM_018717 // MAML3 // mastermind-like 3 (Drosophila) // 4q28 // 55534 /// ENST000005094	16980031	-1.47446	0.00650929
MAN2B2	ENST00000285599	ENST00000285599 // MAN2B2 // mannosidase, alpha, class 2B, member 2 // 4p16.1 // 23324	16964695	1.40983	0.0270895
MANF	ENST00000528157	ENST00000528157 // MANF // mesencephalic astrocyte-derived neurotrophic factor // 3p21.	16941167	-1.34889	0.0390392
MANSC1	ENST00000535902	ENST00000535902 // MANSC1 // MANSC domain containing 1 // 12p13.2 // 54682 /// NM_01805	16761617	1.93437	0.00257564
MAP1B	ENST00000296755	ENST00000296755 // MAP1B // microtubule-associated protein 1B // 5q13 // 4131 /// NM_00	16985950	-1.90809	0.000270832
MAP2K6	NM_002758	NM_002758 // MAP2K6 // mitogen-activated protein kinase kinase 6 // 17q24.3 // 5608 ///	16837348	-2.98674	5.78209e-05
MAP3K13	NM_004721	NM_004721 // MAP3K13 // mitogen-activated protein kinase kinase kinase 13 // 3q27 // 91	16949180	-1.345	0.0377163
MAP3K4	NM_005922	NM_005922 // MAP3K4 // mitogen-activated protein kinase kinase kinase 4 // 6q26 // 4216	17014501	-1.30904	0.04336
MAP4K4	NM_145686	NM_145686 // MAP4K4 // mitogen-activated protein kinase kinase kinase kinase 4 // 2q11.	16883568	-1.40124	0.0143878
MAP7	NM_001198608	NM_001198608 // MAP7 // microtubule-associated protein 7 // 6q23.3 // 9053 /// NM_00119	17024053	1.62395	0.0130953
MAPK6	NM_002748	NM_002748 // MAPK6 // mitogen-activated protein kinase 6 // 15q21 // 5597 /// ENST00000	16801179	-1.73966	0.000851132
MAPK8IP3	NM_015133	NM_015133 // MAPK8IP3 // mitogen-activated protein kinase 8 interacting protein 3 // 16	16814791	1.33714	0.0274483
MAPKAP1	NM_001006617	NM_001006617 // MAPKAP1 // mitogen-activated protein kinase associated protein 1 // 9q3	17098424	1.58541	0.000925636
MAPKAPK5-AS1	AK096935	AK096935 // MAPKAPK5-AS1 // MAPKAPK5 antisense RNA 1 (non-protein coding) // 12q24.12 /	16770272	1.38732	0.0269318
MARCH8	NM_001002265	NM_001002265 // MARCH8 // membrane-associated ring finger (C3HC4) 8, E3 ubiquitin prote	16713614	1.38848	0.0375214
MARS2	NM_138395	NM_138395 // MARS2 // methionyl-tRNA synthetase 2, mitochondrial // 2q33.1 // 92935 ///	16889154	-1.50726	0.0253738
MASTL	NM_001172303	NM_001172303 // MASTL // microtubule associated serine/threonine kinase-like // 10p12.1	16703478	-2.18255	5.78209e-05
MB21D2	NM_178496	NM_178496 // MB21D2 // Mab-21 domain containing 2 // 3q29 // 151963 /// ENST00000392452	16962754	1.69292	0.00106223
MBD4	NM_003925	NM_003925 // MBD4 // methyl-CpG binding domain protein 4 // 3q21.3 // 8930 /// ENST0000	16958989	1.34118	0.0170745
MBL1P	NR_002724	NR_002724 // MBL1P // mannose-binding lectin (protein A) 1, pseudogene // 10q22.3 // 85	16706577	1.86718	0.00102716
MBTD1	NM_017643	NM_017643 // MBTD1 // mbt domain containing 1 // 17q21.33 // 54799 /// ENST00000415868	16846800	-1.41451	0.0342518
MBTPS1	NM_003791	NM_003791 // MBTPS1 // membrane-bound transcription factor peptidase, site 1 // 16q24 /	16828734	1.70016	0.00060357
MBTPS2	NM_015884	NM_015884 // MBTPS2 // membrane-bound transcription factor peptidase, site 2 // Xp22.12	17102017	-1.42502	0.0207743
MC1R	NM_002386	NM_002386 // MC1R // melanocortin 1 receptor (alpha melanocyte stimulating hormone rece	16822150	1.3474	0.018573
MCAM	NM_006500	NM_006500 // MCAM // melanoma cell adhesion molecule // 11q23.3 // 4162 /// ENST0000026	16745281	-1.79242	0.00350339
MCC	NM_001085377	NM_001085377 // MCC // mutated in colorectal cancers // 5q21 // 4163 /// ENST0000040890	16998906	-1.37657	0.0197888
MCF2L-AS1	NR_034002	NR_034002 // MCF2L-AS1 // MCF2L antisense RNA 1 (non-protein coding) // 13q34 // 100289	16781177	1.44056	0.0160441
MCF2L2	NM_015078	NM_015078 // MCF2L2 // MCF.2 cell line derived transforming sequence-like 2 // 3q27.1 /	16962034	1.3601	0.0318436
MCL1	NM_021960	NM_021960 // MCL1 // myeloid cell leukemia sequence 1 (BCL2-related) // 1q21 // 4170 //	16692775	1.33787	0.0261868
MCM3AP-AS1	NR_002776	NR_002776 // MCM3AP-AS1 // MCM3AP antisense RNA 1 (non-protein coding) // 21q22.3 // 11	16923929	-1.42344	0.0128614
MDC1	NM_014641	NM_014641 // MDC1 // mediator of DNA-damage checkpoint 1 // 6p21.3 // 9656 /// ENST0000	17016966	-1.55922	0.00283018
ME2	NM_002396	NM_002396 // ME2 // malic enzyme 2, NAD(+)-dependent, mitochondrial // 18q21 // 4200 //	16852331	-1.75178	0.00134777
MED1	NM_004774	NM_004774 // MED1 // mediator complex subunit 1 // 17q12 // 5469 /// ENST00000300651 //	16844155	-1.91031	0.000403726
MED13	NM_005121	NM_005121 // MED13 // mediator complex subunit 13 // 17q22-q23 // 9969 /// ENST00000397	16847485	-1.34383	0.0121378
MED20	NM_004275	NM_004275 // MED20 // mediator complex subunit 20 // 6p21.1 // 9477 /// ENST00000265350	17019156	1.33986	0.0487888
MED4	NM_014166	NM_014166 // MED4 // mediator complex subunit 4 // 13q14.2 // 29079 /// ENST00000258648	16778987	1.27878	0.0347612
MED7	ENST00000286317	ENST00000286317 // MED7 // mediator complex subunit 7 // 5q33.3 // 9443 /// NM_00110081	17002155	-1.44087	0.012191
MEMO1	NM_015955	NM_015955 // MEMO1 // mediator of cell motility 1 // 2p22-p21 // 51072 /// ENST00000295	16896256	-1.43946	0.0106307
METRN	NM_024042	NM_024042 // METRN // meteorin, glial cell differentiation regulator // 16p13.3 // 7900	16814498	-1.34979	0.0197077
METTL22	NM_024109	NM_024109 // METTL22 // methyltransferase like 22 // 16p13.2 // 79091 /// ENST000003819	16815721	1.56799	0.0145212
METTL23	NM_001080510	NM_001080510 // METTL23 // methyltransferase like 23 // 17q25.1 // 124512 /// NM_001206	16838107	-1.33475	0.0210083
METTL8	ENST00000375258	ENST00000375258 // METTL8 // methyltransferase like 8 // 2q31.1 // 79828 /// NM_024770	16905056	-1.35472	0.0435172
MEX3B	ENST00000329713	ENST00000329713 // MEX3B // mex-3 homolog B (C. elegans) // 15q25.2 // 84206 /// NM_032	16812469	-1.34317	0.0291912
MFAP1	NM_005926	NM_005926 // MFAP1 // microfibrillar-associated protein 1 // 15q15-q21 // 4236 /// ENST	16808386	1.28778	0.0404194
MFAP3	ENST00000519325	ENST00000519325 // MFAP3 // microfibrillar-associated protein 3 // 5q32-q33.2 // 4238	16991370	2.306	0.000308538
MFGE8	NM_005928	NM_005928 // MFGE8 // milk fat globule-EGF factor 8 protein // 15q25 // 4240 /// NM_001	16813038	1.48281	0.00431477
MFHAS1	ENST00000276282	ENST00000276282 // MFHAS1 // malignant fibrous histiocytoma amplified sequence 1 // 8p2	17074474	1.4241	0.0323425
MFNG	NM_002405	NM_002405 // MFNG // MFNG O-fucosylpeptide 3-beta-N-acetylglucosaminyltransferase // 22	16934786	1.54817	0.0060787
MFSD6	ENST00000281416	ENST00000281416 // MFSD6 // major facilitator superfamily domain containing 6 // 2q32.2	16888822	1.56608	0.00193945
MFSD9	ENST00000258436	ENST00000258436 // MFSD9 // major facilitator superfamily domain containing 9 // 2q12.1	16901255	-1.49045	0.0131957
MGAT2	NM_002408	NM_002408 // MGAT2 // mannosyl (alpha-1,6-)-glycoprotein beta-1,2-N-acetylglucosaminylt	16783920	-1.48883	0.0100275
MGC4294	BC002831	BC002831 // MGC4294 // uncharacterized MGC4294 // 20q13.32 // 79160 /// XR_112170 // MG	17117903	-2.00543	0.0233986
MGRN1	NM_001142290	NM_001142290 // MGRN1 // mahogunin ring finger 1, E3 ubiquitin protein ligase // 16p13.	16815557	1.29623	0.0353711
MGST1	NM_145792	NM_145792 // MGST1 // microsomal glutathione S-transferase 1 // 12p12.3-p12.1 // 4257 /	16748788	-1.3052	0.0460913
MIB1	NM_020774	NM_020774 // MIB1 // mindbomb E3 ubiquitin protein ligase 1 // 18q11.2 // 57534 /// ENS	16851353	-1.5955	0.00298994
MICALCL	NM_032867	NM_032867 // MICALCL // MICAL C-terminal like // 11p15.3 // 84953 /// ENST00000256186 /	16722143	-1.86598	0.00268187
MID1IP1-AS1	ENST00000436893	ENST00000436893 // MID1IP1-AS1 // MID1IP1 antisense RNA 1 (non-protein coding) // --- /	17110122	-2.04388	0.000954692
MIER1	NM_020948	NM_020948 // MIER1 // mesoderm induction early response 1 homolog (Xenopus laevis) // 1	16665853	-1.45326	0.0117566
MIG7	DQ080207	DQ080207 // MIG7 // mig-7 // 1p22.1 // 723788	16689734	1.4297	0.0328225
MIPEP	NM_005932	NM_005932 // MIPEP // mitochondrial intermediate peptidase // 13q12 // 4285 /// ENST000	16777401	1.45482	0.013484
MIR3118-1	NR_036061	NR_036061 // MIR3118-1 // microRNA 3118-1 // --- // 100423008 /// NR_036062 // MIR3118-	16669483	1.37951	0.0345122
MIR3143	NR_036096	NR_036096 // MIR3143 // microRNA 3143 // --- // 100422934	17005797	-1.43823	0.0300431
MIR3144	NR_036098	NR_036098 // MIR3144 // microRNA 3144 // --- // 100422951	17012138	-1.50419	0.00958634
MIR3199-2	NR_036170	NR_036170 // MIR3199-2 // microRNA 3199-2 // --- // 100422998	16928664	-1.31618	0.0294316
MIR3934	NR_037498	NR_037498 // MIR3934 // microRNA 3934 // --- // 100500873	17007603	1.48832	0.0220109
MIR3936	NR_037500	NR_037500 // MIR3936 // microRNA 3936 // --- // 100500865	16999767	3.83313	1.35953e-05
MIR4263	NR_036230	NR_036230 // MIR4263 // microRNA 4263 // --- // 100422965	16878438	-2.14404	0.000196458
MIR4308	NR_036194	NR_036194 // MIR4308 // microRNA 4308 // --- // 100422984	16793188	-1.34061	0.0440598
MIR454	NR_030411	NR_030411 // MIR454 // microRNA 454 // 17q22 // 768216	16847249	-1.47045	0.0108266
MIR548AK	NR_039699	NR_039699 // MIR548AK // microRNA 548ak // --- // 100616488	16711795	1.74732	0.0208666
MIR548E	NR_031614	NR_031614 // MIR548E // microRNA 548e // 10q25.2 // 100313921	16709237	-1.45253	0.0493276
MIR644A	NR_030374	NR_030374 // MIR644A // microRNA 644a // 20q11.22 // 693229	16912939	-1.61369	0.0286242
MIR645	NR_030375	NR_030375 // MIR645 // microRNA 645 // 20q13.13 // 693230	16914859	1.8145	0.00535712
MIS12	NM_024039	NM_024039 // MIS12 // MIS12, MIND kinetochore complex component, homolog (S. pombe) //	16830146	-1.88754	0.000359646
MKI67	ENST00000368654	ENST00000368654 // MKI67 // antigen identified by monoclonal antibody Ki-67 // 10q26.2	16719515	-1.61291	0.00660018
MKNK2	NM_199054	NM_199054 // MKNK2 // MAP kinase interacting serine/threonine kinase 2 // 19p13.3 // 28	16866849	-2.00545	0.00580878
MLEC	ENST00000228506	ENST00000228506 // MLEC // malectin // 12q24.31 // 9761 /// NM_014730 // MLEC // malect	16757969	-1.81132	0.000821068
MLF1IP	NM_024629	NM_024629 // MLF1IP // MLF1 interacting protein // 4q35.1 // 79682 /// ENST00000281453	16982024	-1.73838	0.00701868
MLKL	NM_152649	NM_152649 // MLKL // mixed lineage kinase domain-like // 16q23.1 // 197259 /// ENST0000	16828344	1.61797	0.00903798
MMACHC	ENST00000401061	ENST00000401061 // MMACHC // methylmalonic aciduria (cobalamin deficiency) cblC type, w	16664091	-1.486	0.0231028
MMGT1	NM_173470	NM_173470 // MMGT1 // membrane magnesium transporter 1 // Xq26.3 // 93380 /// ENST00000	17114478	-1.39596	0.0200343
MMP16	ENST00000286614	ENST00000286614 // MMP16 // matrix metallopeptidase 16 (membrane-inserted) // 8q21.3 //	17078870	-1.55508	0.00713411
MMP19	NM_002429	NM_002429 // MMP19 // matrix metallopeptidase 19 // 12q14 // 4327 /// ENST00000322569 /	16765809	1.77009	0.00667072
MMP2	NM_004530	NM_004530 // MMP2 // matrix metallopeptidase 2 (gelatinase A, 72kDa gelatinase, 72kDa t	16819064	-2.12578	0.000761842
MMP3	ENST00000299855	ENST00000299855 // MMP3 // matrix metallopeptidase 3 (stromelysin 1, progelatinase) //	16743735	3.72197	0.00156665
MND1	ENST00000240488	ENST00000240488 // MND1 // meiotic nuclear divisions 1 homolog (S. cerevisiae) // 4q31.	16971573	-1.32809	0.032058
MNF1	NM_032340	NM_032340 // MNF1 // mitochondrial nucleoid factor 1 // 6p21.31 // 84300 /// ENST000003	17018292	-1.42999	0.0117706
MOB3B	NM_024761	NM_024761 // MOB3B // MOB kinase activator 3B // 9p21.2 // 79817 /// ENST00000262244 //	17093031	2.0352	0.00100665
MOCS3	NM_014484	NM_014484 // MOCS3 // molybdenum cofactor synthesis 3 // 20q13.13 // 27304 /// ENST0000	16914888	-1.56862	0.00584616
MOXD1	NM_015529	NM_015529 // MOXD1 // monooxygenase, DBH-like 1 // 6q23.2 // 26002 /// ENST00000367963	17023658	-1.574	0.00762514
MPI	ENST00000352410	ENST00000352410 // MPI // mannose phosphate isomerase // 15q22-qter // 4351 /// NM_0024	16803103	-1.46657	0.00512469
MPP6	ENST00000222644	ENST00000222644 // MPP6 // membrane protein, palmitoylated 6 (MAGUK p55 subfamily membe	17044382	-1.42985	0.00713411
MPZL3	ENST00000278949	ENST00000278949 // MPZL3 // myelin protein zero-like 3 // 11q23.3 // 196264 /// NM_1982	16744991	1.73674	0.00103946
MRC2	NM_006039	NM_006039 // MRC2 // mannose receptor, C type 2 // 17q23.2 // 9902 /// ENST00000303375	16836824	-2.1451	0.0270849
MREG	NM_018000	NM_018000 // MREG // melanoregulin // 2q35 // 55686 /// ENST00000423087 // MREG // mela	16908138	1.63515	0.00700321
MRPL11	NM_170739	NM_170739 // MRPL11 // mitochondrial ribosomal protein L11 // 11q13.3 // 65003 /// ENST	16740797	-1.73165	0.000453846
MRPL12	NM_002949	NM_002949 // MRPL12 // mitochondrial ribosomal protein L12 // 17q25 // 6182 /// ENST000	16838879	-1.52401	0.0235996
MRPL18	NM_014161	NM_014161 // MRPL18 // mitochondrial ribosomal protein L18 // 6q25.3 // 29074 /// ENST0	17014324	-3.37994	3.00603e-05
MRPL45	NM_032351	NM_032351 // MRPL45 // mitochondrial ribosomal protein L45 // 17q21.2 // 84311 /// ENST	16833605	1.4301	0.003392
MRPL45P2	ENST00000575291	ENST00000575291 // MRPL45P2 // mitochondrial ribosomal protein L45 pseudogene 2 // 17q2	16846084	1.30514	0.0361543
MRPS14	NR_037606	NR_037606 // MRPS14 // mitochondrial ribosomal protein S14 // 1q25.1 // 63931 /// NM_02	16696602	1.39536	0.0243881
MSI1	NM_002442	NM_002442 // MSI1 // musashi homolog 1 (Drosophila) // 12q24 // 4440 /// ENST0000025755	16771288	-1.51186	0.0112307
MSRB2	NM_012228	NM_012228 // MSRB2 // methionine sulfoxide reductase B2 // 10p12 // 22921 /// ENST00000	16703220	-2.05016	0.00216669
MSRB3	NM_001193460	NM_001193460 // MSRB3 // methionine sulfoxide reductase B3 // 12q14.3 // 253827 /// NM_	16753607	1.5424	0.011036
MST4	NM_016542	NM_016542 // MST4 // serine/threonine protein kinase MST4 // Xq26.2 // 51765 /// ENST00	17106997	-1.54132	0.00172039
MTA2	NM_004739	NM_004739 // MTA2 // metastasis associated 1 family, member 2 // 11q12-q13.1 // 9219 //	16739317	-1.58854	0.00631399
MTDH	NM_178812	NM_178812 // MTDH // metadherin // 8q22.1 // 92140 /// ENST00000336273 // MTDH // metad	17071188	-2.16995	0.000247287
MTMR10	NM_017762	NM_017762 // MTMR10 // myotubularin related protein 10 // 15q13.3 // 54893 /// ENST0000	16806564	1.286	0.0355066
MUC1	NM_001204286	NM_001204286 // MUC1 // mucin 1, cell surface associated // 1q21 // 4582 /// NM_0012042	16693976	1.59468	0.0111598
MYBBP1A	NM_014520	NM_014520 // MYBBP1A // MYB binding protein (P160) 1a // 17p13.3 // 10514 /// ENST00000	16840018	-1.39182	0.0244625
MYH10	NM_001256012	NM_001256012 // MYH10 // myosin, heavy chain 10, non-muscle // 17p13 // 4628 /// ENST00	16840982	-1.53824	0.00953208
MYL12A	ENST00000217652	ENST00000217652 // MYL12A // myosin, light chain 12A, regulatory, non-sarcomeric // 18p	16850609	1.36305	0.0451616
MYLK	NM_053025	NM_053025 // MYLK // myosin light chain kinase // 3q21 // 4638 /// NM_053026 // MYLK //	16958251	-1.46268	0.00441618
MYO1B	NM_001130158	NM_001130158 // MYO1B // myosin IB // 2q12-q34 // 4430 /// NM_001161819 // MYO1B // myo	16888912	-1.63714	0.0024018
MYO1C	NM_001080779	NM_001080779 // MYO1C // myosin IC // 17p13.3 // 4641 /// ENST00000359786 // MYO1C // m	16839352	-1.65907	0.00287835
MYO5A	ENST00000399231	ENST00000399231 // MYO5A // myosin VA (heavy chain 12, myoxin) // 15q21 // 4644 /// NM_	16809457	-1.38829	0.024445
MYO5B	NM_001080467	NM_001080467 // MYO5B // myosin VB // 18q21 // 4645 /// ENST00000285039 // MYO5B // myo	16855196	1.32097	0.035862
MYO6	NM_004999	NM_004999 // MYO6 // myosin VI // 6q13 // 4646 /// ENST00000369977 // MYO6 // myosin VI	17010461	1.52958	0.0416174
MYO9B	NM_004145	NM_004145 // MYO9B // myosin IXB // 19p13.1 // 4650 /// NM_001130065 // MYO9B // myosin	16859395	-1.56403	0.0131392
MYOZ2	NM_016599	NM_016599 // MYOZ2 // myozenin 2 // 4q26-q27 // 51778 /// ENST00000307128 // MYOZ2 // m	16970132	-1.70548	0.0124257
N4BP1	NM_153029	NM_153029 // N4BP1 // NEDD4 binding protein 1 // 16q12.1 // 9683 /// ENST00000262384 //	16826367	1.27116	0.0466664
NAA30	ENST00000556492	ENST00000556492 // NAA30 // N(alpha)-acetyltransferase 30, NatC catalytic subunit // 14	16784605	1.24824	0.0459826
NADSYN1	ENST00000319023	ENST00000319023 // NADSYN1 // NAD synthetase 1 // 11q13.4 // 55191 /// NM_018161 // NAD	16728442	1.66723	0.000434743
NAGPA	NM_016256	NM_016256 // NAGPA // N-acetylglucosamine-1-phosphodiester alpha-N-acetylglucosaminidas	16823692	1.45641	0.021126
NAPA-AS1	NR_038452	NR_038452 // NAPA-AS1 // NAPA antisense RNA 1 (non-protein coding) // --- // 100505681	16863629	-1.48322	0.00426093
NAPEPLD	NM_001122838	NM_001122838 // NAPEPLD // N-acyl phosphatidylethanolamine phospholipase D // 7q22.1 //	17061189	-1.66411	0.00609128
NARR	ENST00000301043	ENST00000301043 // NARR // nine-amino acid residue-repeats // 17q // 100861437 /// ENST	16842786	-1.60967	0.00213737
NARS	NM_004539	NM_004539 // NARS // asparaginyl-tRNA synthetase // 18q21.31 // 4677 /// ENST0000025685	16855491	-1.5858	0.00134386
NBPF1	AY894575	AY894575 // NBPF1 // neuroblastoma breakpoint family, member 1 // 1p36.13 // 55672 ///	16682225	1.48459	0.0446609
NBPF15	NM_001170755	NM_001170755 // NBPF15 // neuroblastoma breakpoint family, member 15 // 1q21.2 // 28456	16670217	1.34836	0.043814
NBR1	NM_031858	NM_031858 // NBR1 // neighbor of BRCA1 gene 1 // 17q21.31 // 4077 /// ENST00000422280 /	16834578	1.46129	0.0156319
NCAPD3	NM_015261	NM_015261 // NCAPD3 // non-SMC condensin II complex, subunit D3 // 11q25 // 23310 /// E	16746379	-1.30252	0.0266637
NCAPG	NM_022346	NM_022346 // NCAPG // non-SMC condensin I complex, subunit G // 4p15.33 // 64151 /// EN	16965346	-1.49537	0.00926615
NCOA7	NM_001199619	NM_001199619 // NCOA7 // nuclear receptor coactivator 7 // 6q22.32 // 135112 /// NM_001	17012313	-1.31554	0.0402158
NCOR1	NM_006311	NM_006311 // NCOR1 // nuclear receptor corepressor 1 // 17p11.2 // 9611 /// NM_00119044	16841707	-1.34946	0.0297703
NCSTN	NM_015331	NM_015331 // NCSTN // nicastrin // 1q22-q23 // 23385 /// ENST00000294785 // NCSTN // ni	16672598	-1.51293	0.00532358
NDEL1	NM_001025579	NM_001025579 // NDEL1 // nudE nuclear distribution E homolog (A. nidulans)-like 1 // 17	16830988	-1.46026	0.0121138
NDST1	NM_001543	NM_001543 // NDST1 // N-deacetylase/N-sulfotransferase (heparan glucosaminyl) 1 // 5q33	16991125	-1.43197	0.0142555
NDUFA2	NR_033697	NR_033697 // NDUFA2 // NADH dehydrogenase (ubiquinone) 1 alpha subcomplex, 2, 8kDa // 5	17000800	1.30121	0.0314329
NDUFAF3	ENST00000326925	ENST00000326925 // NDUFAF3 // NADH dehydrogenase (ubiquinone) complex I, assembly facto	16940642	-1.49885	0.0107604
NDUFB3	ENST00000454214	ENST00000454214 // NDUFB3 // NADH dehydrogenase (ubiquinone) 1 beta subcomplex, 3, 12kD	16889399	-1.57022	0.0019835
NDUFC2-KCTD14	NM_001203260	NM_001203260 // NDUFC2-KCTD14 // NDUFC2-KCTD14 readthrough // 11q14.1 // 100532726 ///	16742594	-1.6863	0.00132484
NEBL	NM_006393	NM_006393 // NEBL // nebulette // 10p12 // 10529 /// ENST00000377122 // NEBL // nebulet	16712373	1.41721	0.0181986
NECAP2	NM_018090	NM_018090 // NECAP2 // NECAP endocytosis associated 2 // 1p36.13 // 55707 /// ENST00000	16659881	1.3381	0.0234054
NEFL	NM_006158	NM_006158 // NEFL // neurofilament, light polypeptide // 8p21 // 4747 /// AY156690 // N	17075589	-1.75063	0.00102716
NEK3	NM_002498	NM_002498 // NEK3 // NIMA (never in mitosis gene a)-related kinase 3 // 13q14.13 // 475	16779369	1.54494	0.0153767
NELF	NM_001130969	NM_001130969 // NELF // nasal embryonic LHRH factor // 9q34.3 // 26012 /// NM_015537 //	17100482	1.61438	0.00210706
NES	NM_006617	NM_006617 // NES // nestin // 1q23.1 // 10763 /// ENST00000368223 // NES // nestin // 1	16694689	-1.35682	0.0267276
NF2	NM_016418	NM_016418 // NF2 // neurofibromin 2 (merlin) // 22q12.2 // 4771 /// NM_181829 // NF2 //	16928824	1.35871	0.0210832
NFATC1	ENST00000318065	ENST00000318065 // NFATC1 // nuclear factor of activated T-cells, cytoplasmic, calcineu	16853277	1.43312	0.0159989
NFATC2	NM_012340	NM_012340 // NFATC2 // nuclear factor of activated T-cells, cytoplasmic, calcineurin-de	16920315	1.62687	0.0191433
NFATC3	NM_004555	NM_004555 // NFATC3 // nuclear factor of activated T-cells, cytoplasmic, calcineurin-de	16820367	-1.33179	0.0156747
NFE4	NM_001085386	NM_001085386 // NFE4 // transcription factor NF-E4 // 7q22.1 // 58160 /// BC036938 // N	17049914	-1.40466	0.0184554
NFIA	ENST00000371191	ENST00000371191 // NFIA // nuclear factor I/A // 1p31.3-p31.2 // 4774 /// NM_001134673	16665346	-1.27779	0.0497003
NFIB	NM_001190737	NM_001190737 // NFIB // nuclear factor I/B // 9p24.1 // 4781 /// ENST00000380953 // NFI	17092490	-1.25689	0.0457472
NFIX	NM_002501	NM_002501 // NFIX // nuclear factor I/X (CCAAT-binding transcription factor) // 19p13.3	16858805	-1.50591	0.0172506
NFKB1	NM_003998	NM_003998 // NFKB1 // nuclear factor of kappa light polypeptide gene enhancer in B-cell	16969300	-1.44048	0.00531202
NFKBIE	NM_004556	NM_004556 // NFKBIE // nuclear factor of kappa light polypeptide gene enhancer in B-cel	17019565	1.3121	0.0429217
NFYA	NM_002505	NM_002505 // NFYA // nuclear transcription factor Y, alpha // 6p21.3 // 4800 /// NM_021	17008412	1.31982	0.018573
NGFRAP1	NM_206917	NM_206917 // NGFRAP1 // nerve growth factor receptor (TNFRSF16) associated protein 1 //	17105712	-1.29135	0.0491217
NGRN	NR_028052	NR_028052 // NGRN // neugrin, neurite outgrowth associated // 15q26.1 // 51335 /// NM_0	16804778	1.5225	0.00824706
NHLRC1	NM_198586	NM_198586 // NHLRC1 // NHL repeat containing 1 // 6p22.3 // 378884 /// ENST00000340650	17015972	-1.7901	0.0122084
NHLRC3	NM_001012754	NM_001012754 // NHLRC3 // NHL repeat containing 3 // 13q13.3 // 387921 /// ENST00000379	16774162	1.53073	0.00441618
NHP2	NM_017838	NM_017838 // NHP2 // NHP2 ribonucleoprotein homolog (yeast) // 5q35.3 // 55651 /// ENST	17003479	-1.46455	0.0169374
NHSL2	NM_001013627	NM_001013627 // NHSL2 // NHS-like 2 // Xq13.1 // 340527 /// ENST00000540800 // NHSL2 //	17104832	-1.60567	0.00100665
NIPAL3	NM_020448	NM_020448 // NIPAL3 // NIPA-like domain containing 3 // 1p36.12-p35.1 // 57185 /// ENST	16660785	1.65826	0.0177315
NIPSNAP1	NM_003634	NM_003634 // NIPSNAP1 // nipsnap homolog 1 (C. elegans) // 22q12.2 // 8508 /// ENST0000	16933667	-1.5189	0.0181986
NLGN1	ENST00000457714	ENST00000457714 // NLGN1 // neuroligin 1 // 3q26.31 // 22871 /// NM_014932 // NLGN1 //	16948063	-1.82025	0.00334125
NLGN4Y	NM_001164238	NM_001164238 // NLGN4Y // neuroligin 4, Y-linked // Yq11.221 // 22829 /// NR_028319 //	17116301	-1.45923	0.0172506
NLRP5	NM_153447	NM_153447 // NLRP5 // NLR family, pyrin domain containing 5 // 19q13.43 // 126206 /// E	16865818	1.41469	0.0142877
NME4	NM_005009	NM_005009 // NME4 // NME/NM23 nucleoside diphosphate kinase 4 // 16p13.3 // 4833 /// EN	16814211	-1.28624	0.0254341
NMNAT1	NM_022787	NM_022787 // NMNAT1 // nicotinamide nucleotide adenylyltransferase 1 // 1p36.22 // 6480	16658736	-1.71798	0.00334125
NNMT	ENST00000535401	ENST00000535401 // NNMT // nicotinamide N-methyltransferase // 11q23.1 // 4837 /// NM_0	16731461	1.31765	0.0459303
NOA1	ENST00000264230	ENST00000264230 // NOA1 // nitric oxide associated 1 // 4q12 // 84273 /// NM_032313 //	16976201	-1.43932	0.014566
NONO	NM_001145408	NM_001145408 // NONO // non-POU domain containing, octamer-binding // Xq13.1 // 4841 //	17104662	-1.56598	0.0170229
NOTCH1	NM_017617	NM_017617 // NOTCH1 // notch 1 // 9q34.3 // 4851 /// ENST00000277541 // NOTCH1 // notch	17100036	-1.288	0.0311927
NPPA-AS1	NR_037806	NR_037806 // NPPA-AS1 // NPPA antisense RNA 1 (non-protein coding) // 1p36.21 // 100379	16659133	1.484	0.0189643
NR0B1	ENST00000378970	ENST00000378970 // NR0B1 // nuclear receptor subfamily 0, group B, member 1 // Xp21.3 /	17109885	-1.32772	0.0396543
NRBF2	NM_030759	NM_030759 // NRBF2 // nuclear receptor binding factor 2 // 10q21.3 // 29982 /// ENST000	16705247	2.62531	7.072e-05
NSDHL	NM_001129765	NM_001129765 // NSDHL // NAD(P) dependent steroid dehydrogenase-like // Xq28 // 50814 /	17107907	1.32575	0.0429217
NSL1	NM_015471	NM_015471 // NSL1 // NSL1, MIND kinetochore complex component, homolog (S. cerevisiae)	16699112	-1.46199	0.0142835
NSMCE1	NM_145080	NM_145080 // NSMCE1 // non-SMC element 1 homolog (S. cerevisiae) // 16p12.1 // 197370 /	16825196	-1.28997	0.0487182
NSUN7	NM_024677	NM_024677 // NSUN7 // NOP2/Sun domain family, member 7 // 4p14 // 79730 /// ENST0000038	16966256	-1.51223	0.0305951
NTN1	NM_004822	NM_004822 // NTN1 // netrin 1 // 17p13-p12 // 9423 /// ENST00000173229 // NTN1 // netri	16831013	1.42077	0.0466875
NTN4	NM_021229	NM_021229 // NTN4 // netrin 4 // 12q22 // 59277 /// ENST00000343702 // NTN4 // netrin 4	16768738	1.49977	0.00440981
NUAK2	ENST00000367157	ENST00000367157 // NUAK2 // NUAK family, SNF1-like kinase, 2 // 1q32.1 // 81788 /// NM_	16698466	1.6868	0.00507572
NUBP1	NM_002484	NM_002484 // NUBP1 // nucleotide binding protein 1 // 16p13.13 // 4682 /// ENST00000283	16815815	1.43599	0.0158675
NUCKS1	NM_022731	NM_022731 // NUCKS1 // nuclear casein kinase and cyclin-dependent kinase substrate 1 //	16698529	-2.05943	0.00179328
NUDT14	NM_177533	NM_177533 // NUDT14 // nudix (nucleoside diphosphate linked moiety X)-type motif 14 //	16797272	1.3442	0.0251805
NUF2	NM_145697	NM_145697 // NUF2 // NUF2, NDC80 kinetochore complex component, homolog (S. cerevisiae)	16673154	-1.33941	0.0484419
NUP54	NM_017426	NM_017426 // NUP54 // nucleoporin 54kDa // 4q21.1 // 53371 /// ENST00000264883 // NUP54	16977066	-1.42905	0.0484415
NUP62CL	NM_017681	NM_017681 // NUP62CL // nucleoporin 62kDa C-terminal like // Xq22.3 // 54830 /// ENST00	17113129	1.66065	0.0111598
NUPR1	NM_001042483	NM_001042483 // NUPR1 // nuclear protein, transcriptional regulator, 1 // 16p11.2 // 26	16825371	1.66849	0.0046501
OAS3	NM_006187	NM_006187 // OAS3 // 2'-5'-oligoadenylate synthetase 3, 100kDa // 12q24.2 // 4940 /// E	16757347	1.52667	0.0344555
OAT	NM_000274	NM_000274 // OAT // ornithine aminotransferase // 10q26 // 4942 /// NM_001171814 // OAT	16719233	1.48479	0.00385553
OCIAD1	ENST00000381473	ENST00000381473 // OCIAD1 // OCIA domain containing 1 // 4p11 // 54940 /// NM_001079839	16966598	-1.40153	0.0262807
OCIAD2	ENST00000508632	ENST00000508632 // OCIAD2 // OCIA domain containing 2 // 4p11 // 132299 /// NM_00101444	16975890	1.53258	0.00688976
OPTN	NM_001008211	NM_001008211 // OPTN // optineurin // 10p13 // 10133 /// NM_001008212 // OPTN // optine	16702547	1.46061	0.0165512
OR2W3	NM_001001957	NM_001001957 // OR2W3 // olfactory receptor, family 2, subfamily W, member 3 // 1q44 //	16679753	1.35684	0.0186496
OR3A1	NM_002550	NM_002550 // OR3A1 // olfactory receptor, family 3, subfamily A, member 1 // 17p13.3 //	16839687	-1.7697	0.00794633
OR5H6	ENST00000383696	ENST00000383696 // OR5H6 // olfactory receptor, family 5, subfamily H, member 6 // 3q12	16943161	1.30631	0.0288008
ORC1	NM_004153	NM_004153 // ORC1 // origin recognition complex, subunit 1 // 1p32 // 4998 /// NM_00119	16687188	-1.40328	0.0237887
ORMDL2	ENST00000243045	ENST00000243045 // ORMDL2 // ORM1-like 2 (S. cerevisiae) // 12q13.2 // 29095 /// NM_014	16752223	-1.56352	0.0263931
OSBP	NM_002556	NM_002556 // OSBP // oxysterol binding protein // 11q12-q13 // 5007 /// ENST00000263847	16738713	-1.3659	0.0100767
OSBPL2	NM_144498	NM_144498 // OSBPL2 // oxysterol binding protein-like 2 // 20q13.3 // 9885 /// ENST0000	16915635	1.42393	0.0107835
OSBPL7	NM_145798	NM_145798 // OSBPL7 // oxysterol binding protein-like 7 // 17q21 // 114881 /// ENST0000	16846093	1.57024	0.0435116
OSGEPL1	NM_022353	NM_022353 // OSGEPL1 // O-sialoglycoprotein endopeptidase-like 1 // 2q32.2 // 64172 ///	16906440	-1.70493	0.00417927
OSTF1	NM_012383	NM_012383 // OSTF1 // osteoclast stimulating factor 1 // 9q13-q21.2 // 26578 /// ENST00	17085975	1.63857	0.0017473
OTUB2	ENST00000203664	ENST00000203664 // OTUB2 // OTU domain, ubiquitin aldehyde binding 2 // 14q32.12 // 789	16787790	-1.39805	0.0279977
PABPC4L	NM_001114734	NM_001114734 // PABPC4L // poly(A) binding protein, cytoplasmic 4-like // 4q28.3 // 132	16979825	2.58328	0.0155672
PADI3	NM_016233	NM_016233 // PADI3 // peptidyl arginine deiminase, type III // 1p36.13 // 51702 /// ENS	16660038	-1.52646	0.0202002
PAFAH2	NM_000437	NM_000437 // PAFAH2 // platelet-activating factor acetylhydrolase 2, 40kDa // 1p36 // 5	16683739	-1.63566	0.000510987
PAGE2	ENST00000374968	ENST00000374968 // PAGE2 // P antigen family, member 2 (prostate associated) // Xp11.21	17104098	1.43858	0.0216284
PALM3	NM_001145028	NM_001145028 // PALM3 // paralemmin 3 // 19p13.12 // 342979 /// ENST00000340790 // PALM	16869542	-1.39256	0.0227256
PAN2	ENST00000425394	ENST00000425394 // PAN2 // PAN2 poly(A) specific ribonuclease subunit homolog (S. cerev	16766051	-1.2662	0.0482037
PAN3	NM_175854	NM_175854 // PAN3 // PAN3 poly(A) specific ribonuclease subunit homolog (S. cerevisiae)	16773556	-1.40753	0.0109379
PAPD5	NM_001040284	NM_001040284 // PAPD5 // PAP associated domain containing 5 // 16q12.1 // 64282 /// NM_	16818755	-1.31428	0.0402141
PAPOLG	NM_022894	NM_022894 // PAPOLG // poly(A) polymerase gamma // 2p16.1 // 64895 /// ENST00000238714	16880382	-1.36866	0.0277462
PAQR5	NM_017705	NM_017705 // PAQR5 // progestin and adipoQ receptor family member V // 15q23 // 54852 /	16802497	-1.5592	0.00519127
PAR-SN	NR_022011	NR_022011 // PAR-SN // paternally expressed transcript PAR-SN // 15q11.2 // 347746 ///	16798050	-1.40412	0.01159
PARP11	NM_020367	NM_020367 // PARP11 // poly (ADP-ribose) polymerase family, member 11 // 12p13.3 // 570	16760116	1.50562	0.0172041
PARPBP	NM_017915	NM_017915 // PARPBP // PARP1 binding protein // 12q23.2 // 55010 /// ENST00000358383 //	16755928	-1.41932	0.0142877
PARVA	NM_018222	NM_018222 // PARVA // parvin, alpha // 11p15.3 // 55742 /// ENST00000334956 // PARVA //	16722162	1.31128	0.0478812
PATZ1	NM_014323	NM_014323 // PATZ1 // POZ (BTB) and AT hook containing zinc finger 1 // 22q12.2 // 2359	16934059	-1.43636	0.0313616
PBRM1	NM_018313	NM_018313 // PBRM1 // polybromo 1 // 3p21 // 55193 /// ENST00000394830 // PBRM1 // poly	16954856	-2.04242	0.000117506
PBX1	NM_002585	NM_002585 // PBX1 // pre-B-cell leukemia homeobox 1 // 1q23 // 5087 /// NM_001204961 //	16673191	-1.3049	0.036619
PC	NM_001040716	NM_001040716 // PC // pyruvate carboxylase // 11q13.4-q13.5 // 5091 /// ENST00000393960	16740914	-1.38696	0.0197831
PCDH15	ENST00000395438	ENST00000395438 // PCDH15 // protocadherin-related 15 // 10q21.1 // 65217 /// NM_001142	16714433	-1.35991	0.0172426
PCDH18	NM_019035	NM_019035 // PCDH18 // protocadherin 18 // 4q31 // 54510 /// ENST00000344876 // PCDH18	16979875	-1.62135	0.0143878
PCOLCE	NM_002593	NM_002593 // PCOLCE // procollagen C-endopeptidase enhancer // 7q22 // 5118 /// ENST000	17049408	-1.55772	0.00802689
PCOLCE2	NM_013363	NM_013363 // PCOLCE2 // procollagen C-endopeptidase enhancer 2 // 3q21-q24 // 26577 ///	16960054	-1.66575	0.0388651
PCSK7	ENST00000320934	ENST00000320934 // PCSK7 // proprotein convertase subtilisin/kexin type 7 // 11q23-q24	16744785	1.44302	0.00579041
PCYOX1L	NM_024028	NM_024028 // PCYOX1L // prenylcysteine oxidase 1 like // 5q32 // 78991 /// ENST00000274	16990931	-1.54743	0.0155672
PCYT2	NR_033683	NR_033683 // PCYT2 // phosphate cytidylyltransferase 2, ethanolamine // 17q25.3 // 5833	16849992	1.31085	0.0400708
PDCD7	NM_005707	NM_005707 // PDCD7 // programmed cell death 7 // 15q22.31 // 10081 /// ENST00000204549	16810674	1.39212	0.016681
PDE10A	NR_045597	NR_045597 // PDE10A // phosphodiesterase 10A // 6q26 // 10846 /// NM_001130690 // PDE10	17025523	-1.51085	0.00446199
PDGFA	NM_002607	NM_002607 // PDGFA // platelet-derived growth factor alpha polypeptide // 7p22 // 5154	17054243	-1.48302	0.0216272
PDGFC	NR_036641	NR_036641 // PDGFC // platelet derived growth factor C // 4q32 // 56034 /// NM_016205 /	16980946	-1.62136	0.00215015
PDGFRB	NM_002609	NM_002609 // PDGFRB // platelet-derived growth factor receptor, beta polypeptide // 5q3	17001578	-1.66499	0.00205623
PDIA3	NM_005313	NM_005313 // PDIA3 // protein disulfide isomerase family A, member 3 // 15q15 // 2923 /	16800301	-1.88365	0.000309804
PDIA6	NM_005742	NM_005742 // PDIA6 // protein disulfide isomerase family A, member 6 // 2p25.1 // 10130	16894452	-1.31067	0.0196258
PDLIM1	NM_020992	NM_020992 // PDLIM1 // PDZ and LIM domain 1 // 10q23.1 // 9124 /// ENST00000329399 // P	16716782	1.79599	0.00274784
PDLIM3	NM_014476	NM_014476 // PDLIM3 // PDZ and LIM domain 3 // 4q35 // 27295 /// ENST00000284770 // PDL	16982161	-1.34189	0.0291912
PDPK2	AJ785968	AJ785968 // PDPK2 // 3-phosphoinositide dependent protein kinase-1 pseudogene // 16p13.	16823153	1.376	0.00967339
PDS5A	NM_001100399	NM_001100399 // PDS5A // PDS5, regulator of cohesion maintenance, homolog A (S. cerevis	16975345	-1.37006	0.0194109
PEBP1	ENST00000261313	ENST00000261313 // PEBP1 // phosphatidylethanolamine binding protein 1 // 12q24.23 // 5	16757710	-3.47429	3.95283e-06
PEG3	NM_006210	NM_006210 // PEG3 // paternally expressed 3 // 19q13.4 // 5178 /// ENST00000326441 // P	16875909	-1.41073	0.0166962
PELI2	NM_021255	NM_021255 // PELI2 // pellino E3 ubiquitin protein ligase family member 2 // 14q21 // 5	16784498	-1.39164	0.00580878
PER2	NM_022817	NM_022817 // PER2 // period homolog 2 (Drosophila) // 2q37.3 // 8864 /// ENST0000025465	16909958	-1.92526	0.0023614
PEX2	NM_001172086	NM_001172086 // PEX2 // peroxisomal biogenesis factor 2 // 8q21.1 // 5828 /// ENST00000	17078415	1.38128	0.0304451
PEX26	NM_001127649	NM_001127649 // PEX26 // peroxisomal biogenesis factor 26 // 22q11.21 // 55670 /// NM_0	16926922	1.33038	0.0266655
PFKFB2	NM_006212	NM_006212 // PFKFB2 // 6-phosphofructo-2-kinase/fructose-2,6-biphosphatase 2 // 1q31 //	16676693	1.48638	0.00359131
PFKM	NM_001166686	NM_001166686 // PFKM // phosphofructokinase, muscle // 12q13.3 // 5213 /// ENST00000340	16750523	-1.26053	0.0444941
PFN1	ENST00000225655	ENST00000225655 // PFN1 // profilin 1 // 17p13.3 // 5216 /// NM_005022 // PFN1 // profi	16840155	1.38204	0.0108266
PGM1	NM_002633	NM_002633 // PGM1 // phosphoglucomutase 1 // 1p31 // 5236 /// ENST00000538673 // PGM1 /	16665566	1.50795	0.00193945
PGM2L1	NM_173582	NM_173582 // PGM2L1 // phosphoglucomutase 2-like 1 // 11q13.4 // 283209 /// ENST0000029	16742086	1.51037	0.0366209
PGP	NM_001042371	NM_001042371 // PGP // phosphoglycolate phosphatase // 16p13.3 // 283871 /// ENST000003	16823083	-1.43224	0.0457184
PGPEP1	NM_017712	NM_017712 // PGPEP1 // pyroglutamyl-peptidase I // 19p13.11 // 54858 /// ENST0000026991	16859788	2.17361	9.93086e-05
PGRMC1	NM_006667	NM_006667 // PGRMC1 // progesterone receptor membrane component 1 // Xq22-q24 // 10857	17106546	-1.63857	0.0013745
PHACTR2	NM_001100164	NM_001100164 // PHACTR2 // phosphatase and actin regulator 2 // 6q24.2 // 9749 /// NM_0	17013223	1.37764	0.0204644
PHF17	NM_199320	NM_199320 // PHF17 // PHD finger protein 17 // 4q26-q27 // 79960 /// ENST00000226319 //	16970673	-1.48518	0.00612876
PHF19	NM_015651	NM_015651 // PHF19 // PHD finger protein 19 // 9q33.2 // 26147 /// ENST00000373896 // P	17097914	-1.3459	0.0203806
PIAS2	NM_173206	NM_173206 // PIAS2 // protein inhibitor of activated STAT, 2 // 18q21.1 // 9063 /// NM_	16855026	-1.33355	0.0191445
PIF1	ENST00000268043	ENST00000268043 // PIF1 // PIF1 5'-to-3' DNA helicase homolog (S. cerevisiae) // 15q22.	16810585	-1.42447	0.0141984
PIGK	NM_005482	NM_005482 // PIGK // phosphatidylinositol glycan anchor biosynthesis, class K // 1p31.1	16688665	-1.42482	0.0115586
PIGM	NM_145167	NM_145167 // PIGM // phosphatidylinositol glycan anchor biosynthesis, class M // 1q23.2	16695258	-1.48717	0.0172506
PIK3CD	NM_005026	NM_005026 // PIK3CD // phosphoinositide-3-kinase, catalytic, delta polypeptide // 1p36.	16658690	-1.69176	0.00148335
PIP4K2B	NM_003559	NM_003559 // PIP4K2B // phosphatidylinositol-5-phosphate 4-kinase, type II, beta // 17q	16844000	1.26047	0.0444955
PIP4K2C	NM_024779	NM_024779 // PIP4K2C // phosphatidylinositol-5-phosphate 4-kinase, type II, gamma // 12	16753030	1.34625	0.0213136
PJA2	NM_014819	NM_014819 // PJA2 // praja ring finger 2, E3 ubiquitin protein ligase // 5q21.3 // 9867	16998727	-1.6995	0.000434255
PKD1L2	NM_052892	NM_052892 // PKD1L2 // polycystic kidney disease 1-like 2 // 16q23.2 // 114780 /// ENST	16828646	1.68416	0.0143835
PKP2	NM_001005242	NM_001005242 // PKP2 // plakophilin 2 // 12p11 // 5318 /// NM_004572 // PKP2 // plakoph	16763032	1.73196	0.000666447
PKP4	NM_003628	NM_003628 // PKP4 // plakophilin 4 // 2q24.1 // 8502 /// ENST00000389757 // PKP4 // pla	16886757	-1.36727	0.0197077
PLA2G12A	NM_030821	NM_030821 // PLA2G12A // phospholipase A2, group XIIA // 4q25 // 81579 /// ENST00000243	16978969	1.57767	0.0262653
PLA2G4A	NM_024420	NM_024420 // PLA2G4A // phospholipase A2, group IVA (cytosolic, calcium-dependent) // 1	16675197	-2.50283	7.072e-05
PLA2G7	NM_005084	NM_005084 // PLA2G7 // phospholipase A2, group VII (platelet-activating factor acetylhy	17019728	-2.11234	0.0291912
PLAC8	ENST00000505406	ENST00000505406 // PLAC8 // placenta-specific 8 // 4q21.22 // 51316 /// NM_001130716 //	16977502	-1.61672	0.0172506
PLAU	ENST00000446342	ENST00000446342 // PLAU // plasminogen activator, urokinase // 10q24 // 5328 /// NM_001	16706180	-2.13098	0.00194485
PLCB1	ENST00000378641	ENST00000378641 // PLCB1 // phospholipase C, beta 1 (phosphoinositide-specific) // 20p1	16911283	1.55399	0.0142877
PLCB4	NM_001172646	NM_001172646 // PLCB4 // phospholipase C, beta 4 // 20p12 // 5332 /// ENST00000334005 /	16911338	-1.41894	0.0313529
PLCD3	NM_133373	NM_133373 // PLCD3 // phospholipase C, delta 3 // 17q21.31 // 113026 /// ENST0000032276	16845826	1.38288	0.0232678
PLCG1	ENST00000244007	ENST00000244007 // PLCG1 // phospholipase C, gamma 1 // 20q12-q13.1 // 5335 /// NM_0026	16913761	-1.66122	0.00193945
PLCXD1	NM_018390	NM_018390 // PLCXD1 // phosphatidylinositol-specific phospholipase C, X domain containi	17115825	-1.45456	0.0292778
PLD5	NM_152666	NM_152666 // PLD5 // phospholipase D family, member 5 // 1q43 // 200150 /// NM_00119581	16701119	1.64936	0.0214764
PLDN	NM_012388	NM_012388 // PLDN // pallidin homolog (mouse) // 15q21.1 // 26258 /// ENST00000220531 /	16800670	1.36147	0.0111954
PLEKHA1	NM_001195608	NM_001195608 // PLEKHA1 // pleckstrin homology domain containing, family A (phosphoinos	16710095	1.43231	0.0110613
PLGLB1	ENST00000409310	ENST00000409310 // PLGLB1 // plasminogen-like B1 // 2p11.2 // 5343 /// ENST00000409310	16899956	1.54366	0.014546
PLK1	ENST00000300093	ENST00000300093 // PLK1 // polo-like kinase 1 // 16p12.2 // 5347 /// NM_005030 // PLK1	16817017	-1.25563	0.0457472
PLS3	ENST00000539310	ENST00000539310 // PLS3 // plastin 3 // Xq23 // 5358 /// NM_005032 // PLS3 // plastin 3	17106357	1.31345	0.0291912
PNISR	ENST00000369239	ENST00000369239 // PNISR // PNN-interacting serine/arginine-rich protein // 6q16.3 // 2	17021922	1.28347	0.0340868
PODNL1	NM_024825	NM_024825 // PODNL1 // podocan-like 1 // 19p13.12 // 79883 /// ENST00000339560 // PODNL	16869506	-1.52282	0.0452961
POFUT2	NM_015227	NM_015227 // POFUT2 // protein O-fucosyltransferase 2 // 21q22.3 // 23275 /// ENST00000	16926527	1.4082	0.0491723
POLA1	NM_016937	NM_016937 // POLA1 // polymerase (DNA directed), alpha 1, catalytic subunit // Xp22.1-p	17102230	-1.52185	0.00226945
POLH	NM_006502	NM_006502 // POLH // polymerase (DNA directed), eta // 6p21.1 // 5429 /// ENST000003722	17009054	1.50659	0.0048055
POLQ	NM_199420	NM_199420 // POLQ // polymerase (DNA directed), theta // 3q13.33 // 10721 /// ENST00000	16957951	-1.47046	0.00345982
POLR3F	ENST00000377603	ENST00000377603 // POLR3F // polymerase (RNA) III (DNA directed) polypeptide F, 39 kDa	16911737	1.48364	0.0445612
PPAP2B	NM_003713	NM_003713 // PPAP2B // phosphatidic acid phosphatase type 2B // 1p32.2 // 8613 /// ENST	16687737	1.41829	0.0172506
PPDPF	ENST00000370179	ENST00000370179 // PPDPF // pancreatic progenitor cell differentiation and proliferatio	16915993	-1.98724	0.00011748
PPFIBP1	NM_003622	NM_003622 // PPFIBP1 // PTPRF interacting protein, binding protein 1 (liprin beta 1) //	16749459	1.33787	0.0155949
PPIE	NM_006112	NM_006112 // PPIE // peptidylprolyl isomerase E (cyclophilin E) // 1p32 // 10450 /// NR	16662908	1.38652	0.0392296
PPM1D	NM_003620	NM_003620 // PPM1D // protein phosphatase, Mg2+/Mn2+ dependent, 1D // 17q23.2 // 8493 /	16836684	1.31058	0.0483626
PPM1H	ENST00000228705	ENST00000228705 // PPM1H // protein phosphatase, Mg2+/Mn2+ dependent, 1H // 12q14.1 //	16766923	1.40366	0.00818467
PPP1R13L	NM_001142502	NM_001142502 // PPP1R13L // protein phosphatase 1, regulatory subunit 13 like // 19q13.	16873296	1.4465	0.0191013
PPP1R32	NM_145017	NM_145017 // PPP1R32 // protein phosphatase 1, regulatory subunit 32 // 11q12.2 // 2200	16725632	-1.39754	0.0272311
PPP2R1B	NM_181699	NM_181699 // PPP2R1B // protein phosphatase 2, regulatory subunit A, beta // 11q23.2 //	16744289	1.45199	0.019576
PPP4R4	NM_058237	NM_058237 // PPP4R4 // protein phosphatase 4, regulatory subunit 4 // 14q32.2 // 57718	16787831	-1.29926	0.0455563
PRDM5	ENST00000264808	ENST00000264808 // PRDM5 // PR domain containing 5 // 4q25-q26 // 11107 /// NM_018699 /	16979400	-1.33097	0.0457184
PREX2	ENST00000396539	ENST00000396539 // PREX2 // phosphatidylinositol-3,4,5-trisphosphate-dependent Rac exch	17069728	-1.64792	0.00524377
PRICKLE2	NM_198859	NM_198859 // PRICKLE2 // prickle homolog 2 (Drosophila) // 3p14.1 // 166336 /// ENST000	16955800	-1.70797	0.0022552
PRKAB1	ENST00000229328	ENST00000229328 // PRKAB1 // protein kinase, AMP-activated, beta 1 non-catalytic subuni	16757806	1.29074	0.0469908
PRKD2	NM_016457	NM_016457 // PRKD2 // protein kinase D2 // 19q13.3 // 25865 /// ENST00000291281 // PRKD	16873581	1.54081	0.00148205
PRKD3	ENST00000379066	ENST00000379066 // PRKD3 // protein kinase D3 // 2p21 // 23683 /// NM_005813 // PRKD3 /	16896502	-1.39676	0.0226782
PRKG2	ENST00000395578	ENST00000395578 // PRKG2 // protein kinase, cGMP-dependent, type II // 4q13.1-q21.1 //	16977286	1.34981	0.0180477
PRLR	NM_000949	NM_000949 // PRLR // prolactin receptor // 5p13.2 // 5618 /// NM_001204316 // PRLR // p	16995177	-1.91719	0.000196458
PRMT10	NM_138364	NM_138364 // PRMT10 // protein arginine methyltransferase 10 (putative) // 4q31.23 // 9	16980451	-1.76585	0.00287705
PRMT2	ENST00000355680	ENST00000355680 // PRMT2 // protein arginine methyltransferase 2 // 21q22.3 // 3275 ///	16924068	1.3952	0.00757356
PRMT3	NM_005788	NM_005788 // PRMT3 // protein arginine methyltransferase 3 // 11p15.1 // 10196 /// ENST	16722799	-1.62987	0.00268989
PRNP	NM_000311	NM_000311 // PRNP // prion protein // 20p13 // 5621 /// NM_183079 // PRNP // prion prot	16911132	-1.33527	0.0190263
PROS1	NM_000313	NM_000313 // PROS1 // protein S (alpha) // 3q11.2 // 5627 /// ENST00000394236 // PROS1	16956569	2.30206	0.00158375
PRR3	NM_025263	NM_025263 // PRR3 // proline rich 3 // 6p21.33 // 80742 /// ENST00000427729 // PRR3 //	17006276	-1.77344	0.000413381
PRRC2B	NM_013318	NM_013318 // PRRC2B // proline-rich coiled-coil 2B // 9q34.13 // 84726 /// ENST00000357	17090526	1.29535	0.0483627
PRRT1	BC013201	BC013201 // PRRT1 // proline-rich transmembrane protein 1 // 6p21.32 // 80863 /// ENST0	17017746	1.68242	0.0295066
PRTFDC1	NM_020200	NM_020200 // PRTFDC1 // phosphoribosyl transferase domain containing 1 // 10p12.1 // 56	16712576	-1.76221	0.00273311
PSG4	ENST00000405312	ENST00000405312 // PSG4 // pregnancy specific beta-1-glycoprotein 4 // 19q13.2 // 5672	16872944	1.60081	0.014846
PSG5	ENST00000366175	ENST00000366175 // PSG5 // pregnancy specific beta-1-glycoprotein 5 // 19q13.2 // 5673	16872926	1.47505	0.0284016
PSG9	NM_002784	NM_002784 // PSG9 // pregnancy specific beta-1-glycoprotein 9 // 19q13.2 // 5678 /// EN	16872966	1.37745	0.0271723
PSIMCT-1	NR_003677	NR_003677 // PSIMCT-1 // malignant T cell amplified sequence 1 pseudogene // 20q11.2 //	16912354	-1.43384	0.0132429
PSMC4	NM_006503	NM_006503 // PSMC4 // proteasome (prosome, macropain) 26S subunit, ATPase, 4 // 19q13.1	16862145	-1.37671	0.0264971
PSMD10	NM_002814	NM_002814 // PSMD10 // proteasome (prosome, macropain) 26S subunit, non-ATPase, 10 // X	17113184	-1.56937	0.00493478
PSMD11	NM_002815	NM_002815 // PSMD11 // proteasome (prosome, macropain) 26S subunit, non-ATPase, 11 // 1	16833139	-1.31856	0.0293031
PSMG4	ENST00000473000	ENST00000473000 // PSMG4 // proteasome (prosome, macropain) assembly chaperone 4 // 6p2	17004342	1.45761	0.0166469
PSTPIP2	NM_024430	NM_024430 // PSTPIP2 // proline-serine-threonine phosphatase interacting protein 2 // 1	16854904	1.41067	0.0277476
PTHLH	ENST00000535992	ENST00000535992 // PTHLH // parathyroid hormone-like hormone // 12p12.1-p11.2 // 5744 /	16762661	-1.72959	0.00370372
PTK2B	NM_173174	NM_173174 // PTK2B // PTK2B protein tyrosine kinase 2 beta // 8p21.1 // 2185 /// ENST00	17067231	-1.29058	0.0379765
PTP4A2	NM_080391	NM_080391 // PTP4A2 // protein tyrosine phosphatase type IVA, member 2 // 1p35 // 8073	16684614	-1.92972	0.000234349
PTPLAD1	NM_016395	NM_016395 // PTPLAD1 // protein tyrosine phosphatase-like A domain containing 1 // 15q2	16802106	1.28233	0.0254814
PTPMT1	NM_175732	NM_175732 // PTPMT1 // protein tyrosine phosphatase, mitochondrial 1 // 11p11.2 // 1149	16724593	3.16228	8.21491e-06
PTPN1	NM_002827	NM_002827 // PTPN1 // protein tyrosine phosphatase, non-receptor type 1 // 20q13.1-q13.	16914844	1.53222	0.00353286
PTPN14	NM_005401	NM_005401 // PTPN14 // protein tyrosine phosphatase, non-receptor type 14 // 1q32.2 //	16699174	1.51066	0.00492551
PTPN2	NM_002828	NM_002828 // PTPN2 // protein tyrosine phosphatase, non-receptor type 2 // 18p11.3-p11.	16854064	-1.26911	0.0470964
PTPN9	NM_002833	NM_002833 // PTPN9 // protein tyrosine phosphatase, non-receptor type 9 // 15q24.2 // 5	16811816	-1.73836	0.022124
PURB	NM_033224	NM_033224 // PURB // purine-rich element binding protein B // 7p13 // 5814 /// ENST0000	17057378	-1.28476	0.0332369
PVRL3	NM_001243288	NM_001243288 // PVRL3 // poliovirus receptor-related 3 // 3q13 // 25945 /// NM_015480 /	16943763	-1.54615	0.00293551
PXDN	NM_012293	NM_012293 // PXDN // peroxidasin homolog (Drosophila) // 2p25 // 7837 /// ENST000002528	16893846	-1.34171	0.0472451
PXMP2	NM_018663	NM_018663 // PXMP2 // peroxisomal membrane protein 2, 22kDa // 12q24.33 // 5827 /// ENS	16759592	1.33884	0.0371866
PYGO2	NM_138300	NM_138300 // PYGO2 // pygopus homolog 2 (Drosophila) // 1q21.3 // 90780 /// ENST0000036	16693891	1.69383	0.00230915
QPRT	ENST00000395384	ENST00000395384 // QPRT // quinolinate phosphoribosyltransferase // 16p11.2 // 23475 //	16817630	-1.5397	0.00481367
QRFPR	NM_198179	NM_198179 // QRFPR // pyroglutamylated RFamide peptide receptor // 4q27 // 84109 /// EN	16979468	1.48802	0.0332369
QSER1	NM_001076786	NM_001076786 // QSER1 // glutamine and serine rich 1 // 11p13 // 79832 /// ENST00000399	16723326	-1.79798	0.000268665
R3HDM1	NM_015361	NM_015361 // R3HDM1 // R3H domain containing 1 // 2q21.3 // 23518 /// ENST00000264160 /	16885978	-1.57531	0.00278721
RAB11FIP2	NM_014904	NM_014904 // RAB11FIP2 // RAB11 family interacting protein 2 (class I) // 10q26.11 // 2	16718800	-2.24108	0.000309804
RAB13	NM_002870	NM_002870 // RAB13 // RAB13, member RAS oncogene family // 1q21.2 // 5872 /// ENST00000	16693656	-1.44599	0.00611585
RAB15	NM_198686	NM_198686 // RAB15 // RAB15, member RAS oncogene family // 14q23.3 // 376267 /// ENST00	16793885	-1.43585	0.0382307
RAB22A	NM_020673	NM_020673 // RAB22A // RAB22A, member RAS oncogene family // 20q13.32 // 57403 /// ENST	16915220	1.37678	0.0106417
RAB36	NM_004914	NM_004914 // RAB36 // RAB36, member RAS oncogene family // 22q11.22 // 9609 /// ENST000	16927887	1.58338	0.00143202
RAB6B	NM_016577	NM_016577 // RAB6B // RAB6B, member RAS oncogene family // 3q22.1 // 51560 /// ENST0000	16959363	1.60847	0.00450946
RAB7A	NM_004637	NM_004637 // RAB7A // RAB7A, member RAS oncogene family // 3q21.3 // 7879 /// ENST00000	16945241	1.38498	0.0250532
RAB8A	NM_005370	NM_005370 // RAB8A // RAB8A, member RAS oncogene family // 19p13.1 // 4218 /// ENST0000	16859270	-1.45076	0.0101317
RAB8B	NM_016530	NM_016530 // RAB8B // RAB8B, member RAS oncogene family // 15q22.2 // 51762 /// ENST000	16801850	-1.48928	0.0117951
RABAC1	NM_006423	NM_006423 // RABAC1 // Rab acceptor 1 (prenylated) // 19q13.2 // 10567 /// ENST00000222	16872640	-1.40143	0.0326581
RABGGTA	NM_004581	NM_004581 // RABGGTA // Rab geranylgeranyltransferase, alpha subunit // 14q11.2 // 5875	16791244	1.31401	0.0454845
RABIF	NM_002871	NM_002871 // RABIF // RAB interacting factor // 1q32.1 // 5877 /// ENST00000367262 // R	16698096	1.30622	0.0294522
RAD21	NM_006265	NM_006265 // RAD21 // RAD21 homolog (S. pombe) // 8q24 // 5885 /// ENST00000297338 // R	17080408	-1.42375	0.033645
RAD54L2	NM_015106	NM_015106 // RAD54L2 // RAD54-like 2 (S. cerevisiae) // 3p21.2 // 23132 /// ENST0000040	16941184	1.41925	0.0145212
RAET1K	NR_024045	NR_024045 // RAET1K // retinoic acid early transcript 1K pseudogene // 6q25.1 // 646024	17024695	-1.35203	0.0404297
RAET1L	ENST00000367341	ENST00000367341 // RAET1L // retinoic acid early transcript 1L // 6q25.1 // 154064 ///	17024700	2.36478	0.00242427
RANBP9	NM_005493	NM_005493 // RANBP9 // RAN binding protein 9 // 6p23 // 10048 /// ENST00000011619 // RA	17015752	-1.284	0.0416195
RANGRF	NM_001177802	NM_001177802 // RANGRF // RAN guanine nucleotide release factor // 17p13.1 // 29098 ///	16830947	1.5828	0.0174727
RAP2A	NM_021033	NM_021033 // RAP2A // RAP2A, member of RAS oncogene family // 13q34 // 5911 /// ENST000	16775898	-1.86751	0.0156319
RASA4	NM_006989	NM_006989 // RASA4 // RAS p21 protein activator 4 // 7q22 // 10156 /// NM_001079877 //	17061129	-2.24756	0.0033659
RASA4B	ENST00000488284	ENST00000488284 // RASA4B // RAS p21 protein activator 4B // 7q22.1 // 100271927	17061099	-1.51783	0.0143878
RASAL2	NM_170692	NM_170692 // RASAL2 // RAS protein activator like 2 // 1q24 // 9462 /// ENST00000367649	16674211	-1.40992	0.0159026
RASGEF1A	NM_145313	NM_145313 // RASGEF1A // RasGEF domain family, member 1A // 10q11.21 // 221002 /// ENST	16713454	-1.47717	0.00975157
RBM22	NM_018047	NM_018047 // RBM22 // RNA binding motif protein 22 // 5q33.1 // 55696 /// ENST000001998	17001701	1.26667	0.048682
RBM38	NM_017495	NM_017495 // RBM38 // RNA binding motif protein 38 // 20q13.31 // 55544 /// NM_183425 /	16915173	1.48653	0.011036
RBM48	NM_032120	NM_032120 // RBM48 // RNA binding motif protein 48 // 7q21.2 // 84060 /// ENST000002657	17048368	1.40116	0.0131883
RBMS2	NM_002898	NM_002898 // RBMS2 // RNA binding motif, single stranded interacting protein 2 // 12q13	16752659	1.59944	0.00608413
RBPJ	NM_005349	NM_005349 // RBPJ // recombination signal binding protein for immunoglobulin kappa J re	16965642	1.56666	0.00178949
RC3H2	NM_001100588	NM_001100588 // RC3H2 // ring finger and CCCH-type domains 2 // 9q34 // 54542 /// ENST0	17098135	-1.94095	0.000413381
RCE1	NM_005133	NM_005133 // RCE1 // RCE1 homolog, prenyl protein protease (S. cerevisiae) // 11q13 //	16727596	-1.52658	0.021126
RCOR1	NM_015156	NM_015156 // RCOR1 // REST corepressor 1 // 14q32.31 // 23186 /// ENST00000262241 // RC	16789059	-1.52161	0.00354427
RECK	ENST00000377966	ENST00000377966 // RECK // reversion-inducing-cysteine-rich protein with kazal motifs /	17084838	-2.5871	0.000223489
RECQL	NM_002907	NM_002907 // RECQL // RecQ protein-like (DNA helicase Q1-like) // 12p12 // 5965 /// ENS	16762087	1.30342	0.0234059
RELL1	NM_001085399	NM_001085399 // RELL1 // RELT-like 1 // 4p14 // 768211 /// ENST00000314117 // RELL1 //	16975157	-1.79738	0.000502633
REPS1	NM_031922	NM_031922 // REPS1 // RALBP1 associated Eps domain containing 1 // 6q24.1 // 85021 ///	17024227	-1.27435	0.0451263
RFX3	ENST00000382004	ENST00000382004 // RFX3 // regulatory factor X, 3 (influences HLA class II expression)	17092045	-1.54418	0.00891963
RFXAP	NM_000538	NM_000538 // RFXAP // regulatory factor X-associated protein // 13q14 // 5994 /// ENST0	16774071	2.46821	0.00051658
RGNEF	NM_001080479	NM_001080479 // RGNEF // 190 kDa guanine nucleotide exchange factor // 5q13.2 // 64283	16986138	1.40864	0.0312575
RGS17	NM_012419	NM_012419 // RGS17 // regulator of G-protein signaling 17 // 6q25.3 // 26575 /// ENST00	17025005	-1.42379	0.0203231
RGS9	NM_003835	NM_003835 // RGS9 // regulator of G-protein signaling 9 // 17q24 // 8787 /// NM_0010819	16837101	1.41304	0.0389158
RHOJ	NM_020663	NM_020663 // RHOJ // ras homolog family member J // 14q23.2 // 57381 /// ENST0000031675	16785127	1.63501	0.0136238
RHOT1	NM_001033568	NM_001033568 // RHOT1 // ras homolog family member T1 // 17q11.2 // 55288 /// ENST00000	16833082	-1.30467	0.0325998
RILPL2	NM_145058	NM_145058 // RILPL2 // Rab interacting lysosomal protein-like 2 // 12q24.31 // 196383 /	16771998	1.54093	0.0039026
RIN2	NM_001242581	NM_001242581 // RIN2 // Ras and Rab interactor 2 // 20p11.22 // 54453 /// ENST000002550	16911835	-1.70418	0.00272963
RIOK1	ENST00000379834	ENST00000379834 // RIOK1 // RIO kinase 1 (yeast) // 6p24.3 // 83732 /// NM_031480 // RI	17004582	-1.39157	0.0200343
RIPK2	NM_003821	NM_003821 // RIPK2 // receptor-interacting serine-threonine kinase 2 // 8q21 // 8767 //	17070634	1.33912	0.0401419
RLF	NM_012421	NM_012421 // RLF // rearranged L-myc fusion // 1p32 // 6018 /// ENST00000372771 // RLF	16662993	-1.29661	0.0332369
RMI1	NM_024945	NM_024945 // RMI1 // RMI1, RecQ mediated genome instability 1, homolog (S. cerevisiae)	17086353	-1.8051	0.00404543
RMND5A	ENST00000283632	ENST00000283632 // RMND5A // required for meiotic nuclear division 5 homolog A (S. cere	16882478	-1.34705	0.0491563
RN5S191	ENST00000362585	ENST00000362585 // RN5S191 // RNA, 5S ribosomal 191 // --- // ---	16988915	-1.50982	0.0380337
RN5S33	ENST00000516687	ENST00000516687 // RN5S33 // RNA, 5S ribosomal 33 // --- // ---	16780045	1.49576	0.0340868
RN5S382	ENST00000363355	ENST00000363355 // RN5S382 // RNA, 5S ribosomal 382 // --- // ---	16781511	-1.58716	0.0386827
RN5S402	ENST00000517148	ENST00000517148 // RN5S402 // RNA, 5S ribosomal 402 // --- // ---	16813790	1.54529	0.0226075
RN5S82	ENST00000516707	ENST00000516707 // RN5S82 // RNA, 5S ribosomal 82 // --- // ---	16701533	1.55832	0.0131883
RNF145	NM_001199380	NM_001199380 // RNF145 // ring finger protein 145 // 5q33.3 // 153830 /// NM_144726 //	17002304	-1.3631	0.0267641
RNF185	NR_024210	NR_024210 // RNF185 // ring finger protein 185 // 22q12.2 // 91445 /// NM_152267 // RNF	16929148	1.4536	0.0249361
RNF19B	NM_153341	NM_153341 // RNF19B // ring finger protein 19B // 1p35.1 // 127544 /// NM_001127361 //	16684812	1.36312	0.0464576
RNF2	NM_007212	NM_007212 // RNF2 // ring finger protein 2 // 1q25.3 // 6045 /// ENST00000367510 // RNF	16674998	-1.31723	0.0236442
RNF38	NM_194328	NM_194328 // RNF38 // ring finger protein 38 // 9p13 // 152006 /// ENST00000357058 // R	17093949	-1.34323	0.0256815
RNF6	NM_183044	NM_183044 // RNF6 // ring finger protein (C3H2C3 type) 6 // 13q12.2 // 6049 /// NM_1830	16777579	1.70641	0.00384235
RNFT1	ENST00000305783	ENST00000305783 // RNFT1 // ring finger protein, transmembrane 1 // 17q23.1 // 51136 //	16847281	-1.45946	0.00319871
RNPC3	ENST00000533099	ENST00000533099 // RNPC3 // RNA-binding region (RNP1, RRM) containing 3 // 1p21 // 5559	16667801	1.63365	0.0038727
RNU4-4P	ENST00000364588	ENST00000364588 // RNU4-4P // RNA, U4 small nuclear 4, pseudogene // --- // ---	16961648	-1.35042	0.0244484
RNU5A-8P	ENST00000364102	ENST00000364102 // RNU5A-8P // RNA, U5A small nuclear 8, pseudogene // --- // ---	16698947	1.68086	0.0476835
RNU6-66	NR_046936	NR_046936 // RNU6-66 // RNA, U6 small nuclear 66 // --- // 100873770	16779757	-1.69269	0.0285369
ROCK1	NM_005406	NM_005406 // ROCK1 // Rho-associated, coiled-coil containing protein kinase 1 // 18q11.	16854145	-1.65555	0.00693681
ROPN1L	NM_031916	NM_031916 // ROPN1L // rhophilin associated tail protein 1-like // 5p15.2 // 83853 ///	16983236	1.50154	0.00826623
RPAP1	NM_015540	NM_015540 // RPAP1 // RNA polymerase II associated protein 1 // 15q15.1 // 26015 /// EN	16807651	-1.46973	0.00578046
RPAP2	NM_024813	NM_024813 // RPAP2 // RNA polymerase II associated protein 2 // 1p22.1 // 79871 /// ENS	16667140	-1.29322	0.0371131
RPL23AP4	ENST00000434638	ENST00000434638 // RPL23AP4 // ribosomal protein L23a pseudogene 4 // --- // --- /// EN	17117474	1.55112	0.0200343
RPL32P3	NR_003111	NR_003111 // RPL32P3 // ribosomal protein L32 pseudogene 3 // 3q21.3 // 132241 /// ENST	16958967	1.50706	0.045378
RPL37	ENST00000274242	ENST00000274242 // RPL37 // ribosomal protein L37 // 5p13 // 6167 /// NR_037665 // LOC1	16995715	2.09583	0.000353336
RPL38	ENST00000439590	ENST00000439590 // RPL38 // ribosomal protein L38 // 17q25.1 // 6169 /// ENST0000031111	16837482	1.48484	0.00350402
RPP25L	NM_148179	NM_148179 // RPP25L // ribonuclease P/MRP 25kDa subunit-like // 9p13.3 // 138716 /// EN	17093474	-1.67566	0.00532358
RPRD1A	ENST00000399022	ENST00000399022 // RPRD1A // regulation of nuclear pre-mRNA domain containing 1A // 18q	16854713	1.88315	0.000911001
RPS15A	ENST00000322989	ENST00000322989 // RPS15A // ribosomal protein S15a // 16p // 6210 /// NM_001019 // RPS	16824463	1.72493	0.00113599
RPS27L	ENST00000330964	ENST00000330964 // RPS27L // ribosomal protein S27-like // 15q22.2 // 51065 /// NM_0159	16810329	1.56866	0.00306617
RPS6KA3	NM_004586	NM_004586 // RPS6KA3 // ribosomal protein S6 kinase, 90kDa, polypeptide 3 // Xp22.2-p22	17109716	-1.26446	0.0451263
RPTOR	NM_020761	NM_020761 // RPTOR // regulatory associated protein of MTOR, complex 1 // 17q25.3 // 57	16838698	1.61217	0.00540559
RRAGD	NM_021244	NM_021244 // RRAGD // Ras-related GTP binding D // 6q15-q16 // 58528 /// ENST0000036941	17021596	2.04541	0.00559064
RRN3	NM_018427	NM_018427 // RRN3 // RRN3 RNA polymerase I transcription factor homolog (S. cerevisiae)	16824143	-1.31281	0.0444955
RRS1	NM_015169	NM_015169 // RRS1 // RRS1 ribosome biogenesis regulator homolog (S. cerevisiae) // 8q13	17069545	1.58596	0.00943705
RSL24D1	ENST00000260443	ENST00000260443 // RSL24D1 // ribosomal L24 domain containing 1 // 15q21 // 51187 /// N	16809587	1.44784	0.0106796
RTCA	NM_001130841	NM_001130841 // RTCA // RNA 3'-terminal phosphate cyclase // 1p21.2 // 8634 /// NM_0037	16667644	1.44608	0.0114032
RTN4R	ENST00000043402	ENST00000043402 // RTN4R // reticulon 4 receptor // 22q11.21 // 65078 /// NM_023004 //	16932463	1.58632	0.00143202
RUNX2	ENST00000371438	ENST00000371438 // RUNX2 // runt-related transcription factor 2 // 6p21 // 860 /// NM_0	17009289	-1.41764	0.0259872
RUSC1	NM_001105203	NM_001105203 // RUSC1 // RUN and SH3 domain containing 1 // 1q21-q22 // 23623 /// NM_00	16671759	1.46053	0.0093005
RUVBL2	NM_006666	NM_006666 // RUVBL2 // RuvB-like 2 (E. coli) // 19q13.3 // 10856 /// ENST00000221413 //	16863946	-1.4605	0.0153077
RWDD2B	ENST00000493196	ENST00000493196 // RWDD2B // RWD domain containing 2B // 21q22.11 // 10069 /// NM_01694	16924709	-1.70728	0.0013139
SAC3D1	NM_013299	NM_013299 // SAC3D1 // SAC3 domain containing 1 // 11q13.1 // 29901 /// ENST00000531072	16726624	1.3634	0.031243
SALL4	NM_020436	NM_020436 // SALL4 // sal-like 4 (Drosophila) // 20q13.2 // 57167 /// ENST00000217086 /	16920370	-1.59979	0.0106796
SAMD12	NM_207506	NM_207506 // SAMD12 // sterile alpha motif domain containing 12 // 8q24.12 // 401474 //	17080468	1.32388	0.0397493
SAP30L	NR_024084	NR_024084 // SAP30L // SAP30-like // 5q33.2 // 79685 /// NM_024632 // SAP30L // SAP30-l	16991374	1.28677	0.0356378
SASH1	NM_015278	NM_015278 // SASH1 // SAM and SH3 domain containing 1 // 6q24.3 // 23328 /// ENST000003	17013520	-1.3246	0.0366209
SATB1	NM_001195470	NM_001195470 // SATB1 // SATB homeobox 1 // 3p23 // 6304 /// ENST00000338745 // SATB1 /	16951409	-1.52891	0.00507572
SAYSD1	ENST00000229903	ENST00000229903 // SAYSD1 // SAYSVFN motif domain containing 1 // 6p21.2 // 55776 /// N	17018834	-1.42094	0.0301885
SBK1	NM_001024401	NM_001024401 // SBK1 // SH3-binding domain kinase 1 // 16p11.2 // 388228 /// ENST000003	16817320	1.57167	0.0379659
SBNO1	NM_001167856	NM_001167856 // SBNO1 // strawberry notch homolog 1 (Drosophila) // 12q24.31 // 55206 /	16771962	1.37264	0.00677422
SBSN	NM_001166034	NM_001166034 // SBSN // suprabasin // 19q13.13 // 374897 /// ENST00000452271 // SBSN //	16871403	-1.49878	0.0060787
SCARF2	NM_153334	NM_153334 // SCARF2 // scavenger receptor class F, member 2 // 22q11.21 // 91179 /// NM	16932570	-1.66621	0.00990976
SCEL	NM_144777	NM_144777 // SCEL // sciellin // 13q22 // 8796 /// NM_001160706 // SCEL // sciellin //	16775546	9.92773	2.60856e-05
SCMH1	NM_001031694	NM_001031694 // SCMH1 // sex comb on midleg homolog 1 (Drosophila) // 1p34 // 22955 ///	16685889	-1.54274	0.0336048
SCRN1	NM_001145514	NM_001145514 // SCRN1 // secernin 1 // 7p14.3-p14.1 // 9805 /// NM_014766 // SCRN1 // s	17056291	-1.3224	0.0146481
SCRN3	NM_024583	NM_024583 // SCRN3 // secernin 3 // 2q31.1 // 79634 /// NM_001193528 // SCRN3 // secern	16887866	-1.31696	0.0384993
SDF2L1	NM_022044	NM_022044 // SDF2L1 // stromal cell-derived factor 2-like 1 // 22q11.21 // 23753 /// EN	16927633	-1.51231	0.0353711
SDK1	NM_152744	NM_152744 // SDK1 // sidekick cell adhesion molecule 1 // 7p22.2 // 221935 /// ENST0000	17043095	1.39813	0.0265941
SDPR	NM_004657	NM_004657 // SDPR // serum deprivation response // 2q32-q33 // 8436 /// ENST00000304141	16906615	3.84239	0.000357002
SEC24A	NM_021982	NM_021982 // SEC24A // SEC24 family, member A (S. cerevisiae) // 5q31.1 // 10802 /// EN	16989293	-1.52	0.00241579
SECISBP2	NM_024077	NM_024077 // SECISBP2 // SECIS binding protein 2 // 9q22.2 // 79048 /// ENST00000375807	17086640	-1.57991	0.00306617
SEL1L3	NM_015187	NM_015187 // SEL1L3 // sel-1 suppressor of lin-12-like 3 (C. elegans) // 4p15.2 // 2323	16974968	1.42533	0.0352694
SENP2	ENST00000296257	ENST00000296257 // SENP2 // SUMO1/sentrin/SMT3 specific peptidase 2 // 3q27.2 // 59343	16949214	-1.31135	0.0492437
SEPT10	NM_144710	NM_144710 // SEPT10 // septin 10 // 2q13 // 151011 /// ENST00000397712 // SEPT10 // sep	16901593	1.46388	0.00468015
SERINC3	NM_198941	NM_198941 // SERINC3 // serine incorporator 3 // 20q13.12 // 10955 /// ENST00000255175	16919448	-1.57113	0.00430849
SERPINB5	NM_002639	NM_002639 // SERPINB5 // serpin peptidase inhibitor, clade B (ovalbumin), member 5 // 1	16852812	2.48202	0.0372397
SERPINF1	NM_002615	NM_002615 // SERPINF1 // serpin peptidase inhibitor, clade F (alpha-2 antiplasmin, pigm	16829570	-1.91025	0.00156982
SERPING1	NM_000062	NM_000062 // SERPING1 // serpin peptidase inhibitor, clade G (C1 inhibitor), member 1 /	16724861	-1.37854	0.0496776
SERPINH1	ENST00000524558	ENST00000524558 // SERPINH1 // serpin peptidase inhibitor, clade H (heat shock protein	16729128	-1.40397	0.0499813
SESN1	NM_014454	NM_014454 // SESN1 // sestrin 1 // 6q21 // 27244 /// ENST00000436639 // SESN1 // sestri	17022362	1.62321	0.00179328
SESN3	ENST00000536441	ENST00000536441 // SESN3 // sestrin 3 // 11q21 // 143686 /// NM_144665 // SESN3 // sest	16743432	-2.94277	0.00751519
SESTD1	ENST00000428443	ENST00000428443 // SESTD1 // SEC14 and spectrin domains 1 // 2q31.2 // 91404 /// NM_178	16906000	1.38559	0.0405069
SETD7	ENST00000274031	ENST00000274031 // SETD7 // SET domain containing (lysine methyltransferase) 7 // 4q28	16980005	-1.76677	0.00212503
SEZ6L2	NM_001243332	NM_001243332 // SEZ6L2 // seizure related 6 homolog (mouse)-like 2 // 16p11.2 // 26470	16825561	1.38833	0.0396096
SF3A1	NM_005877	NM_005877 // SF3A1 // splicing factor 3a, subunit 1, 120kDa // 22q12.2 // 10291 /// NM_	16933818	1.30617	0.0417742
SF3B4	ENST00000271628	ENST00000271628 // SF3B4 // splicing factor 3b, subunit 4, 49kDa // 1q21.2 // 10262 ///	16692656	1.37712	0.0172296
SFN	NM_006142	NM_006142 // SFN // stratifin // 1p36.11 // 2810 /// ENST00000339276 // SFN // stratifi	16661314	1.32799	0.0175634
SFR1	NM_145247	NM_145247 // SFR1 // SWI5-dependent recombination repair 1 // 10q25.1 // 119392 /// ENS	16708910	-1.48418	0.00214887
SFT2D2	ENST00000271375	ENST00000271375 // SFT2D2 // SFT2 domain containing 2 // 1q24.2 // 375035 /// NM_199344	16673477	-1.63131	0.00197168
SFXN2	NM_178858	NM_178858 // SFXN2 // sideroflexin 2 // 10q24.32 // 118980 /// ENST00000369893 // SFXN2	16708728	-1.37618	0.046705
SFXN4	NM_213649	NM_213649 // SFXN4 // sideroflexin 4 // 10q26.11 // 119559 /// ENST00000355697 // SFXN4	16718903	-1.41124	0.0483568
SGK223	ENST00000520004	ENST00000520004 // SGK223 // homolog of rat pragma of Rnd2 // 8p23.1 // 157285 /// NM_0	17074449	2.76558	2.60856e-05
SGOL2	NM_152524	NM_152524 // SGOL2 // shugoshin-like 2 (S. pombe) // 2q33.1 // 151246 /// NM_001160033	16889251	-1.54623	0.00128274
SGSH	NM_000199	NM_000199 // SGSH // N-sulfoglucosamine sulfohydrolase // 17q25.3 // 6448 /// ENST00000	16849681	1.63765	0.0070321
SGSM2	NM_014853	NM_014853 // SGSM2 // small G protein signaling modulator 2 // 17p13.3 // 9905 /// ENST	16829638	-1.76726	0.00476111
SH3D19	NM_001009555	NM_001009555 // SH3D19 // SH3 domain containing 19 // 4q31.3 // 152503 /// ENST00000304	16980601	-1.35586	0.0334147
SH3GL2	NM_003026	NM_003026 // SH3GL2 // SH3-domain GRB2-like 2 // 9p22 // 6456 /// ENST00000380607 // SH	17083776	1.56125	0.008674
SH3PXD2B	ENST00000311601	ENST00000311601 // SH3PXD2B // SH3 and PX domains 2B // 5q35.1 // 285590 /// NM_0010179	17002820	-1.40437	0.00823039
SH3TC2	NM_024577	NM_024577 // SH3TC2 // SH3 domain and tetratricopeptide repeats 2 // 5q32 // 79628 ///	17001404	-1.41439	0.0322209
SIAE	ENST00000263593	ENST00000263593 // SIAE // sialic acid acetylesterase // 11q24 // 54414 /// NM_170601 /	16745658	-1.51657	0.0167514
SIK2	NM_015191	NM_015191 // SIK2 // salt-inducible kinase 2 // 11q23.1 // 23235 /// ENST00000304987 //	16731084	-1.47746	0.0202696
SIL1	NM_001037633	NM_001037633 // SIL1 // SIL1 homolog, endoplasmic reticulum chaperone (S. cerevisiae) /	17000532	-1.29572	0.0285787
SIRT7	NM_016538	NM_016538 // SIRT7 // sirtuin 7 // 17q25 // 51547 /// ENST00000328666 // SIRT7 // sirtu	16850009	1.91879	0.00102716
SIX4	NM_017420	NM_017420 // SIX4 // SIX homeobox 4 // 14q23 // 51804 /// ENST00000216513 // SIX4 // SI	16793623	-1.68906	0.00196601
SKA2	NM_001100595	NM_001100595 // SKA2 // spindle and kinetochore associated complex subunit 2 // 17q22 /	16847238	-2.89622	1.89233e-05
SLBP	ENST00000489418	ENST00000489418 // SLBP // stem-loop binding protein // 4p16.3 // 7884 /// NM_006527 //	16973578	-1.57544	0.00843652
SLC12A2	NR_046207	NR_046207 // SLC12A2 // solute carrier family 12 (sodium/potassium/chloride transporter	16988801	-1.3537	0.0372771
SLC16A14	NM_152527	NM_152527 // SLC16A14 // solute carrier family 16, member 14 (monocarboxylic acid trans	16909401	1.40656	0.0402713
SLC16A2	NM_006517	NM_006517 // SLC16A2 // solute carrier family 16, member 2 (thyroid hormone transporter	17104947	-1.99687	0.00268989
SLC16A3	NM_001042423	NM_001042423 // SLC16A3 // solute carrier family 16, member 3 (monocarboxylic acid tran	16839019	1.54816	0.00701868
SLC17A5	ENST00000355773	ENST00000355773 // SLC17A5 // solute carrier family 17 (anion/sugar transporter), membe	17020823	-1.75681	0.00700321
SLC1A3	NM_004172	NM_004172 // SLC1A3 // solute carrier family 1 (glial high affinity glutamate transport	16984056	-1.84142	0.0013139
SLC20A1	NM_005415	NM_005415 // SLC20A1 // solute carrier family 20 (phosphate transporter), member 1 // 2	16884523	-1.55376	0.00284545
SLC22A15	NM_018420	NM_018420 // SLC22A15 // solute carrier family 22, member 15 // 1p13.1 // 55356 /// ENS	16669087	1.36584	0.0142835
SLC22A18	ENST00000312221	ENST00000312221 // SLC22A18 // solute carrier family 22, member 18 // 11p15.5 // 5002 /	16720959	1.37219	0.0135135
SLC22A4	NM_003059	NM_003059 // SLC22A4 // solute carrier family 22 (organic cation/ergothioneine transpor	16989001	-1.33231	0.0316701
SLC22A5	NM_003060	NM_003060 // SLC22A5 // solute carrier family 22 (organic cation/carnitine transporter)	16989018	1.73325	0.0039026
SLC25A10	NM_012140	NM_012140 // SLC25A10 // solute carrier family 25 (mitochondrial carrier; dicarboxylate	16838887	-1.62618	0.00821026
SLC25A11	NM_003562	NM_003562 // SLC25A11 // solute carrier family 25 (mitochondrial carrier; oxoglutarate	16840145	-1.59263	0.00350402
SLC25A12	NM_003705	NM_003705 // SLC25A12 // solute carrier family 25 (aspartate/glutamate carrier), member	16905076	-1.43679	0.0332369
SLC25A15	NM_014252	NM_014252 // SLC25A15 // solute carrier family 25 (mitochondrial carrier; ornithine tra	16774235	-1.4668	0.00767739
SLC25A16	NM_152707	NM_152707 // SLC25A16 // solute carrier family 25 (mitochondrial carrier; Graves diseas	16715031	1.32769	0.0497003
SLC25A27	NM_004277	NM_004277 // SLC25A27 // solute carrier family 25, member 27 // 6p12.3 // 9481 /// ENST	17009333	1.55885	0.00682475
SLC25A43	ENST00000217909	ENST00000217909 // SLC25A43 // solute carrier family 25, member 43 // Xq24 // 203427 //	17106557	-1.88588	0.000346598
SLC26A11	NM_001166347	NM_001166347 // SLC26A11 // solute carrier family 26, member 11 // 17q25.3 // 284129 //	16838561	1.4299	0.00599202
SLC26A2	NM_000112	NM_000112 // SLC26A2 // solute carrier family 26 (sulfate transporter), member 2 // 5q3	16991010	-1.40225	0.0146481
SLC29A2	NM_001532	NM_001532 // SLC29A2 // solute carrier family 29 (nucleoside transporters), member 2 //	16740778	-1.66853	0.00245073
SLC2A1	NM_006516	NM_006516 // SLC2A1 // solute carrier family 2 (facilitated glucose transporter), membe	16686060	1.39275	0.0197942
SLC2A12	NM_145176	NM_145176 // SLC2A12 // solute carrier family 2 (facilitated glucose transporter), memb	17023799	-2.55423	0.020582
SLC2A3	NM_006931	NM_006931 // SLC2A3 // solute carrier family 2 (facilitated glucose transporter), membe	16760868	3.51634	5.15712e-05
SLC35C1	ENST00000314134	ENST00000314134 // SLC35C1 // solute carrier family 35, member C1 // 11p11.2 // 55343 /	16724178	1.32051	0.0306879
SLC35D1	NM_015139	NM_015139 // SLC35D1 // solute carrier family 35 (UDP-glucuronic acid/UDP-N-acetylgalac	16688269	1.48895	0.0316424
SLC36A1	NM_078483	NM_078483 // SLC36A1 // solute carrier family 36 (proton/amino acid symporter), member	16991221	1.37207	0.0367242
SLC36A4	ENST00000326402	ENST00000326402 // SLC36A4 // solute carrier family 36 (proton/amino acid symporter), m	16743262	-1.44999	0.0462749
SLC37A1	NM_018964	NM_018964 // SLC37A1 // solute carrier family 37 (glycerol-3-phosphate transporter), me	16923200	2.24287	0.000212583
SLC38A6	NM_153811	NM_153811 // SLC38A6 // solute carrier family 38, member 6 // 14q23.1 // 145389 /// ENS	16784967	1.3568	0.0408807
SLC39A6	NM_012319	NM_012319 // SLC39A6 // solute carrier family 39 (zinc transporter), member 6 // 18q12.	16854727	-4.51572	2.01719e-05
SLC39A9	NM_018375	NM_018375 // SLC39A9 // solute carrier family 39 (zinc transporter), member 9 // 14q24.	16785821	1.29269	0.0366209
SLC41A1	ENST00000367137	ENST00000367137 // SLC41A1 // solute carrier family 41, member 1 // 1q32.1 // 254428 //	16698556	-1.71681	0.000406615
SLC41A3	NM_017836	NM_017836 // SLC41A3 // solute carrier family 41, member 3 // 3q21.2 // 54946 /// ENST0	16958540	1.45236	0.011681
SLC43A2	NM_152346	NM_152346 // SLC43A2 // solute carrier family 43, member 2 // 17p13.3 // 124935 /// ENS	16839425	1.55962	0.00481169
SLC45A4	NM_001080431	NM_001080431 // SLC45A4 // solute carrier family 45, member 4 // 8q24.3 // 57210 /// EN	17081829	1.44675	0.0216605
SLC4A11	NM_032034	NM_032034 // SLC4A11 // solute carrier family 4, sodium borate transporter, member 11 /	16916682	1.34987	0.0409374
SLC7A6OS	ENST00000263997	ENST00000263997 // SLC7A6OS // solute carrier family 7, member 6 opposite strand // 16q	16827594	1.40593	0.0249189
SLCO5A1	NM_030958	NM_030958 // SLCO5A1 // solute carrier organic anion transporter family, member 5A1 //	17078028	-1.46459	0.0180002
SLFN5	NM_144975	NM_144975 // SLFN5 // schlafen family member 5 // 17q12 // 162394 /// ENST00000299977 /	16833327	-1.56823	0.00426093
SLN	ENST00000531293	ENST00000531293 // SLN // sarcolipin // 11q22-q23 // 6588 /// NM_003063 // SLN // sarco	16744043	-1.43858	0.0465914
SLX4	ENST00000294008	ENST00000294008 // SLX4 // SLX4 structure-specific endonuclease subunit homolog (S. cer	16823393	-1.40757	0.00728296
SMAD6	NR_027654	NR_027654 // SMAD6 // SMAD family member 6 // 15q21-q22 // 4091 /// NM_005585 // SMAD6	16802232	-1.80884	0.0055786
SMAP1	NM_001044305	NM_001044305 // SMAP1 // small ArfGAP 1 // 6q13 // 60682 /// ENST00000370455 // SMAP1 /	17010153	1.55949	0.0033685
SMAP2	NM_022733	NM_022733 // SMAP2 // small ArfGAP2 // 1p35.3-p34.1 // 64744 /// ENST00000372718 // SMA	16663033	-1.27847	0.0415852
SMARCA1	NM_003069	NM_003069 // SMARCA1 // SWI/SNF related, matrix associated, actin dependent regulator o	17113980	-1.74174	0.00908122
SMARCA5	ENST00000283131	ENST00000283131 // SMARCA5 // SWI/SNF related, matrix associated, actin dependent regul	16971048	-1.35862	0.0137208
SMC3	NM_005445	NM_005445 // SMC3 // structural maintenance of chromosomes 3 // 10q25 // 9126 /// ENST0	16709140	-1.31516	0.0479771
SMCHD1	NM_015295	NM_015295 // SMCHD1 // structural maintenance of chromosomes flexible hinge domain cont	16850541	-1.27874	0.0435116
SMCR7	NM_139162	NM_139162 // SMCR7 // Smith-Magenis syndrome chromosome region, candidate 7 // 17p11.2	16831828	1.49139	0.00493478
SMEK2	NM_001122964	NM_001122964 // SMEK2 // SMEK homolog 2, suppressor of mek1 (Dictyostelium) // 2p16.1 /	16897770	1.33231	0.0379607
SMG5	NM_015327	NM_015327 // SMG5 // smg-5 homolog, nonsense mediated mRNA decay factor (C. elegans) //	16694472	-1.41074	0.00861254
SMPD1	NM_000543	NM_000543 // SMPD1 // sphingomyelin phosphodiesterase 1, acid lysosomal // 11p15.4-p15.	16721375	1.38043	0.0274156
SMPD2	NM_003080	NM_003080 // SMPD2 // sphingomyelin phosphodiesterase 2, neutral membrane (neutral sphi	17011572	-1.35649	0.0348653
SMYD2	NM_020197	NM_020197 // SMYD2 // SET and MYND domain containing 2 // 1q32.3 // 56950 /// ENST00000	16677407	1.41231	0.0157752
SNAI2	ENST00000396822	ENST00000396822 // SNAI2 // snail homolog 2 (Drosophila) // 8q11 // 6591 /// NM_003068	17077004	1.76191	0.0407581
SNAP25	NM_003081	NM_003081 // SNAP25 // synaptosomal-associated protein, 25kDa // 20p12-p11.2 // 6616 //	16911418	-1.36678	0.0323425
SNHG10	NR_003138	NR_003138 // SNHG10 // small nucleolar RNA host gene 10 (non-protein coding) // 14q32.1	16796444	1.51498	0.0251563
SNIP1	NM_024700	NM_024700 // SNIP1 // Smad nuclear interacting protein 1 // 1p34.3 // 79753 /// ENST000	16685374	1.31091	0.0249155
SNORA10	NR_002327	NR_002327 // SNORA10 // small nucleolar RNA, H/ACA box 10 // 16p13.3 // 574042 /// ENST	16822904	-1.38153	0.0407581
SNORA21	NR_002576	NR_002576 // SNORA21 // small nucleolar RNA, H/ACA box 21 // 17q12 // 619505 /// AK0952	16844046	1.60358	0.0024018
SNORA57	NR_004390	NR_004390 // SNORA57 // small nucleolar RNA, H/ACA box 57 // 11q12.2 // 692158	16725908	-1.38156	0.0294095
SNORA59A	NR_003025	NR_003025 // SNORA59A // small nucleolar RNA, H/ACA box 59A // 1p36.21 // 677885 /// NR	16659338	1.3612	0.0262789
SNORA74A	NR_002915	NR_002915 // SNORA74A // small nucleolar RNA, H/ACA box 74A // 5q31.2 // 26821	16989863	-1.38524	0.0256352
SNORA7B	NR_002992	NR_002992 // SNORA7B // small nucleolar RNA, H/ACA box 7B // 3q21.3 // 677797	16958972	1.52662	0.00888476
SNORD126	NR_003693	NR_003693 // SNORD126 // small nucleolar RNA, C/D box 126 // 14q11.2 // 100113391	16789953	1.32431	0.0484419
SNORD88B	NR_003068	NR_003068 // SNORD88B // small nucleolar RNA, C/D box 88B // 19q13.33 // 692203	16874641	-1.75497	0.0203231
SNORD93	NR_003075	NR_003075 // SNORD93 // small nucleolar RNA, C/D box 93 // 7p15.3 // 692210	17044199	-1.64228	0.0366209
SNRPN	NM_022807	NM_022807 // SNRPN // small nuclear ribonucleoprotein polypeptide N // 15q11.2 // 6638	16798224	-1.34544	0.0433847
SNTA1	NM_003098	NM_003098 // SNTA1 // syntrophin, alpha 1 // 20q11.2 // 6640 /// ENST00000217381 // SNT	16918407	-1.54726	0.0153069
SNX5	ENST00000377768	ENST00000377768 // SNX5 // sorting nexin 5 // 20p11 // 27131 /// NM_152227 // SNX5 // s	16917504	-1.54438	0.00178539
SNX6	ENST00000396526	ENST00000396526 // SNX6 // sorting nexin 6 // 14q13.1 // 58533 /// NM_021249 // SNX6 //	16791873	-1.7751	0.00805759
SNX9	NM_016224	NM_016224 // SNX9 // sorting nexin 9 // 6q25.1-q26 // 51429 /// ENST00000392185 // SNX9	17014091	-1.66381	0.000761842
SOBP	NM_018013	NM_018013 // SOBP // sine oculis binding protein homolog (Drosophila) // 6q21 // 55084	17011378	-1.5079	0.00992169
SOCS4	NM_199421	NM_199421 // SOCS4 // suppressor of cytokine signaling 4 // 14q22.1 // 122809 /// ENST0	16784367	1.27349	0.0411973
SOCS6	NM_004232	NM_004232 // SOCS6 // suppressor of cytokine signaling 6 // 18q22.2 // 9306 /// ENST000	16852997	-1.94356	0.000357283
SOCS7	NM_014598	NM_014598 // SOCS7 // suppressor of cytokine signaling 7 // 17q12 // 30837 /// ENST0000	16833616	1.67303	0.00143202
SOD2	NM_001024465	NM_001024465 // SOD2 // superoxide dismutase 2, mitochondrial // 6q25.3 // 6648 /// NM_	17025267	-1.42421	0.0102137
SOGA2	NM_015210	NM_015210 // SOGA2 // SOGA family member 2 // 18p11.22 // 23255 /// ENST00000359865 //	16850806	1.41814	0.0271458
SORD	NR_034039	NR_034039 // SORD // sorbitol dehydrogenase // 15q15.3 // 6652 /// NM_003104 // SORD //	16800506	-1.78174	0.0022552
SP110	NM_080424	NM_080424 // SP110 // SP110 nuclear body protein // 2q37.1 // 3431 /// NM_004509 // SP1	16909413	1.61626	0.008467
SPA17	ENST00000532692	ENST00000532692 // SPA17 // sperm autoantigenic protein 17 // 11q24.2 // 53340 /// NM_0	16732880	-1.45165	0.0249198
SPAG1	NM_003114	NM_003114 // SPAG1 // sperm associated antigen 1 // 8q22.2 // 6674 /// ENST00000388798	17071412	1.45035	0.0108309
SPAG5	NM_006461	NM_006461 // SPAG5 // sperm associated antigen 5 // 17q11.2 // 10615 /// ENST0000032176	16842673	-1.37476	0.0323425
SPC24	NM_182513	NM_182513 // SPC24 // SPC24, NDC80 kinetochore complex component, homolog (S. cerevisia	16868838	1.7179	0.000692241
SPEN	NM_015001	NM_015001 // SPEN // spen homolog, transcriptional regulator (Drosophila) // 1p36 // 23	16659765	-1.29808	0.039079
SPG21	NM_016630	NM_016630 // SPG21 // spastic paraplegia 21 (autosomal recessive, Mast syndrome) // 15q	16810612	1.6235	0.00258739
SPIN2B	NM_001006681	NM_001006681 // SPIN2B // spindlin family, member 2B // Xp11.1 // 474343 /// NM_0010066	17111577	1.47616	0.0447796
SPPL2A	ENST00000261854	ENST00000261854 // SPPL2A // signal peptide peptidase like 2A // 15q21.2 // 84888 /// N	16809187	1.37623	0.0188446
SPTLC2	NM_004863	NM_004863 // SPTLC2 // serine palmitoyltransferase, long chain base subunit 2 // 14q24.	16795192	1.54345	0.00345982
SPTSSA	NM_138288	NM_138288 // SPTSSA // serine palmitoyltransferase, small subunit A // 14q13.1 // 17154	16791849	1.42805	0.0173246
SRBD1	NM_018079	NM_018079 // SRBD1 // S1 RNA binding domain 1 // 2p21 // 55133 /// ENST00000263736 // S	16897184	-1.30481	0.0366785
SRGAP1	ENST00000355086	ENST00000355086 // SRGAP1 // SLIT-ROBO Rho GTPase activating protein 1 // 12q14.2 // 57	16753426	1.47168	0.0455368
SRP9	NM_001130440	NM_001130440 // SRP9 // signal recognition particle 9kDa // 1q42.12 // 6726 /// NM_0031	16678105	1.34294	0.0190029
SRPX2	ENST00000373004	ENST00000373004 // SRPX2 // sushi-repeat containing protein, X-linked 2 // Xq21.33-q23	17105332	-1.84815	0.00179328
SRR	NM_021947	NM_021947 // SRR // serine racemase // 17p13 // 63826 /// ENST00000344595 // SRR // ser	16829629	-2.1126	0.0408219
SS18	NM_001007559	NM_001007559 // SS18 // synovial sarcoma translocation, chromosome 18 // 18q11.2 // 676	16854375	-1.34785	0.0392619
SSBP2	ENST00000320672	ENST00000320672 // SSBP2 // single-stranded DNA binding protein 2 // 5q14.1 // 23635 //	16997721	-1.51461	0.00552839
SSH1	NM_018984	NM_018984 // SSH1 // slingshot homolog 1 (Drosophila) // 12q24.11 // 54434 /// NM_00116	16769809	-1.37171	0.0378381
SSTR2	NM_001050	NM_001050 // SSTR2 // somatostatin receptor 2 // 17q24 // 6752 /// ENST00000357585 // S	16837426	-1.5611	0.0412797
SSX2IP	NM_001166417	NM_001166417 // SSX2IP // synovial sarcoma, X breakpoint 2 interacting protein // 1p22.	16688961	-1.40646	0.0202177
ST6GALNAC4	ENST00000335791	ENST00000335791 // ST6GALNAC4 // ST6 (alpha-N-acetyl-neuraminyl-2,3-beta-galactosyl-1,3	17098655	-1.56357	0.00821026
STAMBPL1	NM_020799	NM_020799 // STAMBPL1 // STAM binding protein-like 1 // 10q23.31 // 57559 /// ENST00000	16707120	-1.29649	0.0312287
STC1	NM_003155	NM_003155 // STC1 // stanniocalcin 1 // 8p21-p11.2 // 6781 /// ENST00000290271 // STC1	17075553	-1.92305	0.00293338
STEAP1	NM_012449	NM_012449 // STEAP1 // six transmembrane epithelial antigen of the prostate 1 // 7q21 /	17048072	-1.96679	0.00269928
STIL	ENST00000360380	ENST00000360380 // STIL // SCL/TAL1 interrupting locus // 1p32 // 6491 /// NM_001048166	16686796	-1.25618	0.0452961
STK33	NM_030906	NM_030906 // STK33 // serine/threonine kinase 33 // 11p15.3 // 65975 /// ENST0000031520	16735375	1.51545	0.00559064
STK38	NM_007271	NM_007271 // STK38 // serine/threonine kinase 38 // 6p21 // 11329 /// ENST00000229812 /	17018636	-1.36104	0.0189657
STOX2	NM_020225	NM_020225 // STOX2 // storkhead box 2 // 4q35.1 // 56977 /// ENST00000308497 // STOX2 /	16972824	-1.40877	0.0196532
STRN	NM_003162	NM_003162 // STRN // striatin, calmodulin binding protein // 2p22.2 // 6801 /// ENST000	16896374	-1.26341	0.0321611
STT3B	ENST00000295770	ENST00000295770 // STT3B // STT3, subunit of the oligosaccharyltransferase complex, hom	16938583	-1.89034	0.00212353
STX12	NM_177424	NM_177424 // STX12 // syntaxin 12 // 1p35.3 // 23673 /// ENST00000373943 // STX12 // sy	16661459	1.8735	0.00123296
STX8	NM_004853	NM_004853 // STX8 // syntaxin 8 // 17p12 // 9482 /// ENST00000306357 // STX8 // syntaxi	16841106	1.34787	0.0397589
STXBP6	ENST00000396700	ENST00000396700 // STXBP6 // syntaxin binding protein 6 (amisyn) // 14q12 // 29091 ///	16791455	1.3428	0.0239059
SUCLA2	NM_003850	NM_003850 // SUCLA2 // succinate-CoA ligase, ADP-forming, beta subunit // 13q12.2-q13.3	16778959	-1.63213	0.0054071
SUMF2	NM_015411	NM_015411 // SUMF2 // sulfatase modifying factor 2 // 7q11.1 // 25870 /// ENST000004345	17046284	-1.4932	0.0279675
SUPT7L	ENST00000337768	ENST00000337768 // SUPT7L // suppressor of Ty 7 (S. cerevisiae)-like // 2p23.3 // 9913	16895963	1.31621	0.0216822
SUSD1	ENST00000374270	ENST00000374270 // SUSD1 // sushi domain containing 1 // 9q31.3-q33.1 // 64420 /// NM_0	17097281	1.87351	0.00774435
SUSD4	ENST00000343846	ENST00000343846 // SUSD4 // sushi domain containing 4 // 1q41 // 55061 /// NM_017982 //	16699643	-1.75234	0.000403726
SWAP70	NM_015055	NM_015055 // SWAP70 // SWAP switching B-cell complex 70kDa subunit // 11p15 // 23075 //	16721861	1.42295	0.02604
SYF2	NM_015484	NM_015484 // SYF2 // SYF2 homolog, RNA splicing factor (S. cerevisiae) // 1p36.11 // 25	16683644	1.39193	0.00794633
SYNGAP1	NM_006772	NM_006772 // SYNGAP1 // synaptic Ras GTPase activating protein 1 // 6p21.3 // 8831 ///	17007499	-1.41083	0.028958
SYNGR3	NM_004209	NM_004209 // SYNGR3 // synaptogyrin 3 // 16p13 // 9143 /// ENST00000248121 // SYNGR3 //	16814901	1.40686	0.0281966
SYT11	NM_152280	NM_152280 // SYT11 // synaptotagmin XI // 1q21.2 // 23208 /// ENST00000368324 // SYT11	16671874	-1.76804	0.0152719
SYT9	NM_175733	NM_175733 // SYT9 // synaptotagmin IX // 11p15.4 // 143425 /// ENST00000318881 // SYT9	16721571	1.46751	0.0483979
SYTL2	ENST00000316356	ENST00000316356 // SYTL2 // synaptotagmin-like 2 // 11q14 // 54843 /// NM_032943 // SYT	16742963	1.97848	0.000635426
TAF13	ENST00000461096	ENST00000461096 // TAF13 // TAF13 RNA polymerase II, TATA box binding protein (TBP)-ass	16690511	1.39503	0.0233986
TAF5	NM_006951	NM_006951 // TAF5 // TAF5 RNA polymerase II, TATA box binding protein (TBP)-associated	16708802	1.37104	0.0113498
TAF9B	NM_015975	NM_015975 // TAF9B // TAF9B RNA polymerase II, TATA box binding protein (TBP)-associate	17112339	1.82901	0.00147466
TAPT1	NM_153365	NM_153365 // TAPT1 // transmembrane anterior posterior transformation 1 // 4p15.32 // 2	16974588	1.29561	0.0479898
TBC1D19	ENST00000264866	ENST00000264866 // TBC1D19 // TBC1 domain family, member 19 // 4p15.2 // 55296 /// NM_0	16965680	1.32125	0.0339518
TBC1D2	NM_001267571	NM_001267571 // TBC1D2 // TBC1 domain family, member 2 // 9q22.33 // 55357 /// NR_05197	17096471	1.92668	0.000158029
TBC1D22B	NM_017772	NM_017772 // TBC1D22B // TBC1 domain family, member 22B // 6p21.2 // 55633 /// ENST0000	17008105	-1.41728	0.0457044
TBC1D24	NM_001199107	NM_001199107 // TBC1D24 // TBC1 domain family, member 24 // 16p13.3 // 57465 /// NM_020	16815128	-1.5961	0.0011046
TBL2	NM_012453	NM_012453 // TBL2 // transducin (beta)-like 2 // 7q11.23 // 26608 /// ENST00000305632 /	17058499	-1.40105	0.0498239
TCEAL8	ENST00000372685	ENST00000372685 // TCEAL8 // transcription elongation factor A (SII)-like 8 // Xq22.1 /	17112956	1.34888	0.027478
TCEB2	ENST00000409906	ENST00000409906 // TCEB2 // transcription elongation factor B (SIII), polypeptide 2 (18	16823193	1.40937	0.0175361
TCEB3	ENST00000418390	ENST00000418390 // TCEB3 // transcription elongation factor B (SIII), polypeptide 3 (11	16660685	1.63759	0.00770261
TCP11L1	NM_018393	NM_018393 // TCP11L1 // t-complex 11 (mouse)-like 1 // 11p13 // 55346 /// NM_001145541	16723369	1.51572	0.00500256
TCTN2	NM_024809	NM_024809 // TCTN2 // tectonic family member 2 // 12q24.31 // 79867 /// NM_001143850 //	16758671	1.69677	0.032254
TDRD5	NM_001199085	NM_001199085 // TDRD5 // tudor domain containing 5 // 1q25.2 // 163589 /// NM_001199089	16674414	1.51576	0.0100275
TDRKH	NM_001083965	NM_001083965 // TDRKH // tudor and KH domain containing // 1q21 // 11022 /// NM_0010839	16693187	-1.36175	0.028181
TEAD1	NM_021961	NM_021961 // TEAD1 // TEA domain family member 1 (SV40 transcriptional enhancer factor)	16722189	1.30082	0.0308228
TEAD2	NM_001256658	NM_001256658 // TEAD2 // TEA domain family member 2 // 19q13.3 // 8463 /// NM_001256659	16874273	-1.61934	0.00865153
TEKT4P2	NR_038327	NR_038327 // TEKT4P2 // tektin 4 pseudogene 2 // 21p11.2 // 100132288 /// NR_038329 //	16924101	1.32279	0.0464163
TENC1	ENST00000314250	ENST00000314250 // TENC1 // tensin like C1 domain containing phosphatase (tensin 2) //	16751601	-1.56517	0.0088513
TET1	NM_030625	NM_030625 // TET1 // tet methylcytosine dioxygenase 1 // 10q21 // 80312 /// ENST0000037	16705381	-1.91961	0.000797944
TEX2	NM_018469	NM_018469 // TEX2 // testis expressed 2 // 17q23.3 // 55852 /// ENST00000258991 // TEX2	16847795	-1.60032	0.000915904
TFAP4	NM_003223	NM_003223 // TFAP4 // transcription factor AP-4 (activating enhancer binding protein 4)	16823512	-1.5824	0.00158375
TFB2M	ENST00000366514	ENST00000366514 // TFB2M // transcription factor B2, mitochondrial // 1q44 // 64216 ///	16701407	1.37414	0.034455
TFPT	NM_013342	NM_013342 // TFPT // TCF3 (E2A) fusion partner (in childhood Leukemia) // 19q13 // 2984	16875274	1.52338	0.0241035
TGFB1	NM_000660	NM_000660 // TGFB1 // transforming growth factor, beta 1 // 19q13.1 // 7040 /// ENST000	16872551	-1.31195	0.0328154
TGFB2	NM_001135599	NM_001135599 // TGFB2 // transforming growth factor, beta 2 // 1q41 // 7042 /// ENST000	16677556	1.73376	0.00350402
TGFBR1	NM_004612	NM_004612 // TGFBR1 // transforming growth factor, beta receptor 1 // 9q22 // 7046 ///	17087480	-2.15925	0.0018772
TGM4	NM_003241	NM_003241 // TGM4 // transglutaminase 4 (prostate) // 3p22-p21.33 // 7047 /// ENST00000	16940012	1.36375	0.0377057
THOC5	NM_001002878	NM_001002878 // THOC5 // THO complex 5 // 22q12.2 // 8563 /// ENST00000490103 // THOC5	16933630	1.29886	0.047187
THOC6	NM_024339	NM_024339 // THOC6 // THO complex 6 homolog (Drosophila) // 16p13.3 // 79228 /// NM_001	16815316	-1.47658	0.0217853
THTPA	NM_024328	NM_024328 // THTPA // thiamine triphosphatase // 14q11.2 // 79178 /// NM_001126339 // T	16782355	-1.30249	0.0442023
TIGD6	NM_001243253	NM_001243253 // TIGD6 // tigger transposable element derived 6 // 5q32 // 81789 /// NM_	17001535	-1.39559	0.0390392
TIMELESS	NM_003920	NM_003920 // TIMELESS // timeless homolog (Drosophila) // 12q13.3 // 8914 /// ENST00000	16766137	-1.30817	0.0458506
TJP2	NM_004817	NM_004817 // TJP2 // tight junction protein 2 (zona occludens 2) // 9q13-q21 // 9414 //	17085685	1.49436	0.0108309
TK2	NM_004614	NM_004614 // TK2 // thymidine kinase 2, mitochondrial // 16q22-q23.1 // 7084 /// ENST00	16827103	1.52655	0.00384235
TLCD1	NM_138463	NM_138463 // TLCD1 // TLC domain containing 1 // 17q11.2 // 116238 /// ENST00000292090	16842812	-2.06862	0.000175611
TM2D1	NM_032027	NM_032027 // TM2D1 // TM2 domain containing 1 // 1p31.3 // 83941 /// ENST00000371180 //	16687985	1.37013	0.0404194
TM7SF3	NM_016551	NM_016551 // TM7SF3 // transmembrane 7 superfamily member 3 // 12q11-q12 // 51768 /// E	16762597	1.41689	0.0345444
TM9SF4	NM_014742	NM_014742 // TM9SF4 // transmembrane 9 superfamily protein member 4 // 20q11.21 // 9777	16912492	-2.44232	2.44033e-05
TMC7	NM_024847	NM_024847 // TMC7 // transmembrane channel-like 7 // 16p12.3 // 79905 /// NM_001160364	16816386	1.65266	0.024225
TMEFF1	ENST00000374879	ENST00000374879 // TMEFF1 // transmembrane protein with EGF-like and two follistatin-li	17087588	1.53913	0.00257564
TMEM158	NM_015444	NM_015444 // TMEM158 // transmembrane protein 158 (gene/pseudogene) // 3p21.3 // 25907	16952782	-1.66519	0.0055786
TMEM159	NM_020422	NM_020422 // TMEM159 // transmembrane protein 159 // 16p12 // 57146 /// ENST00000261388	16816660	1.51354	0.00705612
TMEM164	ENST00000372073	ENST00000372073 // TMEM164 // transmembrane protein 164 // Xq22.3 // 84187 /// NM_03222	17106183	-1.34351	0.0436825
TMEM168	ENST00000312814	ENST00000312814 // TMEM168 // transmembrane protein 168 // 7q31.32 // 64418 /// ENST000	17061958	1.44463	0.0121457
TMEM17	NM_198276	NM_198276 // TMEM17 // transmembrane protein 17 // 2p15 // 200728 /// ENST00000335390 /	16898210	1.39837	0.0372237
TMEM176B	ENST00000528038	ENST00000528038 // TMEM176B // transmembrane protein 176B // 7q36.1 // 28959 /// ENST00	17064285	-1.43036	0.0235163
TMEM179B	NM_199337	NM_199337 // TMEM179B // transmembrane protein 179B // 11q12.3 // 374395 /// ENST000003	16725969	-1.54352	0.0117706
TMEM185B	NM_024121	NM_024121 // TMEM185B // transmembrane protein 185B // 2q14.2 // 79134 /// ENST00000426	16902254	-1.50884	0.00858045
TMEM19	NM_018279	NM_018279 // TMEM19 // transmembrane protein 19 // 12q21.1 // 55266 /// ENST00000266673	16754177	-1.91221	0.0013139
TMEM208	NM_014187	NM_014187 // TMEM208 // transmembrane protein 208 // 16q22.1 // 29100 /// ENST000003048	16820076	1.43262	0.0163825
TMEM209	NM_032842	NM_032842 // TMEM209 // transmembrane protein 209 // 7q32.2 // 84928 /// ENST0000039762	17062853	-1.39299	0.00700321
TMEM231	NM_001077419	NM_001077419 // TMEM231 // transmembrane protein 231 // 16q23.1 // 79583 /// NM_0010774	16828485	1.56524	0.00657959
TMEM249	ENST00000531225	ENST00000531225 // TMEM249 // transmembrane protein 249 // 8q24.3 // 340393 /// ENST000	17082578	1.37331	0.0328225
TMEM48	ENST00000371429	ENST00000371429 // TMEM48 // transmembrane protein 48 // 1p32.3 // 55706 /// NM_018087	16687418	-1.63638	0.00198144
TMEM65	NM_194291	NM_194291 // TMEM65 // transmembrane protein 65 // 8q24.13 // 157378 /// ENST0000029763	17080853	1.78907	0.00158375
TMEM74B	NM_018354	NM_018354 // TMEM74B // transmembrane protein 74B // 20p13 // 55321 /// ENST00000381894	16916396	1.41451	0.0224194
TMEM98	NM_015544	NM_015544 // TMEM98 // transmembrane protein 98 // 17q11.2 // 26022 /// ENST00000261713	16833171	1.47201	0.011036
TMEM9B-AS1	ENST00000525484	ENST00000525484 // TMEM9B-AS1 // TMEM9B antisense RNA 1 (non-protein coding) // --- //	16721759	1.92773	0.000502671
TMTC2	ENST00000321196	ENST00000321196 // TMTC2 // transmembrane and tetratricopeptide repeat containing 2 //	16754808	-1.31825	0.0356
TMTC3	NM_181783	NM_181783 // TMTC3 // transmembrane and tetratricopeptide repeat containing 3 // 12q21.	16754935	-2.22736	0.000543715
TMX4	ENST00000246024	ENST00000246024 // TMX4 // thioredoxin-related transmembrane protein 4 // 20p12 // 5625	16917114	-1.70493	0.00261961
TNC	NM_002160	NM_002160 // TNC // tenascin C // 9q33 // 3371 /// ENST00000350763 // TNC // tenascin C	17097661	-2.586	0.000103687
TNFAIP1	NM_021137	NM_021137 // TNFAIP1 // tumor necrosis factor, alpha-induced protein 1 (endothelial) //	16832438	1.35491	0.0404194
TNFRSF9	NM_001561	NM_001561 // TNFRSF9 // tumor necrosis factor receptor superfamily, member 9 // 1p36 //	16681288	-1.41763	0.0469848
TNRC6B	NM_001024843	NM_001024843 // TNRC6B // trinucleotide repeat containing 6B // 22q13.1 // 23112 /// EN	16930383	-1.61136	0.0026503
TNS3	NM_022748	NM_022748 // TNS3 // tensin 3 // 7p12.3 // 64759 /// ENST00000311160 // TNS3 // tensin	17057525	-1.80939	0.000688876
TOB1	NM_001243877	NM_001243877 // TOB1 // transducer of ERBB2, 1 // 17q21 // 10140 /// ENST00000268957 //	16846734	-1.45289	0.025858
TOB2P1	NR_002936	NR_002936 // TOB2P1 // transducer of ERBB2, 2 pseudogene 1 // 6p22.1 // 222699 /// BC05	17016528	-2.35629	0.000778021
TOMM20	NM_014765	NM_014765 // TOMM20 // translocase of outer mitochondrial membrane 20 homolog (yeast) /	16700703	1.44339	0.0197942
TOMM34	NM_006809	NM_006809 // TOMM34 // translocase of outer mitochondrial membrane 34 // --- // 10953 /	16919508	-2.56887	0.000100244
TOP2A	NM_001067	NM_001067 // TOP2A // topoisomerase (DNA) II alpha 170kDa // 17q21-q22 // 7153 /// ENST	16844312	-1.54	0.0169551
TOP3A	NM_004618	NM_004618 // TOP3A // topoisomerase (DNA) III alpha // 17p12-p11.2 // 7156 /// ENST0000	16842070	1.36106	0.0163825
TP53INP2	ENST00000374810	ENST00000374810 // TP53INP2 // tumor protein p53 inducible nuclear protein 2 // 20q11.2	16912965	1.42964	0.00935523
TP73	NM_005427	NM_005427 // TP73 // tumor protein p73 // 1p36.3 // 7161 /// ENST00000378295 // TP73 //	16658192	1.41058	0.0407581
TPRG1-AS1	ENST00000444488	ENST00000444488 // TPRG1-AS1 // TPRG1 antisense RNA 1 (non-protein coding) // --- // --	16962625	-2.55962	0.00155266
TRADD	NM_003789	NM_003789 // TRADD // TNFRSF1A-associated via death domain // 16q22 // 8717 /// ENST000	16827248	1.38259	0.0461875
TRAF3IP1	ENST00000373327	ENST00000373327 // TRAF3IP1 // TNF receptor-associated factor 3 interacting protein 1 /	16893099	1.37568	0.0210832
TRAPPC2L	ENST00000301021	ENST00000301021 // TRAPPC2L // trafficking protein particle complex 2-like // 16q24.3 /	16821882	1.35926	0.0417443
TRERF1	NM_033502	NM_033502 // TRERF1 // transcriptional regulating factor 1 // 6p21.1-p12.1 // 55809 ///	17019218	-1.3841	0.0476835
TRHDE	NM_013381	NM_013381 // TRHDE // thyrotropin-releasing hormone degrading enzyme // 12q15-q21 // 29	16754269	-1.54038	0.029747
TRIAP1	NM_016399	NM_016399 // TRIAP1 // TP53 regulated inhibitor of apoptosis 1 // 12q24.31 // 51499 ///	16771303	1.5111	0.00618921
TRIM2	NM_015271	NM_015271 // TRIM2 // tripartite motif containing 2 // 4q31.3 // 23321 /// NM_001130067	16971546	-1.65709	0.00268989
TRIM21	NM_003141	NM_003141 // TRIM21 // tripartite motif containing 21 // 11p15.5 // 6737 /// ENST000002	16734762	1.54631	0.00992169
TRIM5	NM_033092	NM_033092 // TRIM5 // tripartite motif containing 5 // 11p15 // 85363 /// ENST000003968	16734929	-1.29247	0.0378006
TRIM6-TRIM34	NM_001003819	NM_001003819 // TRIM6-TRIM34 // TRIM6-TRIM34 readthrough // 11p15 // 445372 /// ENST000	16721249	-1.74744	0.0027185
TRIM69	ENST00000559390	ENST00000559390 // TRIM69 // tripartite motif containing 69 // 15q21.1 // 140691 /// NM	16800466	-1.29974	0.0446632
TRMT112	ENST00000544844	ENST00000544844 // TRMT112 // tRNA methyltransferase 11-2 homolog (S. cerevisiae) // 11	16739887	1.54173	0.0280704
TRMT13	NM_019083	NM_019083 // TRMT13 // tRNA methyltransferase 13 homolog (S. cerevisiae) // 1p21.2 // 5	16667625	-1.37763	0.0124596
TRNP1	NM_001013642	NM_001013642 // TRNP1 // TMF1-regulated nuclear protein 1 // 1p36.11 // 388610 /// ENST	16661342	-1.52248	0.0387057
TRPC1	NM_001251845	NM_001251845 // TRPC1 // transient receptor potential cation channel, subfamily C, memb	16946513	-1.69392	0.00287719
TRPT1	NM_001033678	NM_001033678 // TRPT1 // tRNA phosphotransferase 1 // 11q13.1 // 83707 /// NM_031472 //	16739836	-1.34281	0.015674
TRUB2	ENST00000372890	ENST00000372890 // TRUB2 // TruB pseudouridine (psi) synthase homolog 2 (E. coli) // 9q	17098848	1.73022	0.0048055
TSPAN12	ENST00000222747	ENST00000222747 // TSPAN12 // tetraspanin 12 // 7q31.31 // 23554 /// ENST00000415871 //	17062230	-1.28655	0.0338601
TSPAN2	NM_005725	NM_005725 // TSPAN2 // tetraspanin 2 // 1p13.2 // 10100 /// ENST00000369516 // TSPAN2 /	16691314	1.51829	0.0434284
TSPYL4	NM_021648	NM_021648 // TSPYL4 // TSPY-like 4 // 6q22.1 // 23270 /// ENST00000420283 // TSPYL4 //	17022939	1.81892	0.012053
TSSK3	ENST00000574792	ENST00000574792 // TSSK3 // testis-specific serine kinase 3 // 1p35-p34 // 81629 /// EN	16662105	1.64056	0.0195079
TSTD1	NM_001113205	NM_001113205 // TSTD1 // thiosulfate sulfurtransferase (rhodanese)-like domain containi	16695508	-1.82038	0.000251811
TTBK2	NM_173500	NM_173500 // TTBK2 // tau tubulin kinase 2 // 15q15.2 // 146057 /// ENST00000267890 //	16807976	-1.30333	0.0375855
TTC23L	NM_144725	NM_144725 // TTC23L // tetratricopeptide repeat domain 23-like // 5p13.2 // 153657 ///	16983889	1.42418	0.0320395
TTC30A	NM_152275	NM_152275 // TTC30A // tetratricopeptide repeat domain 30A // 2q31.2 // 92104 /// ENST0	16905521	-1.6109	0.0492567
TTC33	NM_012382	NM_012382 // TTC33 // tetratricopeptide repeat domain 33 // 5p13.1 // 23548 /// ENST000	16995678	1.37894	0.0228988
TTC9	NM_015351	NM_015351 // TTC9 // tetratricopeptide repeat domain 9 // 14q24.2 // 23508 /// ENST0000	16785938	1.55099	0.0295066
TTK	ENST00000509894	ENST00000509894 // TTK // TTK protein kinase // 6q13-q21 // 7272 /// ENST00000230510 //	17010552	-1.43937	0.00506507
TTL	NM_153712	NM_153712 // TTL // tubulin tyrosine ligase // 2q13 // 150465 /// ENST00000233336 // TT	16884461	-1.99015	0.000117506
TTLL4	NM_014640	NM_014640 // TTLL4 // tubulin tyrosine ligase-like family, member 4 // 2p24.3-p24.1 //	16891042	-1.37081	0.0176201
TULP3	NM_003324	NM_003324 // TULP3 // tubby like protein 3 // 12p13.3 // 7289 /// ENST00000448120 // TU	16746878	1.40319	0.020873
TWF1	NM_001242397	NM_001242397 // TWF1 // twinfilin, actin-binding protein, homolog 1 (Drosophila) // 12q	16763390	-1.34688	0.0281966
TWF2	NM_007284	NM_007284 // TWF2 // twinfilin, actin-binding protein, homolog 2 (Drosophila) // 3p21.1	16954730	-1.49908	0.0150544
TXNDC12	NM_015913	NM_015913 // TXNDC12 // thioredoxin domain containing 12 (endoplasmic reticulum) // 1p3	16687132	-2.44796	0.000274672
UBAP2L	NM_014847	NM_014847 // UBAP2L // ubiquitin associated protein 2-like // 1q21.3 // 9898 /// ENST00	16671334	-1.35937	0.012053
UBASH3B	NM_032873	NM_032873 // UBASH3B // ubiquitin associated and SH3 domain containing B // 11q24.1 //	16732676	-1.47959	0.00242427
UBE2Q2	NM_173469	NM_173469 // UBE2Q2 // ubiquitin-conjugating enzyme E2Q family member 2 // 15q24.2 // 9	16803251	-1.42133	0.0191433
UBE3D	ENST00000369747	ENST00000369747 // UBE3D // ubiquitin protein ligase E3D // 6q14.1 // 90025 /// NM_1989	17021167	-1.38625	0.0319272
UEVLD	NM_001040697	NM_001040697 // UEVLD // UEV and lactate/malate dehyrogenase domains // 11p15.1 // 5529	16736529	-1.47394	0.00481367
UFSP2	NM_018359	NM_018359 // UFSP2 // UFM1-specific peptidase 2 // 4q35.1 // 55325 /// ENST00000264689	16982124	-1.39424	0.0224654
UGCG	ENST00000374279	ENST00000374279 // UGCG // UDP-glucose ceramide glucosyltransferase // 9q31 // 7357 ///	17088100	-1.46189	0.0381491
UGDH	NM_003359	NM_003359 // UGDH // UDP-glucose 6-dehydrogenase // 4p15.1 // 7358 /// ENST00000316423	16975310	-1.4823	0.00345578
UHMK1	NM_175866	NM_175866 // UHMK1 // U2AF homology motif (UHM) kinase 1 // 1q23.3 // 127933 /// NM_144	16673043	1.43557	0.0210832
ULK2	NM_014683	NM_014683 // ULK2 // unc-51-like kinase 2 (C. elegans) // 17p11.2 // 9706 /// NM_001142	16842350	1.37888	0.0336962
UNC50	ENST00000409975	ENST00000409975 // UNC50 // unc-50 homolog (C. elegans) // 2q11.2 // 25972 /// ENST0000	16883364	1.4514	0.0238728
UNC5D	NM_080872	NM_080872 // UNC5D // unc-5 homolog D (C. elegans) // 8p12 // 137970 /// ENST0000040489	17067801	-1.40508	0.0429217
UPK3BL	ENST00000508848	ENST00000508848 // UPK3BL // uroplakin 3B-like // 7q22.1 // 100134938 /// ENST000005088	17061048	1.34898	0.0429217
UPP1	ENST00000331803	ENST00000331803 // UPP1 // uridine phosphorylase 1 // 7p12.3 // 7378 /// NM_003364 // U	17045917	1.86688	0.0446874
UROD	NR_036510	NR_036510 // UROD // uroporphyrinogen decarboxylase // 1p34 // 7389 /// NM_000374 // UR	16664048	1.4223	0.0106796
UROS	NM_000375	NM_000375 // UROS // uroporphyrinogen III synthase // 10q25.2-q26.3 // 7390 /// ENST000	16719369	-1.6018	0.00363292
USO1	NM_003715	NM_003715 // USO1 // USO1 vesicle docking protein homolog (yeast) // 4q21.1 // 8615 ///	16967925	-1.41036	0.0421587
USP13	ENST00000263966	ENST00000263966 // USP13 // ubiquitin specific peptidase 13 (isopeptidase T-3) // 3q26.	16948320	-1.47379	0.0139172
USP22	NM_015276	NM_015276 // USP22 // ubiquitin specific peptidase 22 // 17p11.2 // 23326 /// ENST00000	16842452	-1.50601	0.0048406
USP49	NM_018561	NM_018561 // USP49 // ubiquitin specific peptidase 49 // 6p21 // 25862 /// ENST00000373	17019134	1.31844	0.0172307
VAMP1	ENST00000361716	ENST00000361716 // VAMP1 // vesicle-associated membrane protein 1 (synaptobrevin 1) //	16760393	1.45601	0.017329
VAMP3	NM_004781	NM_004781 // VAMP3 // vesicle-associated membrane protein 3 (cellubrevin) // 1p36.23 //	16658528	1.46236	0.0165512
VAMP7	NM_005638	NM_005638 // VAMP7 // vesicle-associated membrane protein 7 // Xq28 and Yq12 // 6845 //	17108605	1.85338	0.000359646
VAMP8	NM_003761	NM_003761 // VAMP8 // vesicle-associated membrane protein 8 (endobrevin) // 2p12-p11.2	16882277	1.80764	0.0342157
VAT1	NM_006373	NM_006373 // VAT1 // vesicle amine transport protein 1 homolog (T. californica) // 17q2	16845336	1.33221	0.0415107
VEGFC	NM_005429	NM_005429 // VEGFC // vascular endothelial growth factor C // 4q34.3 // 7424 /// ENST00	16981730	-1.35068	0.0214764
VGF	ENST00000445482	ENST00000445482 // VGF // VGF nerve growth factor inducible // 7q22.1 // 7425 /// NM_00	17060824	-2.15139	0.000117506
VLDLR	NM_003383	NM_003383 // VLDLR // very low density lipoprotein receptor // 9p24 // 7436 /// ENST000	17083197	1.81272	0.000417064
VMP1	NM_030938	NM_030938 // VMP1 // vacuole membrane protein 1 // 17q23.1 // 81671 /// ENST00000262291	16836609	-1.48871	0.00745378
VPS11	NM_021729	NM_021729 // VPS11 // vacuolar protein sorting 11 homolog (S. cerevisiae) // 11q23 // 5	16732109	1.47512	0.0145785
VPS18	NM_020857	NM_020857 // VPS18 // vacuolar protein sorting 18 homolog (S. cerevisiae) // 15q14-q15	16799707	1.62861	0.0262653
VPS29	NM_016226	NM_016226 // VPS29 // vacuolar protein sorting 29 homolog (S. cerevisiae) // 12q24 // 5	16770100	1.36771	0.0372397
VPS33A	ENST00000267199	ENST00000267199 // VPS33A // vacuolar protein sorting 33 homolog A (S. cerevisiae) // 1	16771652	1.42757	0.0129876
VTRNA1-3	NR_026705	NR_026705 // VTRNA1-3 // vault RNA 1-3 // 5q31.3 // 56662	16990203	-1.43649	0.032254
VWDE	NM_001135924	NM_001135924 // VWDE // von Willebrand factor D and EGF domains // 7p21.3 // 221806 ///	17055295	1.31272	0.0336848
WASF3	NM_006646	NM_006646 // WASF3 // WAS protein family, member 3 // 13q12 // 10810 /// ENST0000033532	16773453	1.32276	0.0313529
WDR1	NM_017491	NM_017491 // WDR1 // WD repeat domain 1 // 4p16.1 // 9948 /// ENST00000382452 // WDR1 /	16974280	1.43235	0.00418291
WDR19	NM_025132	NM_025132 // WDR19 // WD repeat domain 19 // 4p14 // 57728 /// ENST00000399820 // WDR19	16966074	1.49363	0.0340968
WDR69	NM_178821	NM_178821 // WDR69 // WD repeat domain 69 // 2q36.3 // 164781 /// ENST00000309931 // WD	16891782	1.79175	0.00154742
WDR70	NM_018034	NM_018034 // WDR70 // WD repeat domain 70 // 5p13.2 // 55100 /// ENST00000265107 // WDR	16984141	1.28543	0.0440598
WDR92	ENST00000295121	ENST00000295121 // WDR92 // WD repeat domain 92 // 2p14 // 116143 /// NM_138458 // WDR9	16898498	1.3314	0.0235163
WFDC10B	NM_172006	NM_172006 // WFDC10B // WAP four-disulfide core domain 10B // 20q13.12 // 280664 /// NM	16919638	-1.38875	0.041683
WHSC1L1	NM_023034	NM_023034 // WHSC1L1 // Wolf-Hirschhorn syndrome candidate 1-like 1 // 8p11.2 // 54904	17076372	-1.2986	0.0330125
WIPF1	NM_003387	NM_003387 // WIPF1 // WAS/WASL interacting protein family, member 1 // 2q31.1 // 7456 /	16905238	-1.33357	0.0404919
WIPF2	ENST00000323571	ENST00000323571 // WIPF2 // WAS/WASL interacting protein family, member 2 // 17q21.2 //	16834045	-1.35136	0.0366209
WNK4	NM_032387	NM_032387 // WNK4 // WNK lysine deficient protein kinase 4 // 17q21-q22 // 65266 /// EN	16834449	1.39486	0.0483626
WNT2B	ENST00000369684	ENST00000369684 // WNT2B // wingless-type MMTV integration site family, member 2B // 1p	16668785	1.43195	0.0333483
WSB1	NM_015626	NM_015626 // WSB1 // WD repeat and SOCS box containing 1 // 17q11.1 // 26118 /// ENST00	16832319	1.63079	0.0172041
WSB2	ENST00000315436	ENST00000315436 // WSB2 // WD repeat and SOCS box containing 2 // 12q24.23 // 55884 ///	16770915	-1.51378	0.00359131
WTIP	ENST00000270288	ENST00000270288 // WTIP // Wilms tumor 1 interacting protein // 19q13.11 // 126374 ///	16860766	-1.46582	0.0336245
WWC1	ENST00000265293	ENST00000265293 // WWC1 // WW and C2 domain containing 1 // 5q34 // 23286 /// NM_001161	16991991	1.54499	0.003392
WWP2	ENST00000359154	ENST00000359154 // WWP2 // WW domain containing E3 ubiquitin protein ligase 2 // 16q22.	16820620	1.33268	0.0219545
XRCC4	NM_003401	NM_003401 // XRCC4 // X-ray repair complementing defective repair in Chinese hamster ce	16986895	1.71547	0.00276177
XRCC6BP1	ENST00000300145	ENST00000300145 // XRCC6BP1 // XRCC6 binding protein 1 // 12q14.1 // 91419 /// ENST0000	16753228	-1.31934	0.0200461
YAE1D1	NM_020192	NM_020192 // YAE1D1 // Yae1 domain containing 1 // 7p14.1 // 57002 /// ENST00000223273	17045354	-1.71379	0.00178539
YBEY	NM_058181	NM_058181 // YBEY // ybeY metallopeptidase (putative) // 21q22.3 // 54059 /// ENST00000	16923941	-1.37128	0.0185166
YEATS4	NM_006530	NM_006530 // YEATS4 // YEATS domain containing 4 // 12q13-q15 // 8089 /// ENST000002478	16753923	-2.06415	0.000308538
YIPF1	NR_036639	NR_036639 // YIPF1 // Yip1 domain family, member 1 // 1p33-p32.1 // 54432 /// NR_036640	16687445	1.4622	0.0216272
YTHDF2	NM_016258	NM_016258 // YTHDF2 // YTH domain family, member 2 // 1p35 // 51441 /// NM_001173128 //	16661663	-1.44433	0.012379
YY1	ENST00000262238	ENST00000262238 // YY1 // YY1 transcription factor // 14q // 7528 /// NM_003403 // YY1	16788384	-1.3704	0.0495793
ZADH2	ENST00000322342	ENST00000322342 // ZADH2 // zinc binding alcohol dehydrogenase domain containing 2 // 1	16855999	-1.37933	0.0240622
ZAK	NM_016653	NM_016653 // ZAK // sterile alpha motif and leucine zipper containing kinase AZK // 2q2	16887810	1.48522	0.0062565
ZBED2	ENST00000317012	ENST00000317012 // ZBED2 // zinc finger, BED-type containing 2 // 3q13.2 // 79413 /// N	16957304	1.63564	0.0061177
ZBED4	NM_014838	NM_014838 // ZBED4 // zinc finger, BED-type containing 4 // 22q13.33 // 9889 /// ENST00	16931558	1.57549	0.00644802
ZBTB10	ENST00000430430	ENST00000430430 // ZBTB10 // zinc finger and BTB domain containing 10 // 8q13-q21.1 //	17070273	-1.37858	0.03804
ZBTB2	NM_020861	NM_020861 // ZBTB2 // zinc finger and BTB domain containing 2 // 6q25.1 // 57621 /// EN	17024746	-1.7159	0.00113695
ZBTB37	NM_001122770	NM_001122770 // ZBTB37 // zinc finger and BTB domain containing 37 // 1q25.1 // 84614 /	16674008	-1.50505	0.00578046
ZC3H10	ENST00000257940	ENST00000257940 // ZC3H10 // zinc finger CCCH-type containing 10 // 12q13.2 // 84872 //	16752485	-1.30125	0.0340968
ZC3H18	NM_144604	NM_144604 // ZC3H18 // zinc finger CCCH-type containing 18 // 16q24.2 // 124245 /// ENS	16821807	-1.71465	0.000666447
ZCCHC14	ENST00000268616	ENST00000268616 // ZCCHC14 // zinc finger, CCHC domain containing 14 // 16q24.2 // 2317	16829037	-1.63281	0.00682292
ZCCHC24	NM_153367	NM_153367 // ZCCHC24 // zinc finger, CCHC domain containing 24 // 10q22.3 // 219654 ///	16715962	-1.59239	0.0271458
ZCCHC7	NM_032226	NM_032226 // ZCCHC7 // zinc finger, CCHC domain containing 7 // 9p13.2 // 84186 /// ENS	17084936	-1.53886	0.0124596
ZDHHC21	NM_178566	NM_178566 // ZDHHC21 // zinc finger, DHHC-type containing 21 // 9p22.3 // 340481 /// EN	17092512	1.48396	0.0146481
ZDHHC23	NM_173570	NM_173570 // ZDHHC23 // zinc finger, DHHC-type containing 23 // 3q13.31 // 254887 /// E	16944156	1.38945	0.0181535
ZDHHC24	ENST00000310442	ENST00000310442 // ZDHHC24 // zinc finger, DHHC-type containing 24 // 11q13.2 // 254359	16740814	1.38152	0.0161503
ZDHHC9	NM_016032	NM_016032 // ZDHHC9 // zinc finger, DHHC-type containing 9 // Xq26.1 // 51114 /// NM_00	17114017	1.53019	0.0333113
ZEB1	NM_030751	NM_030751 // ZEB1 // zinc finger E-box binding homeobox 1 // 10p11.2 // 6935 /// NM_001	16703715	-1.53764	0.00644802
ZFAND3	NM_021943	NM_021943 // ZFAND3 // zinc finger, AN1-type domain 3 // 6pter-p22.3 // 60685 /// ENST0	17008196	1.43578	0.0172041
ZFP36L2	NM_006887	NM_006887 // ZFP36L2 // zinc finger protein 36, C3H type-like 2 // 2p22.3-p21 // 678 //	16897026	1.33139	0.0235708
ZFYVE26	NM_015346	NM_015346 // ZFYVE26 // zinc finger, FYVE domain containing 26 // 14q24.1 // 23503 ///	16794084	1.40514	0.0336332
ZFYVE9	NM_004799	NM_004799 // ZFYVE9 // zinc finger, FYVE domain containing 9 // 1p32.3 // 9372 /// ENST	16664708	-1.4267	0.0322362
ZKSCAN3	NM_001242894	NM_001242894 // ZKSCAN3 // zinc finger with KRAB and SCAN domains 3 // 6p22.1 // 80317	17005955	-1.8084	0.00157643
ZMAT3	ENST00000311417	ENST00000311417 // ZMAT3 // zinc finger, matrin-type 3 // 3q26.32 // 64393 /// NM_15224	16961773	1.76363	0.00139239
ZMIZ1	NM_020338	NM_020338 // ZMIZ1 // zinc finger, MIZ-type containing 1 // 10q22.3 // 57178 /// ENST00	16706463	-1.31655	0.0459349
ZMYM3	NM_201599	NM_201599 // ZMYM3 // zinc finger, MYM-type 3 // Xq13.1 // 9203 /// NM_001171162 // ZMY	17111918	-1.47947	0.0200103
ZMYM4	NM_005095	NM_005095 // ZMYM4 // zinc finger, MYM-type 4 // 1p32-p34 // 9202 /// ENST00000314607 /	16662359	-1.47131	0.0065842
ZNF135	NM_003436	NM_003436 // ZNF135 // zinc finger protein 135 // 19q13.4 // 7694 /// NM_007134 // ZNF1	16866203	1.35872	0.0327349
ZNF138	NM_001160183	NM_001160183 // ZNF138 // zinc finger protein 138 // 7q11.21 // 7697 /// ENST0000049438	17046482	1.50278	0.0194875
ZNF165	NM_003447	NM_003447 // ZNF165 // zinc finger protein 165 // 6p21.3 // 7718 /// ENST00000377325 //	17005888	2.15835	0.00550589
ZNF180	NM_013256	NM_013256 // ZNF180 // zinc finger protein 180 // 19q13.2 // 7733 /// ENST00000221327 /	16873183	-1.39267	0.0251563
ZNF184	NM_007149	NM_007149 // ZNF184 // zinc finger protein 184 // 6p21.3 // 7738 /// ENST00000211936 //	17016473	-3.35916	3.39185e-05
ZNF193	NM_001199479	NM_001199479 // ZNF193 // zinc finger protein 193 // 6p21.3 // 7746 /// ENST00000425468	17005922	-1.36437	0.02024
ZNF227	NM_182490	NM_182490 // ZNF227 // zinc finger protein 227 // --- // 7770 /// ENST00000313040 // ZN	16862962	-1.45941	0.00370843
ZNF23	NM_145911	NM_145911 // ZNF23 // zinc finger protein 23 (KOX 16) // 16q22 // 7571 /// ENST00000393	16828006	-1.43267	0.0103987
ZNF25	ENST00000302609	ENST00000302609 // ZNF25 // zinc finger protein 25 // 10p11.1 // 219749 /// NM_145011 /	16713352	-1.54711	0.0481119
ZNF252P	NR_023392	NR_023392 // ZNF252P // zinc finger protein 252, pseudogene // 8q24.3 // 286101 /// AK2	17082947	-1.41955	0.0404194
ZNF267	NM_003414	NM_003414 // ZNF267 // zinc finger protein 267 // 16p11.2 // 10308 /// NM_001265588 //	16818431	-2.04732	0.00032609
ZNF268	NM_003415	NM_003415 // ZNF268 // zinc finger protein 268 // 12q24.33 // 10795 /// NM_152943 // ZN	16759694	1.34004	0.0482289
ZNF271	NR_024565	NR_024565 // ZNF271 // zinc finger protein 271 // 18q12 // 10778 /// NR_024566 // ZNF27	16851926	-1.53643	0.00766638
ZNF274	NM_133502	NM_133502 // ZNF274 // zinc finger protein 274 // 19qter // 10782 /// ENST00000326804 /	16866221	1.41657	0.0321968
ZNF275	NM_001080485	NM_001080485 // ZNF275 // zinc finger protein 275 // Xq28 // 10838 /// ENST00000370251	17107969	-1.42196	0.0370151
ZNF280B	NM_080764	NM_080764 // ZNF280B // zinc finger protein 280B // 22q11.22 // 140883 /// ENST00000360	16932914	-1.72822	0.00139239
ZNF280C	NM_017666	NM_017666 // ZNF280C // zinc finger protein 280C // Xq26.1 // 55609 /// ENST00000370978	17114075	-1.36458	0.0297833
ZNF281	NM_012482	NM_012482 // ZNF281 // zinc finger protein 281 // 1q32.1 // 23528 /// ENST00000294740 /	16697686	-1.34582	0.0410646
ZNF30	NR_024018	NR_024018 // ZNF30 // zinc finger protein 30 // 19q13.11 // 90075 /// NM_001099438 // Z	16860824	-1.86109	0.000231942
ZNF322	NM_024639	NM_024639 // ZNF322 // zinc finger protein 322 // 6p22.1 // 79692 /// NM_001242798 // Z	17118421	1.4708	0.0191433
ZNF326	NM_182976	NM_182976 // ZNF326 // zinc finger protein 326 // 1p22.2 // 284695 /// ENST00000340281	16667011	-1.50007	0.00463524
ZNF346	NM_012279	NM_012279 // ZNF346 // zinc finger protein 346 // 5q35.2 // 23567 /// ENST00000358149 /	16992939	-1.46872	0.00722754
ZNF41	NM_007130	NM_007130 // ZNF41 // zinc finger protein 41 // Xp11.23 // 7592 /// ENST00000313116 //	17110437	-2.00481	0.00287835
ZNF428	NM_182498	NM_182498 // ZNF428 // zinc finger protein 428 // 19q13.31 // 126299 /// ENST0000030081	16873042	1.50422	0.011487
ZNF429	NM_001001415	NM_001001415 // ZNF429 // zinc finger protein 429 // 19p13.1 // 353088 /// ENST00000358	16860203	-1.50251	0.0039026
ZNF451	NM_001031623	NM_001031623 // ZNF451 // zinc finger protein 451 // 6p12.1 // 26036 /// ENST0000037070	17009816	1.30423	0.0386827
ZNF470	NM_001001668	NM_001001668 // ZNF470 // zinc finger protein 470 // 19q13.43 // 388566 /// ENST0000039	16865935	1.51505	0.00677422
ZNF471	NM_020813	NM_020813 // ZNF471 // zinc finger protein 471 // 19q13.43 // 57573 /// ENST00000308031	16865917	-1.45577	0.0143634
ZNF480	ENST00000468240	ENST00000468240 // ZNF480 // zinc finger protein 480 // 19q13.41 // 147657 /// ENST0000	16864819	-2.09506	0.000880665
ZNF518B	NM_053042	NM_053042 // ZNF518B // zinc finger protein 518B // 4p16.1 // 85460 /// ENST00000326756	16974317	-1.46855	0.0106796
ZNF558	NM_144693	NM_144693 // ZNF558 // zinc finger protein 558 // 19p13.2 // 148156 /// ENST00000301475	16868254	1.43757	0.036813
ZNF587	NM_032828	NM_032828 // ZNF587 // zinc finger protein 587 // 19q13.43 // 84914 /// NM_001204817 //	16866153	1.41099	0.0162107
ZNF600	NM_198457	NM_198457 // ZNF600 // zinc finger protein 600 // 19q13.41 // 162966 /// ENST0000033823	16875083	2.15803	0.000202597
ZNF630	NR_033730	NR_033730 // ZNF630 // zinc finger protein 630 // Xp11.3-p11.1 // 57232 /// NM_00103773	17110527	-1.39572	0.0203231
ZNF642	ENST00000372706	ENST00000372706 // ZNF642 // zinc finger protein 642 // 1p34.2 // 339559 /// NM_198494	16663064	1.3577	0.0435116
ZNF652	NM_014897	NM_014897 // ZNF652 // zinc finger protein 652 // 17q21.32 // 22834 /// NM_001145365 //	16846398	-1.46728	0.0162965
ZNF688	ENST00000223459	ENST00000223459 // ZNF688 // zinc finger protein 688 // 16p11.2 // 146542 /// NM_145271	16825834	-1.31318	0.025044
ZNF691	ENST00000372504	ENST00000372504 // ZNF691 // zinc finger protein 691 // 1p34.2 // 51058 /// NM_00124273	16663376	-1.41576	0.0103603
ZNF697	NM_001080470	NM_001080470 // ZNF697 // zinc finger protein 697 // 1p12 // 90874 /// ENST00000421812	16691621	-1.63524	0.0174665
ZNF70	NM_021916	NM_021916 // ZNF70 // zinc finger protein 70 // 22q11.23 // 7621 /// ENST00000341976 //	16933044	-2.35437	0.000120337
ZNF711	NM_021998	NM_021998 // ZNF711 // zinc finger protein 711 // Xq21.1 // 7552 /// ENST00000373165 //	17105163	-1.45798	0.0202177
ZNF76	ENST00000373953	ENST00000373953 // ZNF76 // zinc finger protein 76 // 6p21.31 // 7629 /// NM_003427 //	17007763	-1.61827	0.00989991
ZNF765	NM_001040185	NM_001040185 // ZNF765 // zinc finger protein 765 // 19q13.42 // 91661 /// ENST00000396	16864946	1.41577	0.0107343
ZNF770	NM_014106	NM_014106 // ZNF770 // zinc finger protein 770 // 15q14 // 54989 /// ENST00000356321 //	16807071	-1.53458	0.00257564
ZNF786	NM_152411	NM_152411 // ZNF786 // zinc finger protein 786 // 7q36.1 // 136051 /// ENST00000491431	17064150	-1.42969	0.0254563
ZNF789	NM_213603	NM_213603 // ZNF789 // zinc finger protein 789 // 7q22.1 // 285989 /// ENST00000331410	17048944	1.56076	0.0376274
ZNF816-ZNF321P	NM_001202473	NM_001202473 // ZNF816-ZNF321P // ZNF816-ZNF321P readthrough // 19q // 100529240 /// NR	16875126	1.32518	0.0358358
ZNF878	NM_001080404	NM_001080404 // ZNF878 // zinc finger protein 878 // 19p13.2 // 729747 /// ENST00000547	16869060	1.47527	0.0294144
ZNHIT6	NM_017953	NM_017953 // ZNHIT6 // zinc finger, HIT-type containing 6 // 1p22.3 // 54680 /// NM_001	16689098	1.55327	0.00778583
ZRANB3	NM_032143	NM_032143 // ZRANB3 // zinc finger, RAN-binding domain containing 3 // 2q21.3 // 84083	16903028	-1.91634	0.00860721
ZSCAN12P1	NR_024063	NR_024063 // ZSCAN12P1 // zinc finger and SCAN domain containing 12 pseudogene 1 // 6p2	17005894	2.34576	0.00296758
ZSWIM6	NM_020928	NM_020928 // ZSWIM6 // zinc finger, SWIM-type containing 6 // 5q12.1 // 57688 /// ENST0	16985094	1.64061	0.0309099
ZSWIM7	NM_001042697	NM_001042697 // ZSWIM7 // zinc finger, SWIM-type containing 7 // 17p12 // 125150 /// EN	16841696	-1.34264	0.0483627
ZWILCH	NR_003105	NR_003105 // ZWILCH // Zwilch, kinetochore associated, homolog (Drosophila) // 15q22.31	16802204	-1.39685	0.00805759
ZYG11B	NM_024646	NM_024646 // ZYG11B // zyg-11 homolog B (C. elegans) // 1p32.3 // 79699 /// ENST0000029	16664765	-1.9872	0.00440981
ZZEF1	NM_015113	NM_015113 // ZZEF1 // zinc finger, ZZ-type with EF-hand domain 1 // 17p13.2 // 23140 //	16839913	1.43966	0.0257676

## Sheet: siJUNB-848 vs siCt
Table S1. siJUNB vs siCt regulated genes
		siJUNB-848 vs siCt regulated genes
Gene	Transcript ID	Description	Affymetrix ID	Fold Change siJUNB-848 vs siCt	FDR siJUNB-848 vs siCt
ABCB10	NM_012089	NM_012089 // ABCB10 // ATP-binding cassette, sub-family B (MDR/TAP), member 10 // 1q42.	16700324	-1.58878	0.0385173
ABCC9	NM_020297	NM_020297 // ABCC9 // ATP-binding cassette, sub-family C (CFTR/MRP), member 9 // 12p12.	16762154	-1.72667	0.0320392
ABHD10	NM_018394	NM_018394 // ABHD10 // abhydrolase domain containing 10 // 3q13.2 // 55347 /// ENST0000	16943868	-1.57994	0.00341505
ABHD14A-ACY1	NR_037192	NR_037192 // ABHD14A-ACY1 // ABHD14A-ACY1 readthrough (non-protein coding) // 3p // 100	16941300	-1.4441	0.0242703
ABHD4	NM_022060	NM_022060 // ABHD4 // abhydrolase domain containing 4 // 14q11.2 // 63874 /// ENST00000	16782132	1.59187	0.0331609
ABLIM1	NM_001003408	NM_001003408 // ABLIM1 // actin binding LIM protein 1 // 10q25 // 3983 /// ENST00000369	16718622	1.44643	0.00962312
ABR	NM_021962	NM_021962 // ABR // active BCR-related // 17p13.3 // 29 /// ENST00000302538 // ABR // a	16839294	-1.33436	0.0215724
ACO1	NM_002197	NM_002197 // ACO1 // aconitase 1, soluble // 9p21.1 // 48 /// ENST00000309951 // ACO1 /	17084184	-1.29624	0.0412227
ACP1	NR_024080	NR_024080 // ACP1 // acid phosphatase 1, soluble // 2p25 // 52 /// NM_007099 // ACP1 //	16876440	-1.35834	0.0169946
ACP6	NM_016361	NM_016361 // ACP6 // acid phosphatase 6, lysophosphatidic // 1q21 // 51205 /// ENST0000	16692341	-1.37462	0.0140058
ACSL4	NM_022977	NM_022977 // ACSL4 // acyl-CoA synthetase long-chain family member 4 // Xq22.3-q23 // 2	17113293	-1.32063	0.0316126
ACSL5	NM_016234	NM_016234 // ACSL5 // acyl-CoA synthetase long-chain family member 5 // 10q25.1-q25.2 /	16709268	-2.07561	0.00248039
ADAM12	NM_003474	NM_003474 // ADAM12 // ADAM metallopeptidase domain 12 // 10q26.3 // 8038 /// ENST00000	16719417	-1.54522	0.0248258
ADAM32	NM_145004	NM_145004 // ADAM32 // ADAM metallopeptidase domain 32 // 8p11.22 // 203102 /// ENST000	17068202	1.63873	0.0108727
ADAMTS15	NM_139055	NM_139055 // ADAMTS15 // ADAM metallopeptidase with thrombospondin type 1 motif, 15 //	16733516	1.37945	0.023
ADAMTSL5	NM_213604	NM_213604 // ADAMTSL5 // ADAMTS-like 5 // 19p13.3 // 339366 /// ENST00000330475 // ADAM	16866686	1.77809	0.00201776
ADAT1	NM_012091	NM_012091 // ADAT1 // adenosine deaminase, tRNA-specific 1 // 16q23.1 // 23536 /// NR_0	16828499	-1.37177	0.0397969
ADCK1	NM_020421	NM_020421 // ADCK1 // aarF domain containing kinase 1 // 14q24.3 // 57143 /// ENST00000	16786990	-1.52141	0.0283193
ADCK3	ENST00000366779	ENST00000366779 // ADCK3 // aarF domain containing kinase 3 // 1q42.13 // 56997 /// NM_	16678191	-1.62741	0.00405758
ADCY1	NM_021116	NM_021116 // ADCY1 // adenylate cyclase 1 (brain) // 7p13-p12 // 107 /// ENST0000029732	17045806	-1.86973	0.00106156
ADI1	ENST00000327435	ENST00000327435 // ADI1 // acireductone dioxygenase 1 // 2p25.3 // 55256 /// NM_018269	16893992	1.52894	0.00537966
ADRBK1	NM_001619	NM_001619 // ADRBK1 // adrenergic, beta, receptor kinase 1 // 11q13.1 // 156 /// ENST00	16727702	-1.45046	0.0114791
ADSL	ENST00000216194	ENST00000216194 // ADSL // adenylosuccinate lyase // 22q13.2 // 158 /// NM_000026 // AD	16930418	-1.42166	0.0152306
AFAP1	NM_001134647	NM_001134647 // AFAP1 // actin filament associated protein 1 // 4p16 // 60312 /// ENST0	16974121	-1.51748	0.00810464
AFF2	NM_002025	NM_002025 // AFF2 // AF4/FMR2 family, member 2 // Xq28 // 2334 /// NM_001169123 // AFF2	17107559	1.49729	0.0239912
AFG3L2	NM_006796	NM_006796 // AFG3L2 // AFG3 ATPase family gene 3-like 2 (S. cerevisiae) // 18p11 // 109	16853996	-1.45293	0.0046969
AGAP5	NM_001144000	NM_001144000 // AGAP5 // ArfGAP with GTPase domain, ankyrin repeat and PH domain 5 // 1	16715597	1.47786	0.0353602
AGAP6	NM_001077665	NM_001077665 // AGAP6 // ArfGAP with GTPase domain, ankyrin repeat and PH domain 6 // 1	16704909	1.39431	0.0131842
AIFM1	NM_001130847	NM_001130847 // AIFM1 // apoptosis-inducing factor, mitochondrion-associated, 1 // Xq26	17114051	-1.40686	0.0110034
AIG1	NM_016108	NM_016108 // AIG1 // androgen-induced 1 // 6q24.2 // 51390 /// ENST00000357847 // AIG1	17013174	-1.53754	0.0049218
AJUBA	NM_032876	NM_032876 // AJUBA // ajuba LIM protein // 14q11.2 // 84962 /// ENST00000262713 // AJUB	16790614	1.83823	0.00611471
AK4	NM_001005353	NM_001005353 // AK4 // adenylate kinase 4 // 1p31.3 // 205 /// NM_013410 // AK4 // aden	16665674	1.34831	0.0437455
AKT1S1	ENST00000391835	ENST00000391835 // AKT1S1 // AKT1 substrate 1 (proline-rich) // 19q13.33 // 84335 /// N	16874419	-1.50454	0.0370645
ALG14	NM_144988	NM_144988 // ALG14 // asparagine-linked glycosylation 14 homolog (S. cerevisiae) // 1p2	16689923	1.43697	0.0134777
ALG8	ENST00000299626	ENST00000299626 // ALG8 // asparagine-linked glycosylation 8, alpha-1,3-glucosyltransfe	16742610	-1.86274	0.00117417
ALOX12P2	NR_002710	NR_002710 // ALOX12P2 // arachidonate 12-lipoxygenase pseudogene 2 // 17p13 // 245 ///	16830220	1.58218	0.0387725
ALPL	NM_000478	NM_000478 // ALPL // alkaline phosphatase, liver/bone/kidney // 1p36.12 // 249 /// ENST	16660436	-1.2939	0.0417845
ALS2CR11	NM_001168221	NM_001168221 // ALS2CR11 // amyotrophic lateral sclerosis 2 (juvenile) chromosome regio	16907281	-1.45817	0.0352137
ALS2CR12	NM_139163	NM_139163 // ALS2CR12 // amyotrophic lateral sclerosis 2 (juvenile) chromosome region,	16907234	1.38613	0.026657
AMD1	NM_001634	NM_001634 // AMD1 // adenosylmethionine decarboxylase 1 // 6q21 // 262 /// ENST00000368	17011671	-1.29453	0.0384407
AMPH	NM_001635	NM_001635 // AMPH // amphiphysin // 7p14-p13 // 273 /// ENST00000356264 // AMPH // amph	17056861	1.62529	0.0485343
AMZ2P1	NR_026903	NR_026903 // AMZ2P1 // archaelysin family metallopeptidase 2 pseudogene 1 // 17q24.1 //	16847914	1.39822	0.0391578
ANAPC13	NM_001242374	NM_001242374 // ANAPC13 // anaphase promoting complex subunit 13 // 3q22.2 // 25847 ///	16959465	-1.34339	0.0466075
ANGEL2	NM_144567	NM_144567 // ANGEL2 // angel homolog 2 (Drosophila) // 1q32.3 // 90806 /// ENST00000366	16699138	-1.55601	0.0336238
ANKFY1	NM_016376	NM_016376 // ANKFY1 // ankyrin repeat and FYVE domain containing 1 // 17p13.3 // 51479	16839976	-1.69541	0.00553246
ANKRD26	NM_014915	NM_014915 // ANKRD26 // ankyrin repeat domain 26 // 10pter-q22.1 // 22852 /// NM_001256	16712658	-2.20472	0.00195288
ANKRD26P1	NR_026556	NR_026556 // ANKRD26P1 // ankyrin repeat domain 26 pseudogene 1 // 16q11.2 // 124149 //	16826140	-1.61997	0.0223952
ANKRD27	NM_032139	NM_032139 // ANKRD27 // ankyrin repeat domain 27 (VPS9 domain) // 19q13.11 // 84079 ///	16871124	-1.61886	0.00301964
ANO3	ENST00000256737	ENST00000256737 // ANO3 // anoctamin 3 // 11p14.2 // 63982 /// NM_031418 // ANO3 // ano	16723020	1.28847	0.0414606
ANTXR2	NM_058172	NM_058172 // ANTXR2 // anthrax toxin receptor 2 // 4q21.21 // 118429 /// ENST0000040372	16977251	-2.24437	0.000221042
ANXA11	ENST00000535999	ENST00000535999 // ANXA11 // annexin A11 // 10q23 // 311 /// ENST00000360615 // ANXA11	16716027	-1.38261	0.029792
AOX1	ENST00000374700	ENST00000374700 // AOX1 // aldehyde oxidase 1 // 2q33 // 316 /// NM_001159 // AOX1 // a	16889268	-2.11432	0.00073687
AP3D1	NM_003938	NM_003938 // AP3D1 // adaptor-related protein complex 3, delta 1 subunit // 19p13.3 //	16866874	-1.5361	0.00594155
APOL6	NM_030641	NM_030641 // APOL6 // apolipoprotein L, 6 // 22q12.3 // 80830	16929615	-1.45625	0.0450716
AQP11	NM_173039	NM_173039 // AQP11 // aquaporin 11 // 11q14.1 // 282679 /// ENST00000313578 // AQP11 //	16729431	-1.54492	0.0106316
ARHGAP12	NM_018287	NM_018287 // ARHGAP12 // Rho GTPase activating protein 12 // 10p11.22 // 94134 /// ENST	16713057	-1.45543	0.0177029
ARHGAP18	NM_033515	NM_033515 // ARHGAP18 // Rho GTPase activating protein 18 // 6q22.33 // 93663 /// ENST0	17023484	-1.59971	0.00361046
ARHGAP24	NM_001025616	NM_001025616 // ARHGAP24 // Rho GTPase activating protein 24 // 4q22.1 // 83478 /// ENS	16968497	-1.32353	0.0418878
ARHGAP25	NM_001007231	NM_001007231 // ARHGAP25 // Rho GTPase activating protein 25 // 2p13.3 // 9938 /// NM_0	16880982	-1.77153	0.0074828
ARHGAP31	NM_020754	NM_020754 // ARHGAP31 // Rho GTPase activating protein 31 // 3q13.33 // 57514 /// ENST0	16944344	-1.49951	0.0418915
ARHGDIB	NM_001175	NM_001175 // ARHGDIB // Rho GDP dissociation inhibitor (GDI) beta // 12p12.3 // 397 ///	16761843	-1.53506	0.0385173
ARHGEF1	NM_199002	NM_199002 // ARHGEF1 // Rho guanine nucleotide exchange factor (GEF) 1 // 19q13.13 // 9	16862613	-1.63227	0.0292841
ARHGEF2	ENST00000368316	ENST00000368316 // ARHGEF2 // Rho/Rac guanine nucleotide exchange factor (GEF) 2 // 1q2	16694361	-1.48691	0.0341587
ARID5B	NM_032199	NM_032199 // ARID5B // AT rich interactive domain 5B (MRF1-like) // 10q21.2 // 84159 //	16705199	1.28715	0.0464596
ARIH2	ENST00000356401	ENST00000356401 // ARIH2 // ariadne homolog 2 (Drosophila) // 3p21 // 10425 /// NM_0063	16940557	-1.36531	0.0181102
ARL4D	NM_001661	NM_001661 // ARL4D // ADP-ribosylation factor-like 4D // 17q12-q21 // 379 /// ENST00000	16834621	2.28119	0.000442067
ARMC10	NM_031905	NM_031905 // ARMC10 // armadillo repeat containing 10 // 7q22.1 // 83787 /// NM_0011610	17049924	-1.29062	0.0257641
ARMCX2	NM_177949	NM_177949 // ARMCX2 // armadillo repeat containing, X-linked 2 // Xq21.33-q22.2 // 9823	17112799	1.38625	0.0150972
ARNTL2	NM_020183	NM_020183 // ARNTL2 // aryl hydrocarbon receptor nuclear translocator-like 2 // 12p12.2	16749423	-2.37286	0.000146487
ARRDC3	NM_020801	NM_020801 // ARRDC3 // arrestin domain containing 3 // 5q14.3 // 57561 /// ENST00000265	16998059	2.04547	0.00250878
ARSJ	NM_024590	NM_024590 // ARSJ // arylsulfatase family, member J // 4q26 // 79642 /// ENST0000031536	16979163	1.7476	0.00215548
ASAP1	NM_018482	NM_018482 // ASAP1 // ArfGAP with SH3 domain, ankyrin repeat and PH domain 1 // 8q24.1-	17081162	-1.55311	0.00462426
ASAP2	NM_003887	NM_003887 // ASAP2 // ArfGAP with SH3 domain, ankyrin repeat and PH domain 2 // 2p25|2p	16876849	-1.67519	0.0195509
ASCC1	NM_001198799	NM_001198799 // ASCC1 // activating signal cointegrator 1 complex subunit 1 // 10pter-q	16715287	-1.51223	0.00339844
ASF1A	NM_014034	NM_014034 // ASF1A // ASF1 anti-silencing function 1 homolog A (S. cerevisiae) // 6q22.	17012108	1.3852	0.0156218
ASRGL1	NM_001083926	NM_001083926 // ASRGL1 // asparaginase like 1 // 11q12.3 // 80150 /// NM_025080 // ASRG	16725854	-1.31362	0.0355802
ATF5	NM_001193646	NM_001193646 // ATF5 // activating transcription factor 5 // 19q13.3 // 22809 /// NM_01	16864393	1.60404	0.00217191
ATG4A	NM_052936	NM_052936 // ATG4A // autophagy related 4A, cysteine peptidase // Xq22.1-q22.3 // 11520	17106080	2.04675	0.000309901
ATL1	NM_015915	NM_015915 // ATL1 // atlastin GTPase 1 // 14q22.1 // 51062 /// NM_181598 // ATL1 // atl	16784008	1.84	0.0103343
ATP10D	NM_020453	NM_020453 // ATP10D // ATPase, class V, type 10D // 4p12 // 57205 /// ENST00000273859 /	16966514	-1.40312	0.0178682
ATP11A	ENST00000487903	ENST00000487903 // ATP11A // ATPase, class VI, type 11A // 13q34 // 23250 /// NM_015205	16776658	-1.34359	0.0387845
ATP11C	NM_173694	NM_173694 // ATP11C // ATPase, class VI, type 11C // Xq27.1 // 286410 /// ENST000003275	17114643	-1.3016	0.034799
ATP1A3	NM_001256214	NM_001256214 // ATP1A3 // ATPase, Na+/K+ transporting, alpha 3 polypeptide // 19q13.31	16872648	1.68845	0.00648926
ATP1B2	ENST00000250111	ENST00000250111 // ATP1B2 // ATPase, Na+/K+ transporting, beta 2 polypeptide // 17p13.1	16830621	1.46004	0.0251611
ATP8B2	NM_020452	NM_020452 // ATP8B2 // ATPase, aminophospholipid transporter, class I, type 8B, member	16671416	-1.468	0.00723599
ATP8B3	NR_047593	NR_047593 // ATP8B3 // ATPase, aminophospholipid transporter, class I, type 8B, member	16866750	1.64139	0.00410734
ATP9A	ENST00000338821	ENST00000338821 // ATP9A // ATPase, class II, type 9A // 20q13.2 // 10079 /// NM_006045	16920338	1.35565	0.0443684
ATXN10	NM_013236	NM_013236 // ATXN10 // ataxin 10 // 22q13.31 // 25814 /// ENST00000252934 // ATXN10 //	16931278	-1.46126	0.0206107
ATXN7L3B	NM_001136262	NM_001136262 // ATXN7L3B // ataxin 7-like 3B // 12q21 // 552889 /// ENST00000519948 //	16754324	-1.69036	0.00398473
AURKAIP1	ENST00000338370	ENST00000338370 // AURKAIP1 // aurora kinase A interacting protein 1 // 1p36.33 // 5499	16680274	-1.55325	0.00321004
B3GNT5	NM_032047	NM_032047 // B3GNT5 // UDP-GlcNAc:betaGal beta-1,3-N-acetylglucosaminyltransferase 5 //	16948540	-1.4014	0.0492197
B3GNTL1	NM_001009905	NM_001009905 // B3GNTL1 // UDP-GlcNAc:betaGal beta-1,3-N-acetylglucosaminyltransferase-	16850302	-1.62352	0.0173566
B4GALT1	NM_001497	NM_001497 // B4GALT1 // UDP-Gal:betaGlcNAc beta 1,4- galactosyltransferase, polypeptide	17093186	1.66574	0.00135991
B9D2	NM_030578	NM_030578 // B9D2 // B9 protein domain 2 // 19q13.2 // 80776 /// ENST00000243578 // B9D	16872561	1.52905	0.0248843
BANF1	ENST00000533166	ENST00000533166 // BANF1 // barrier to autointegration factor 1 // 11q13.1 // 8815 ///	16727224	1.57289	0.00271728
BAP1	ENST00000460680	ENST00000460680 // BAP1 // BRCA1 associated protein-1 (ubiquitin carboxy-terminal hydro	16954770	-1.38518	0.0338374
BBS2	NM_031885	NM_031885 // BBS2 // Bardet-Biedl syndrome 2 // 16q21 // 583 /// ENST00000245157 // BBS	16826718	-4.15447	0.000313868
BCAM	NM_001013257	NM_001013257 // BCAM // basal cell adhesion molecule (Lutheran blood group) // 19q13.2	16863074	1.88805	0.0069015
BCCIP	NM_078468	NM_078468 // BCCIP // BRCA2 and CDKN1A interacting protein // 10q26.1 // 56647 /// ENST	16710436	1.37121	0.0292689
BCL2	ENST00000398117	ENST00000398117 // BCL2 // B-cell CLL/lymphoma 2 // 18q21.3 // 596 /// NM_000633 // BCL	16855673	-1.37962	0.0292841
BCL2A1	NM_001114735	NM_001114735 // BCL2A1 // BCL2-related protein A1 // 15q24.3 // 597 /// ENST00000335661	16812344	-2.97622	0.00271728
BCL7A	ENST00000538010	ENST00000538010 // BCL7A // B-cell CLL/lymphoma 7A // 12q24.13 // 605 /// NM_020993 //	16758242	-1.89462	0.000309901
BCORL1	NM_021946	NM_021946 // BCORL1 // BCL6 corepressor-like 1 // Xq25-q26.1 // 63035 /// ENST000002181	17106913	-1.4013	0.0204101
BEST3	NM_032735	NM_032735 // BEST3 // bestrophin 3 // 12q14.2-q15 // 144453 /// ENST00000330891 // BEST	16767373	-1.46644	0.0352552
BEX1	NM_018476	NM_018476 // BEX1 // brain expressed, X-linked 1 // Xq21-q23|Xq22 // 55859 /// ENST0000	17112918	1.76213	0.0091717
BIRC2	NM_001166	NM_001166 // BIRC2 // baculoviral IAP repeat containing 2 // 11q22 // 329 /// NM_001256	16730540	-1.40729	0.0259939
BLMH	NM_000386	NM_000386 // BLMH // bleomycin hydrolase // 17q11.2 // 642 /// ENST00000261714 // BLMH	16843098	1.5584	0.0049218
BLVRB	NM_000713	NM_000713 // BLVRB // biliverdin reductase B (flavin reductase (NADPH)) // 19q13.1-q13.	16872452	1.69726	0.0115347
BMP2K	NM_198892	NM_198892 // BMP2K // BMP2 inducible kinase // 4q21.21 // 55589 /// ENST00000335016 //	16968246	-1.91458	0.000396725
BNC2	NM_017637	NM_017637 // BNC2 // basonuclin 2 // 9p22.2 // 54796 /// ENST00000380672 // BNC2 // bas	17092648	-1.71933	0.00771288
BPNT1	ENST00000469520	ENST00000469520 // BPNT1 // 3'(2'), 5'-bisphosphate nucleotidase 1 // 1q41 // 10380 ///	16699435	-1.48353	0.0107022
BTN3A1	NM_007048	NM_007048 // BTN3A1 // butyrophilin, subfamily 3, member A1 // 6p22.1 // 11119 /// NM_0	17005655	-1.52419	0.0235613
C11orf41	ENST00000321505	ENST00000321505 // C11orf41 // chromosome 11 open reading frame 41 // 11p13 // 25758 //	16723422	-2.20141	0.00217191
C12orf49	BC019843	BC019843 // C12orf49 // chromosome 12 open reading frame 49 // 12q24.22 // 79794 /// AK	16770789	1.43244	0.0163
C12orf53	ENST00000534837	ENST00000534837 // C12orf53 // chromosome 12 open reading frame 53 // 12p13.31 // 19650	16760590	1.66251	0.00190188
C12orf57	ENST00000545581	ENST00000545581 // C12orf57 // chromosome 12 open reading frame 57 // 12p13.31 // 11324	16747612	1.45344	0.020069
C12orf73	ENST00000378090	ENST00000378090 // C12orf73 // chromosome 12 open reading frame 73 // 12q23.3 // 728568	16769403	1.36132	0.0316819
C14orf109	ENST00000415050	ENST00000415050 // C14orf109 // chromosome 14 open reading frame 109 // 14q32.12 // 261	16787669	-1.42503	0.0100409
C14orf28	ENST00000325192	ENST00000325192 // C14orf28 // chromosome 14 open reading frame 28 // 14q21.2 // 122525	16783764	-1.49428	0.047293
C14orf39	ENST00000321731	ENST00000321731 // C14orf39 // chromosome 14 open reading frame 39 // 14q23.1 // 317761	16793585	-1.68511	0.00774944
C14orf45	ENST00000394009	ENST00000394009 // C14orf45 // chromosome 14 open reading frame 45 // 14q24.3 // 80127	16786403	-1.58988	0.0156218
C15orf41	ENST00000566621	ENST00000566621 // C15orf41 // chromosome 15 open reading frame 41 // 15q14 // 84529 //	16799170	-1.37889	0.0121132
C15orf44	NR_045105	NR_045105 // C15orf44 // chromosome 15 open reading frame 44 // 15q22.31 // 81556 /// N	16810828	-1.32807	0.0325453
C15orf61	ENST00000342683	ENST00000342683 // C15orf61 // chromosome 15 open reading frame 61 // 15q23 // 145853 /	16802316	-2.02774	0.000396725
C16orf52	ENST00000542527	ENST00000542527 // C16orf52 // chromosome 16 open reading frame 52 // 16p12.2 // 730094	16816756	-1.42044	0.0325267
C16orf74	ENST00000284245	ENST00000284245 // C16orf74 // chromosome 16 open reading frame 74 // 16q24.1 // 404550	16828897	-1.46325	0.00971517
C16orf79	ENST00000328540	ENST00000328540 // C16orf79 // chromosome 16 open reading frame 79 // 16p13.3 // 283870	16823074	1.2809	0.0387725
C17orf101	NR_033265	NR_033265 // C17orf101 // chromosome 17 open reading frame 101 // 17q25.3 // 79701 ///	16850232	-1.4169	0.0278227
C17orf90	BC090923	BC090923 // C17orf90 // chromosome 17 open reading frame 90 // 17q25.3 // 339229 /// EN	16849910	-1.56501	0.0226391
C18orf54	ENST00000300091	ENST00000300091 // C18orf54 // chromosome 18 open reading frame 54 // 18q21.2 // 162681	16852445	-1.33625	0.0433395
C19orf40	ENST00000254262	ENST00000254262 // C19orf40 // chromosome 19 open reading frame 40 // 19q13.11 // 91442	16860580	-1.44302	0.048993
C19orf43	BC000216	BC000216 // C19orf43 // chromosome 19 open reading frame 43 // 19p13.2 // 79002 /// ENS	16869293	-1.82737	0.000523718
C1orf53	ENST00000367393	ENST00000367393 // C1orf53 // chromosome 1 open reading frame 53 // 1q31.3 // 388722 //	16675533	1.96204	0.00642439
C1orf54	ENST00000369102	ENST00000369102 // C1orf54 // chromosome 1 open reading frame 54 // 1q21.2 // 79630 ///	16670469	1.39914	0.0276264
C1orf56	BC002469	BC002469 // C1orf56 // chromosome 1 open reading frame 56 // 1q21.3 // 54964 /// ENST00	16670728	-1.87814	0.00197448
C1QTNF9B	ENST00000382137	ENST00000382137 // C1QTNF9B // C1q and tumor necrosis factor related protein 9B // 13q1	16777427	-1.52146	0.0221772
C1S	NM_201442	NM_201442 // C1S // complement component 1, s subcomponent // 12p13 // 716 /// ENST0000	16747678	1.66967	0.0084178
C20orf20	NM_018270	NM_018270 // C20orf20 // chromosome 20 open reading frame 20 // 20q13.33 // 55257 /// E	16915748	-1.45256	0.0151056
C21orf119	NR_026845	NR_026845 // C21orf119 // chromosome 21 open reading frame 119 // 21q22.11 // 84996 ///	16922143	-1.60923	0.0236244
C21orf7	ENST00000399947	ENST00000399947 // C21orf7 // chromosome 21 open reading frame 7 // 21q22.3 // 56911 //	16921973	-1.32892	0.0296083
C22orf40	ENST00000314567	ENST00000314567 // C22orf40 // chromosome 22 open reading frame 40 // 22q13.31 // 15038	16936084	-1.55206	0.00645115
C2CD2	NM_015500	NM_015500 // C2CD2 // C2 calcium-dependent domain containing 2 // 21q22.3 // 25966 ///	16925983	-1.45945	0.0156218
C2CD3	NM_015531	NM_015531 // C2CD3 // C2 calcium-dependent domain containing 3 // 11q13.4 // 26005 ///	16742002	1.38656	0.0109643
C2orf74	ENST00000426997	ENST00000426997 // C2orf74 // chromosome 2 open reading frame 74 // 2p15 // 339804 ///	16880478	-1.47337	0.0132308
C3orf23	ENST00000417237	ENST00000417237 // C3orf23 // chromosome 3 open reading frame 23 // 3p21.31 // 285343 /	16939863	-1.62507	0.0140914
C3orf75	ENST00000296149	ENST00000296149 // C3orf75 // chromosome 3 open reading frame 75 // 3p21.31 // 54859 //	16953165	-1.40084	0.0384407
C4orf29	BC034253	BC034253 // C4orf29 // chromosome 4 open reading frame 29 // 4q28.2 // 80167 /// BC1281	16970592	-1.57305	0.0286623
C4orf34	BC008502	BC008502 // C4orf34 // chromosome 4 open reading frame 34 // 4p14 // 201895 /// ENST000	16975333	-1.68238	0.0269194
C5orf24	ENST00000394976	ENST00000394976 // C5orf24 // chromosome 5 open reading frame 24 // 5q31.1 // 134553 //	16989369	-1.45407	0.00402996
C5orf28	ENST00000500337	ENST00000500337 // C5orf28 // chromosome 5 open reading frame 28 // 5p12 // 64417 /// E	16995925	-1.60324	0.00763053
C5orf34	ENST00000306862	ENST00000306862 // C5orf34 // chromosome 5 open reading frame 34 // 5p12 // 375444 ///	16995938	1.40401	0.0163376
C5orf42	ENST00000425232	ENST00000425232 // C5orf42 // chromosome 5 open reading frame 42 // 5p13.2 // 65250 ///	16995339	-1.6182	0.0249419
C5orf54	ENST00000408953	ENST00000408953 // C5orf54 // chromosome 5 open reading frame 54 // 5q33.3 // 63920 ///	17002396	-1.60055	0.0296439
C5orf55	ENST00000408966	ENST00000408966 // C5orf55 // chromosome 5 open reading frame 55 // 5p15.33 // 116349 /	16993704	-1.37838	0.0194525
C6orf108	ENST00000393987	ENST00000393987 // C6orf108 // chromosome 6 open reading frame 108 // 6p21.1 // 10591 /	17019338	-2.02998	0.00361046
C6orf226	ENST00000408925	ENST00000408925 // C6orf226 // chromosome 6 open reading frame 226 // 6p21.1 // 441150	17019254	-1.55382	0.0129671
C6orf70	ENST00000366773	ENST00000366773 // C6orf70 // chromosome 6 open reading frame 70 // 6q27 // 55780 /// N	17014846	-1.77761	0.0263905
C7orf25	ENST00000350427	ENST00000350427 // C7orf25 // chromosome 7 open reading frame 25 // 7p14.1 // 79020 ///	17057026	-1.51899	0.0136509
C8orf37	ENST00000286688	ENST00000286688 // C8orf37 // chromosome 8 open reading frame 37 // 8q22.1 // 157657 //	17079338	-1.63655	0.00204364
C9orf153	BC108665	BC108665 // C9orf153 // chromosome 9 open reading frame 153 // 9q21.33 // 389766 /// EN	17095440	1.3965	0.0497375
C9orf41	ENST00000376834	ENST00000376834 // C9orf41 // chromosome 9 open reading frame 41 // 9q21.13 // 138199 /	17095003	-1.9863	0.000396725
CA12	ENST00000178638	ENST00000178638 // CA12 // carbonic anhydrase XII // 15q22 // 771 /// NM_001218 // CA12	16810341	1.45649	0.0308214
CA8	ENST00000317995	ENST00000317995 // CA8 // carbonic anhydrase VIII // 8q11-q12 // 767 /// NM_004056 // C	17077525	1.47395	0.0129598
CAB39L	ENST00000347776	ENST00000347776 // CAB39L // calcium binding protein 39-like // 13q14.2 // 81617 /// NM	16779059	1.36945	0.0244449
CACNA1A	NM_001127221	NM_001127221 // CACNA1A // calcium channel, voltage-dependent, P/Q type, alpha 1A subun	16869427	1.66198	0.0176741
CACNB1	NM_199247	NM_199247 // CACNB1 // calcium channel, voltage-dependent, beta 1 subunit // 17q21-q22	16844099	1.29508	0.0492197
CACNG7	NM_031896	NM_031896 // CACNG7 // calcium channel, voltage-dependent, gamma subunit 7 // 19q13.4 /	16865153	1.55181	0.0175046
CADM3	NM_021189	NM_021189 // CADM3 // cell adhesion molecule 3 // 1q21.2-q22 // 57863 /// ENST000003681	16672412	2.69553	5.42186e-05
CADM4	NM_145296	NM_145296 // CADM4 // cell adhesion molecule 4 // 19q13.31 // 199731 /// ENST0000022237	16873049	1.85863	0.00915787
CALM1	NM_006888	NM_006888 // CALM1 // calmodulin 1 (phosphorylase kinase, delta) // 14q24-q31 // 801 //	16787430	1.31922	0.0377545
CALU	NM_001199671	NM_001199671 // CALU // calumenin // 7q32.1 // 813 /// NM_001219 // CALU // calumenin /	17051236	2.24477	0.000221042
CAMK2G	NM_172171	NM_172171 // CAMK2G // calcium/calmodulin-dependent protein kinase II gamma // 10q22 //	16715667	1.34555	0.041622
CAMK4	ENST00000282356	ENST00000282356 // CAMK4 // calcium/calmodulin-dependent protein kinase IV // 5q21.3 //	16987945	1.29567	0.023771
CAMKK2	NM_006549	NM_006549 // CAMKK2 // calcium/calmodulin-dependent protein kinase kinase 2, beta // 12	16771430	-1.52335	0.00807888
CAMSAP1	NM_015447	NM_015447 // CAMSAP1 // calmodulin regulated spectrin-associated protein 1 // 9q34.3 //	17099769	-1.62812	0.00588621
CAMSAP3	NM_001080429	NM_001080429 // CAMSAP3 // calmodulin regulated spectrin-associated protein family, mem	16857676	1.29482	0.0329487
CAPN2	NM_001748	NM_001748 // CAPN2 // calpain 2, (m/II) large subunit // 1q41-q42 // 824 /// ENST000002	16677863	-1.33694	0.0279246
CAPN6	NM_014289	NM_014289 // CAPN6 // calpain 6 // Xq23 // 827 /// ENST00000324068 // CAPN6 // calpain	17113362	1.4554	0.0292077
CARD10	NM_014550	NM_014550 // CARD10 // caspase recruitment domain family, member 10 // 22q13.1 // 29775	16934804	-1.39848	0.0313928
CASD1	NM_022900	NM_022900 // CASD1 // CAS1 domain containing 1 // 7q21.3 // 64921 /// ENST00000297273 /	17048538	-1.61837	0.0140058
CATSPER2P1	NR_002318	NR_002318 // CATSPER2P1 // cation channel, sperm associated 2 pseudogene 1 // 15q15.3 /	16808340	-1.46905	0.0124814
CBX5	NM_001127322	NM_001127322 // CBX5 // chromobox homolog 5 // 12q13.13 // 23468 /// NM_001127321 // CB	16765513	-1.53734	0.0183596
CBY1	NM_001002880	NM_001002880 // CBY1 // chibby homolog 1 (Drosophila) // 22q12 // 25776 /// ENST0000039	16930077	-1.71863	0.00840828
CC2D1A	NM_017721	NM_017721 // CC2D1A // coiled-coil and C2 domain containing 1A // 19p13.12 // 54862 ///	16858893	-1.31431	0.0293843
CC2D2A	NM_001080522	NM_001080522 // CC2D2A // coiled-coil and C2 domain containing 2A // 4p15.32 // 57545 /	16965190	-1.40029	0.0110034
CCDC136	NM_022742	NM_022742 // CCDC136 // coiled-coil domain containing 136 // 7q33 // 64753 /// ENST0000	17051255	1.58942	0.0213288
CCDC167	NM_138493	NM_138493 // CCDC167 // coiled-coil domain containing 167 // 6p21.2 // 154467 /// ENST0	17018733	-1.6465	0.00369498
CCDC169-SOHLH2	NM_001198910	NM_001198910 // CCDC169-SOHLH2 // CCDC169-SOHLH2 readthrough // 13q // 100526761 /// EN	16778099	-1.59688	0.00998713
CCDC19	NM_012337	NM_012337 // CCDC19 // coiled-coil domain containing 19 // 1q22 // 25790 /// ENST000003	16695189	-1.33492	0.0293843
CCDC28A	NM_015439	NM_015439 // CCDC28A // coiled-coil domain containing 28A // 6q23.1-q24.1 // 25901 ///	17013024	-1.3018	0.0309766
CCDC85B	NM_006848	NM_006848 // CCDC85B // coiled-coil domain containing 85B // 11q12.1 // 11007 /// ENST0	16727164	-1.45277	0.0279246
CCDC94	ENST00000262962	ENST00000262962 // CCDC94 // coiled-coil domain containing 94 // 19p13.3 // 55702 /// N	16857143	-1.37167	0.0238735
CCL3L3	ENST00000378354	ENST00000378354 // CCL3L3 // chemokine (C-C motif) ligand 3-like 3 // 17q21.1 // 414062	16843602	-1.45467	0.035924
CCM2	ENST00000381112	ENST00000381112 // CCM2 // cerebral cavernous malformation 2 // 7p13 // 83605 /// NM_00	17045761	-1.51826	0.0108636
CCNE1	NM_001238	NM_001238 // CCNE1 // cyclin E1 // 19q12 // 898 /// ENST00000262643 // CCNE1 // cyclin	16860418	-1.60567	0.00217191
CCNF	NM_001761	NM_001761 // CCNF // cyclin F // 16p13.3 // 899 /// ENST00000397066 // CCNF // cyclin F	16815090	-1.36688	0.0190402
CCNL2	ENST00000496007	ENST00000496007 // CCNL2 // cyclin L2 // 1p36.33 // 81669 /// NM_030937 // CCNL2 // cyc	16680284	1.36356	0.0339541
CCP110	ENST00000396212	ENST00000396212 // CCP110 // centriolar coiled coil protein 110kDa // 16p12.3 // 9738 /	16816479	-1.4443	0.0138991
CD163L1	ENST00000313599	ENST00000313599 // CD163L1 // CD163 molecule-like 1 // 12p13.3 // 283316 /// NM_174941	16760760	-2.17097	0.0223952
CD164	NM_006016	NM_006016 // CD164 // CD164 molecule, sialomucin // 6q21 // 8763 /// NM_001142402 // CD	17022388	-1.55523	0.00341505
CD180	ENST00000256447	ENST00000256447 // CD180 // CD180 molecule // 5q12 // 4064 /// NM_005582 // CD180 // CD	16996813	-2.46726	0.0154698
CD200	NM_001004196	NM_001004196 // CD200 // CD200 molecule // 3q12-q13 // 4345 /// NM_005944 // CD200 // C	16943944	1.61875	0.0254461
CD22	NM_001771	NM_001771 // CD22 // CD22 molecule // 19q13.1 // 933 /// ENST00000085219 // CD22 // CD2	16860992	-2.05701	0.00840828
CD320	ENST00000301458	ENST00000301458 // CD320 // CD320 molecule // 19p13.3-p13.2 // 51293 /// NM_016579 // C	16868130	-1.38652	0.0344391
CD47	NM_001777	NM_001777 // CD47 // CD47 molecule // 3q13.1-q13.2 // 961 /// NM_198793 // CD47 // CD47	16957095	-1.36035	0.0252387
CD59	NM_001127223	NM_001127223 // CD59 // CD59 molecule, complement regulatory protein // 11p13 // 966 //	16737200	-1.35151	0.0459094
CDA	NM_001785	NM_001785 // CDA // cytidine deaminase // 1p36.2-p35 // 978 /// ENST00000375071 // CDA	16660360	1.42491	0.0156218
CDC26	NM_139286	NM_139286 // CDC26 // cell division cycle 26 homolog (S. cerevisiae) // 9q32 // 246184	17097423	-1.32306	0.0204828
CDC42SE1	NM_001038707	NM_001038707 // CDC42SE1 // CDC42 small effector 1 // 1q21.3 // 56882 /// ENST000005409	16692943	1.34702	0.026657
CDH4	NM_001252338	NM_001252338 // CDH4 // cadherin 4, type 1, R-cadherin (retinal) // 20q13.3 // 1002 ///	16915541	-1.47032	0.00898337
CDH6	NM_004932	NM_004932 // CDH6 // cadherin 6, type 2, K-cadherin (fetal kidney) // 5p13.3 // 1004 //	16983652	1.50585	0.0256947
CDK5	ENST00000485972	ENST00000485972 // CDK5 // cyclin-dependent kinase 5 // 7q36 // 1020 /// NM_004935 // C	17064360	1.41828	0.0118295
CDK5RAP3	ENST00000338399	ENST00000338399 // CDK5RAP3 // CDK5 regulatory subunit associated protein 3 // 17q21.32	16835356	-1.54039	0.00479044
CDK6	NM_001145306	NM_001145306 // CDK6 // cyclin-dependent kinase 6 // 7q21-q22 // 1021 /// NM_001259 //	17059756	-1.40283	0.0237831
CDRT1	NM_006382	NM_006382 // CDRT1 // CMT1A duplicated region transcript 1 // 17p12 // 374286 /// ENST0	16841634	2.08868	0.00572662
CDS1	NM_001263	NM_001263 // CDS1 // CDP-diacylglycerol synthase (phosphatidate cytidylyltransferase) 1	16968468	1.92389	0.000960074
CDYL2	NM_152342	NM_152342 // CDYL2 // chromodomain protein, Y-like 2 // 16q23.2 // 124359 /// ENST00000	16828608	-1.61099	0.00327357
CELSR2	NM_001408	NM_001408 // CELSR2 // cadherin, EGF LAG seven-pass G-type receptor 2 (flamingo homolog	16668170	1.47501	0.0187623
CENPBD1	NM_145039	NM_145039 // CENPBD1 // CENPB DNA-binding domains containing 1 // 16q24.3 // 92806 ///	16829422	-1.59243	0.0353602
CENPH	NM_022909	NM_022909 // CENPH // centromere protein H // 5p15.2 // 64946 /// ENST00000283006 // CE	16985614	1.72232	0.00250878
CENPV	NM_181716	NM_181716 // CENPV // centromere protein V // 17p11.2 // 201161 /// ENST00000299736 //	16841768	-1.5469	0.00556973
CEP104	NM_014704	NM_014704 // CEP104 // centrosomal protein 104kDa // 1p36.32 // 9731 /// ENST0000037823	16680901	-1.43581	0.024699
CEP250	NM_007186	NM_007186 // CEP250 // centrosomal protein 250kDa // 20q11.22 // 11190 /// ENST00000397	16913095	-1.47902	0.00998314
CGB8	NM_033183	NM_033183 // CGB8 // chorionic gonadotropin, beta polypeptide 8 // 19q13.32 // 94115 //	16874198	2.0564	0.00132465
CHD5	NM_015557	NM_015557 // CHD5 // chromodomain helicase DNA binding protein 5 // 1p36.31 // 26038 //	16681013	1.42935	0.0250578
CHD7	NM_017780	NM_017780 // CHD7 // chromodomain helicase DNA binding protein 7 // 8q12.2 // 55636 ///	17069272	-1.39846	0.0492966
CHIC1	NM_001039840	NM_001039840 // CHIC1 // cysteine-rich hydrophobic domain 1 // Xq13.2 // 53344 /// ENST	17104908	-1.74215	0.00327357
CHML	NM_001821	NM_001821 // CHML // choroideremia-like (Rab escort protein 2) // 1q42-qter // 1122 ///	16701106	-1.2649	0.0371671
CHN1	NM_001822	NM_001822 // CHN1 // chimerin (chimaerin) 1 // 2q31.1 // 1123 /// ENST00000409900 // CH	16905292	1.41678	0.0417386
CHPF	ENST00000243776	ENST00000243776 // CHPF // chondroitin polymerizing factor // 2q35 // 79586 /// NM_0245	16908822	1.43476	0.0325561
CHRNB1	NM_000747	NM_000747 // CHRNB1 // cholinergic receptor, nicotinic, beta 1 (muscle) // 17p13.1 // 1	16830469	-1.94525	0.00073687
CHST4	NM_001166395	NM_001166395 // CHST4 // carbohydrate (N-acetylglucosamine 6-O) sulfotransferase 4 // 1	16820873	-1.56255	0.0437531
CISD1	ENST00000333926	ENST00000333926 // CISD1 // CDGSH iron sulfur domain 1 // 10q21.1 // 55847 /// NM_01846	16705051	-1.77634	0.00314393
CITED1	NM_001144885	NM_001144885 // CITED1 // Cbp/p300-interacting transactivator, with Glu/Asp-rich carbox	17112020	-1.46528	0.0173258
CITED2	NM_006079	NM_006079 // CITED2 // Cbp/p300-interacting transactivator, with Glu/Asp-rich carboxy-t	17024285	1.76972	0.00811406
CKMT1B	NM_020990	NM_020990 // CKMT1B // creatine kinase, mitochondrial 1B // 15q15 // 1159 /// ENST00000	16800242	1.55159	0.00454226
CLCN5	NM_001127899	NM_001127899 // CLCN5 // chloride channel, voltage-sensitive 5 // Xp11.23-p11.22 // 118	17103717	-2.00195	0.0180822
CLGN	ENST00000325617	ENST00000325617 // CLGN // calmegin // 4q28.3-q31.1 // 1047 /// ENST00000537281 // CLGN	16980051	-1.73248	0.000703962
CLSTN2	NM_022131	NM_022131 // CLSTN2 // calsyntenin 2 // 3q23 // 64084 /// ENST00000458420 // CLSTN2 //	16946280	1.55396	0.013349
CLU	ENST00000316403	ENST00000316403 // CLU // clusterin // 8p21-p12 // 1191 /// NR_038335 // CLU // cluster	17075731	1.52708	0.0121132
CNKSR2	NM_014927	NM_014927 // CNKSR2 // connector enhancer of kinase suppressor of Ras 2 // Xp22.12 // 2	17101990	-1.43566	0.0102062
CNKSR3	NM_173515	NM_173515 // CNKSR3 // CNKSR family member 3 // 6q25.2 // 154043 /// ENST00000367213 //	17025046	-1.51665	0.0252387
COIL	NM_004645	NM_004645 // COIL // coilin // 17q22-q23 // 8161 /// ENST00000240316 // COIL // coilin	16846928	1.30226	0.0283193
COL13A1	NM_001130103	NM_001130103 // COL13A1 // collagen, type XIII, alpha 1 // 10q22 // 1305 /// ENST000003	16705661	-1.44064	0.046447
COL16A1	NM_001856	NM_001856 // COL16A1 // collagen, type XVI, alpha 1 // 1p35-p34 // 1307 /// ENST0000037	16684461	1.29641	0.0453048
COQ3	ENST00000254759	ENST00000254759 // COQ3 // coenzyme Q3 homolog, methyltransferase (S. cerevisiae) // 6q	17021911	1.6118	0.0036772
COQ9	NM_020312	NM_020312 // COQ9 // coenzyme Q9 homolog (S. cerevisiae) // 16q21 // 57017 /// ENST0000	16819497	-1.55592	0.00257527
CORIN	NM_006587	NM_006587 // CORIN // corin, serine peptidase // 4p13-p12 // 10699 /// ENST00000273857	16975671	1.35367	0.0130731
CORO2B	NM_006091	NM_006091 // CORO2B // coronin, actin binding protein, 2B // 15q23 // 10391 /// NM_0011	16802413	-1.58956	0.0266647
COX18	NM_173827	NM_173827 // COX18 // COX18 cytochrome c oxidase assembly homolog (S. cerevisiae) // 4q	16976734	-1.33191	0.0396433
CPM	ENST00000338356	ENST00000338356 // CPM // carboxypeptidase M // 12q14.3 // 1368 /// NM_001874 // CPM //	16767335	1.43879	0.0289483
CRABP2	NM_001878	NM_001878 // CRABP2 // cellular retinoic acid binding protein 2 // 1q21.3 // 1382 /// N	16694701	1.55534	0.00859875
CREG1	NM_003851	NM_003851 // CREG1 // cellular repressor of E1A-stimulated genes 1 // 1q24 // 8804 ///	16696013	1.37844	0.0479749
CRISPLD2	NM_031476	NM_031476 // CRISPLD2 // cysteine-rich secretory protein LCCL domain containing 2 // 16	16821541	2.39596	0.0041989
CROT	NM_001143935	NM_001143935 // CROT // carnitine O-octanoyltransferase // 7q21.1 // 54677 /// NM_02115	17047918	-1.37567	0.0154698
CSAD	NM_015989	NM_015989 // CSAD // cysteine sulfinic acid decarboxylase // 12q13.11-q14.3 // 51380 //	16765192	1.37249	0.026651
CSF2RA	NM_001161529	NM_001161529 // CSF2RA // colony stimulating factor 2 receptor, alpha, low-affinity (gr	17115850	-1.52539	0.0227249
CSMD3	NM_198123	NM_198123 // CSMD3 // CUB and Sushi multiple domains 3 // 8q23.3 // 114788 /// ENST0000	17080251	-1.73251	0.0321464
CSNK2A2	NM_001896	NM_001896 // CSNK2A2 // casein kinase 2, alpha prime polypeptide // 16q21 // 1459 /// E	16826879	1.3123	0.0181102
CTH	NM_001902	NM_001902 // CTH // cystathionase (cystathionine gamma-lyase) // 1p31.1 // 1491 /// NM_	16666055	-2.30666	0.000619304
CTNNBIP1	NM_020248	NM_020248 // CTNNBIP1 // catenin, beta interacting protein 1 // 1p36.22 // 56998 /// EN	16681501	-2.19803	0.000691924
CTSL1	ENST00000343150	ENST00000343150 // CTSL1 // cathepsin L1 // 9q21.33 // 1514 /// NM_001912 // CTSL1 // c	17086540	-1.47837	0.00590107
CTSL1P2	NR_033407	NR_033407 // CTSL1P2 // cathepsin L1 pseudogene 2 // 10q11.22 // 1517	16704581	-1.34066	0.0194525
CUL4B	NM_003588	NM_003588 // CUL4B // cullin 4B // Xq23 // 8450 /// NM_001079872 // CUL4B // cullin 4B	17113744	1.63619	0.00408847
CX3CL1	ENST00000006053	ENST00000006053 // CX3CL1 // chemokine (C-X3-C motif) ligand 1 // 16q13 // 6376 /// NM_	16819484	1.70091	0.024711
CXCR7	ENST00000272928	ENST00000272928 // CXCR7 // chemokine (C-X-C motif) receptor 7 // 2q37.3 // 57007 /// N	16892826	2.35553	0.000523276
CXorf24	BC025179	BC025179 // CXorf24 // chromosome X open reading frame 24 // Xp11.23 // 203414 /// ENST	17103150	-1.41363	0.0268957
CXorf26	BC001220	BC001220 // CXorf26 // chromosome X open reading frame 26 // Xq13.3 // 51260 /// ENST00	17104983	-1.48675	0.0164843
CXorf31	NR_046101	NR_046101 // CXorf31 // chromosome X open reading frame 31 // Xp11.3 // 724087 /// ENST	17110424	-1.45009	0.0148491
CXorf57	NM_018015	NM_018015 // CXorf57 // chromosome X open reading frame 57 // Xq22.3 // 55086 /// ENST0	17105914	-1.298	0.0371637
CXXC1	NM_001101654	NM_001101654 // CXXC1 // CXXC finger protein 1 // 18q12 // 30827 /// NM_014593 // CXXC1	16855283	-1.50445	0.0292838
CYB561	NM_001017916	NM_001017916 // CYB561 // cytochrome b-561 // 17q23.3 // 1534 /// ENST00000392976 // CY	16847565	-1.59012	0.0325453
CYLD	NM_015247	NM_015247 // CYLD // cylindromatosis (turban tumor syndrome) // 16q12.1 // 1540 /// ENS	16818842	-1.53085	0.0178682
CYP1A1	ENST00000379727	ENST00000379727 // CYP1A1 // cytochrome P450, family 1, subfamily A, polypeptide 1 // 1	16811684	-1.48684	0.0414026
CYP24A1	NM_000782	NM_000782 // CYP24A1 // cytochrome P450, family 24, subfamily A, polypeptide 1 // 20q13	16920497	-1.63484	0.0184267
CYP2R1	NM_024514	NM_024514 // CYP2R1 // cytochrome P450, family 2, subfamily R, polypeptide 1 // 11p15.2	16736073	-1.62853	0.0271613
CYP2S1	NM_030622	NM_030622 // CYP2S1 // cytochrome P450, family 2, subfamily S, polypeptide 1 // 19q13.1	16862427	1.4546	0.0231383
CYP4F11	NM_021187	NM_021187 // CYP4F11 // cytochrome P450, family 4, subfamily F, polypeptide 11 // 19p13	16869960	1.89553	0.00317335
D2HGDH	NM_152783	NM_152783 // D2HGDH // D-2-hydroxyglutarate dehydrogenase // 2q37.3 // 728294 /// ENST0	16893600	-1.34651	0.0492197
DAD1	NM_001344	NM_001344 // DAD1 // defender against cell death 1 // 14q11.2 // 1603 /// ENST000002504	16790464	-1.38546	0.0386114
DARC	NM_002036	NM_002036 // DARC // Duffy blood group, chemokine receptor // 1q21-q22 // 2532 /// ENST	16672428	1.40934	0.047308
DBC1	NM_014618	NM_014618 // DBC1 // deleted in bladder cancer 1 // 9q32-q33 // 1620 /// ENST0000037396	17097797	1.56524	0.0178682
DCPS	ENST00000263579	ENST00000263579 // DCPS // decapping enzyme, scavenger // 11q24.2 // 28960 /// NM_01402	16733278	-1.50557	0.00702478
DCUN1D3	NM_173475	NM_173475 // DCUN1D3 // DCN1, defective in cullin neddylation 1, domain containing 3 (S	16824706	-1.4631	0.0108841
DDIT4	NM_019058	NM_019058 // DDIT4 // DNA-damage-inducible transcript 4 // 10q22.1 // 54541 /// ENST000	16705961	1.52328	0.00856367
DDRGK1	ENST00000354488	ENST00000354488 // DDRGK1 // DDRGK domain containing 1 // 20p13 // 65992 /// NM_023935	16916667	-1.71197	0.00286039
DDX54	NM_001111322	NM_001111322 // DDX54 // DEAD (Asp-Glu-Ala-Asp) box polypeptide 54 // 12q24.13 // 79039	16770507	-1.33455	0.0430139
DDX60	NM_017631	NM_017631 // DDX60 // DEAD (Asp-Glu-Ala-Asp) box polypeptide 60 // 4q32.3 // 55601 ///	16981219	-1.48818	0.0431649
DET1	NM_017996	NM_017996 // DET1 // de-etiolated homolog 1 (Arabidopsis) // 15q25.3 // 55070 /// ENST0	16812997	-1.35652	0.047308
DFFB	NM_004402	NM_004402 // DFFB // DNA fragmentation factor, 40kDa, beta polypeptide (caspase-activat	16658231	-1.36267	0.0270609
DGKK	NM_001013742	NM_001013742 // DGKK // diacylglycerol kinase, kappa // Xp11.22 // 139189 /// AB183864	17110948	2.47686	0.00143459
DHODH	NM_001361	NM_001361 // DHODH // dihydroorotate dehydrogenase (quinone) // 16q22 // 1723 /// ENST0	16820927	-1.74918	0.00511993
DHRS11	NM_024308	NM_024308 // DHRS11 // dehydrogenase/reductase (SDR family) member 11 // 17q12 // 79154	16833476	-1.46724	0.0090682
DHRS13	NM_144683	NM_144683 // DHRS13 // dehydrogenase/reductase (SDR family) member 13 // 17q11.2 // 147	16842850	-2.77306	0.000566061
DHRS7B	NM_015510	NM_015510 // DHRS7B // dehydrogenase/reductase (SDR family) member 7B // 17p12 // 25979	16832255	-1.67869	0.0036772
DIAPH2	NM_007309	NM_007309 // DIAPH2 // diaphanous homolog 2 (Drosophila) // Xq21.33 // 1730 /// NM_0067	17105284	-1.40197	0.0168141
DIO2	NM_001242502	NM_001242502 // DIO2 // deiodinase, iodothyronine, type II // 14q24.2-q24.3 // 1734 ///	16795285	1.42112	0.0416871
DIRC2	ENST00000261038	ENST00000261038 // DIRC2 // disrupted in renal carcinoma 2 // 3q21.1 // 84925 /// NM_03	16944724	-2.37817	6.07543e-05
DKFZP434I0714	NR_033797	NR_033797 // DKFZP434I0714 // uncharacterized protein DKFZP434I0714 // 4q31.23 // 54553	16971497	-1.50138	0.0293355
DKK3	NM_015881	NM_015881 // DKK3 // dickkopf 3 homolog (Xenopus laevis) // 11p15.2 // 27122 /// ENST00	16735895	1.44776	0.0285484
DLD	NM_000108	NM_000108 // DLD // dihydrolipoamide dehydrogenase // 7q31-q32 // 1738 /// ENST00000205	17050300	-1.55633	0.0103343
DLG3	NM_021120	NM_021120 // DLG3 // discs, large homolog 3 (Drosophila) // Xq13.1 // 1741 /// ENST0000	17104540	1.55814	0.00826741
DLL3	NM_016941	NM_016941 // DLL3 // delta-like 3 (Drosophila) // 19q13 // 10683 /// ENST00000205143 //	16862078	-1.48078	0.0115749
DMRTA1	NM_022160	NM_022160 // DMRTA1 // DMRT-like family A1 // 9p21.3 // 63951 /// ENST00000325870 // DM	17084020	1.62465	0.00780268
DMXL2	ENST00000251076	ENST00000251076 // DMXL2 // Dmx-like 2 // 15q21.2 // 23312 /// NM_001174116 // DMXL2 //	16809263	-1.52956	0.00594024
DNA2	ENST00000399180	ENST00000399180 // DNA2 // DNA replication helicase 2 homolog (yeast) // 10q21.3-q22.1	16714998	-1.62321	0.0055757
DNAJC15	NM_013238	NM_013238 // DNAJC15 // DnaJ (Hsp40) homolog, subfamily C, member 15 // 13q14.1 // 2910	16774405	1.27074	0.0418915
DNAL4	NM_005740	NM_005740 // DNAL4 // dynein, axonemal, light chain 4 // 22q13.1 // 10126 /// ENST00000	16935178	-1.57257	0.00834258
DNHD1	NM_144666	NM_144666 // DNHD1 // dynein heavy chain domain 1 // 11p15.4 // 144132 /// ENST00000254	16721401	1.37688	0.0374895
DNM1	NM_004408	NM_004408 // DNM1 // dynamin 1 // 9q34 // 1759 /// NM_001005336 // DNM1 // dynamin 1 //	17089549	1.62397	0.00781047
DNMBP	NM_015221	NM_015221 // DNMBP // dynamin binding protein // 10q24.2 // 23268 /// ENST00000324109 /	16717412	-1.95618	0.000221042
DOCK10	NM_014689	NM_014689 // DOCK10 // dedicator of cytokinesis 10 // 2q36.2 // 55619 /// ENST000002583	16909081	1.85572	0.00314935
DOCK4	NM_014705	NM_014705 // DOCK4 // dedicator of cytokinesis 4 // 7q31.1 // 9732 /// ENST00000437633	17061881	-2.04813	0.0233815
DOK5	NM_018431	NM_018431 // DOK5 // docking protein 5 // 20q13.2 // 55816 /// ENST00000262593 // DOK5	16914972	1.79589	0.00237466
DOLK	NM_014908	NM_014908 // DOLK // dolichol kinase // 9q34.11 // 22845 /// ENST00000372586 // DOLK //	17098974	-1.66669	0.0193644
DPH2	NM_001384	NM_001384 // DPH2 // DPH2 homolog (S. cerevisiae) // 1p34 // 1802 /// ENST00000255108 /	16663773	-1.75431	0.0116664
DPY19L2P1	ENST00000436258	ENST00000436258 // DPY19L2P1 // dpy-19-like 2 pseudogene 1 (C. elegans) // --- // ---	17056621	-1.55949	0.0228721
DROSHA	NM_013235	NM_013235 // DROSHA // drosha, ribonuclease type III // 5p13.3 // 29102 /// NM_00110041	16994890	-1.34311	0.0198431
DSN1	NM_001145316	NM_001145316 // DSN1 // DSN1, MIND kinetochore complex component, homolog (S. cerevisia	16918976	-1.58079	0.00250878
DTD1	NM_080820	NM_080820 // DTD1 // D-tyrosyl-tRNA deacylase 1 homolog (S. cerevisiae) // 20p11.23 //	16911783	-1.31052	0.0395456
DTNBP1	NR_036448	NR_036448 // DTNBP1 // dystrobrevin binding protein 1 // 6p22.3 // 84062 /// NM_032122	17015819	-1.44329	0.0137735
DUSP22	NM_020185	NM_020185 // DUSP22 // dual specificity phosphatase 22 // 6p25.3 // 56940 /// BC022847	17004154	-1.94471	0.0041901
DUX2	NM_012147	NM_012147 // DUX2 // double homeobox 2 // 4q35.2 // 26583 /// NM_033178 // DUX4 // doub	16973292	1.48675	0.0407725
EDEM2	AK296878	AK296878 // EDEM2 // ER degradation enhancer, mannosidase alpha-like 2 // 20q11.22 // 5	16918679	1.57346	0.0215231
EDF1	NM_003792	NM_003792 // EDF1 // endothelial differentiation-related factor 1 // 9q34.3 // 8721 ///	17100173	-1.33755	0.0214417
EDN2	NM_001956	NM_001956 // EDN2 // endothelin 2 // 1p34 // 1907 /// ENST00000372587 // EDN2 // endoth	16685923	1.55126	0.00498987
EDNRA	NM_001957	NM_001957 // EDNRA // endothelin receptor type A // 4q31.22 // 1909 /// ENST00000324300	16971272	-1.51847	0.0119842
EEF1D	NM_032378	NM_032378 // EEF1D // eukaryotic translation elongation factor 1 delta (guanine nucleot	17082157	1.60074	0.00410734
EFCAB4B	NM_001144958	NM_001144958 // EFCAB4B // EF-hand calcium binding domain 4B // 12p13.32 // 84766 /// E	16760082	-1.47135	0.00534982
EFEMP1	NM_001039348	NM_001039348 // EFEMP1 // EGF containing fibulin-like extracellular matrix protein 1 //	16897834	1.65321	0.00607154
EFHD2	NM_024329	NM_024329 // EFHD2 // EF-hand domain family, member D2 // 1p36.21 // 79180 /// ENST0000	16659605	-1.81882	0.00222043
EFNA3	NM_004952	NM_004952 // EFNA3 // ephrin-A3 // 1q21-q22 // 1944 /// ENST00000368408 // EFNA3 // eph	16671632	2.13091	0.000428852
EFR3B	NM_014971	NM_014971 // EFR3B // EFR3 homolog B (S. cerevisiae) // 2p23.3 // 22979 /// ENST0000040	16877795	-3.44211	4.68781e-05
EFTUD1	NM_024580	NM_024580 // EFTUD1 // elongation factor Tu GTP binding domain containing 1 // 15q25.2	16812475	-1.32819	0.024699
EGFR	ENST00000275493	ENST00000275493 // EGFR // epidermal growth factor receptor // 7p12 // 1956 /// NM_0052	17046135	-1.60036	0.00720203
EHD2	NM_014601	NM_014601 // EHD2 // EH-domain containing 2 // 19q13.3 // 30846 /// ENST00000263277 //	16863652	1.68705	0.00833268
EI24	NM_004879	NM_004879 // EI24 // etoposide induced 2.4 mRNA // 11q24 // 9538 /// ENST00000278903 //	16733045	-1.65045	0.00173117
EID2B	NM_152361	NM_152361 // EID2B // EP300 interacting inhibitor of differentiation 2B // 19q13.2 // 1	16872239	-1.45533	0.0243942
EIF1AD	NM_001242481	NM_001242481 // EIF1AD // eukaryotic translation initiation factor 1A domain containing	16740645	1.37258	0.016357
EIF2AK4	NM_001013703	NM_001013703 // EIF2AK4 // eukaryotic translation initiation factor 2 alpha kinase 4 //	16799357	-1.42423	0.00695376
EIF3B	NM_001037283	NM_001037283 // EIF3B // eukaryotic translation initiation factor 3, subunit B // 7p22.	17042946	1.29582	0.0366322
EIF4E2	NM_004846	NM_004846 // EIF4E2 // eukaryotic translation initiation factor 4E family member 2 // 2	16892321	-1.50678	0.00578333
EIF4EBP1	ENST00000338825	ENST00000338825 // EIF4EBP1 // eukaryotic translation initiation factor 4E binding prot	17067963	-1.30392	0.0461805
EIF4G1	NM_182917	NM_182917 // EIF4G1 // eukaryotic translation initiation factor 4 gamma, 1 // 3q27-qter	16948909	-1.41437	0.0150811
ELAVL2	NM_001171197	NM_001171197 // ELAVL2 // ELAV (embryonic lethal, abnormal vision, Drosophila)-like 2 (	17092918	1.51118	0.00552399
ELF1	NM_172373	NM_172373 // ELF1 // E74-like factor 1 (ets domain transcription factor) // 13q13 // 19	16778433	-1.3464	0.0494337
ELMO2	NM_133171	NM_133171 // ELMO2 // engulfment and cell motility 2 // 20q13 // 63916 /// NM_182764 //	16919828	1.28015	0.0330734
ELOF1	NM_032377	NM_032377 // ELOF1 // elongation factor 1 homolog (S. cerevisiae) // 19p13.2 // 84337 /	16869017	1.48466	0.00485909
ELTD1	NM_022159	NM_022159 // ELTD1 // EGF, latrophilin and seven transmembrane domain containing 1 // 1	16688799	-1.98546	0.0041901
ENO2	ENST00000535366	ENST00000535366 // ENO2 // enolase 2 (gamma, neuronal) // 12p13 // 2026 /// NM_001975 /	16747570	1.43934	0.0151005
ENOSF1	NM_017512	NM_017512 // ENOSF1 // enolase superfamily member 1 // 18p11.32 // 55556 /// ENST000002	16853418	-1.38975	0.0319779
ENPP4	NM_014936	NM_014936 // ENPP4 // ectonucleotide pyrophosphatase/phosphodiesterase 4 (putative) //	17009316	-1.40474	0.0140914
ENTPD6	NM_001247	NM_001247 // ENTPD6 // ectonucleoside triphosphate diphosphohydrolase 6 (putative) // 2	16912140	-1.35476	0.029792
EPB41L1	NM_012156	NM_012156 // EPB41L1 // erythrocyte membrane protein band 4.1-like 1 // 20q11.2-q12 //	16913263	2.18617	0.000149094
EPHA5	NM_004439	NM_004439 // EPHA5 // EPH receptor A5 // 4q13.1 // 2044 /// ENST00000273854 // EPHA5 //	16976329	1.43139	0.0451046
EPHB1	NM_004441	NM_004441 // EPHB1 // EPH receptor B1 // 3q21-q23 // 2047 /// ENST00000398015 // EPHB1	16945958	-1.48782	0.038261
EPS8	ENST00000543523	ENST00000543523 // EPS8 // epidermal growth factor receptor pathway substrate 8 // 12p1	16761877	-1.5332	0.0241117
ERCC2	ENST00000391945	ENST00000391945 // ERCC2 // excision repair cross-complementing rodent repair deficienc	16873268	-1.37268	0.0405663
ERCC6	NM_000124	NM_000124 // ERCC6 // excision repair cross-complementing rodent repair deficiency, com	16714135	-1.75446	0.000523718
ERI3	NM_024066	NM_024066 // ERI3 // ERI1 exoribonuclease family member 3 // 1p32 // 79033 /// ENST0000	16686233	-1.35958	0.0251611
ERVK13-1	NR_040023	NR_040023 // ERVK13-1 // endogenous retrovirus group K13, member 1 // 16p13.3 // 100507	16823165	1.61115	0.00411133
ESM1	ENST00000381405	ENST00000381405 // ESM1 // endothelial cell-specific molecule 1 // 5q11.2 // 11082 ///	16996146	-3.92627	0.000580354
ESRRA	ENST00000405666	ENST00000405666 // ESRRA // estrogen-related receptor alpha // 11q13 // 2101 /// NM_004	16726429	-2.32031	0.00245522
ETV1	NM_004956	NM_004956 // ETV1 // ets variant 1 // 7p21.3 // 2115 /// ENST00000430479 // ETV1 // ets	17055354	-1.40466	0.00927253
ETV4	NM_001986	NM_001986 // ETV4 // ets variant 4 // 17q21 // 2118 /// NM_001079675 // ETV4 // ets var	16845410	-1.6489	0.00497693
EVI2A	NM_001003927	NM_001003927 // EVI2A // ecotropic viral integration site 2A // 17q11.2 // 2123 /// ENS	16843167	-1.6713	0.0286623
EXO1	NM_130398	NM_130398 // EXO1 // exonuclease 1 // 1q42-q43 // 9156 /// ENST00000366548 // EXO1 // e	16679411	-1.25453	0.0458458
EXT1	ENST00000378204	ENST00000378204 // EXT1 // exostosin 1 // 8q24.11 // 2131 /// NM_000127 // EXT1 // exos	17080450	-1.39952	0.00801984
EXTL3	ENST00000220562	ENST00000220562 // EXTL3 // exostoses (multiple)-like 3 // 8p21 // 2137 /// NM_001440 /	17067424	-1.60759	0.00250878
EZH1	NM_001991	NM_001991 // EZH1 // enhancer of zeste homolog 1 (Drosophila) // 17q21.1-q21.3 // 2145	16845222	-1.52462	0.00781047
F11R	NM_016946	NM_016946 // F11R // F11 receptor // 1q21.2-q21.3 // 50848 /// ENST00000368026 // F11R	16695490	-1.43816	0.0236769
F3	NM_001993	NM_001993 // F3 // coagulation factor III (thromboplastin, tissue factor) // 1p22-p21 /	16689869	1.7049	0.0292841
FAM120C	NM_017848	NM_017848 // FAM120C // family with sequence similarity 120C // Xp11.22 // 54954 /// EN	17111413	-1.37574	0.0181102
FAM122B	NM_001170756	NM_001170756 // FAM122B // family with sequence similarity 122B // Xq26.3 // 159090 ///	17114348	1.47624	0.0168494
FAM129B	NM_022833	NM_022833 // FAM129B // family with sequence similarity 129, member B // 9q34.13 // 648	17098506	-1.43248	0.026651
FAM159B	NM_001164442	NM_001164442 // FAM159B // family with sequence similarity 159, member B // 5q12.3 // 1	16985242	-1.42668	0.0253541
FAM161A	NM_001201543	NM_001201543 // FAM161A // family with sequence similarity 161, member A // 2p15 // 841	16898160	-1.77463	0.0049218
FAM171A1	NM_001010924	NM_001010924 // FAM171A1 // family with sequence similarity 171, member A1 // 10p13 //	16712076	-1.38824	0.0251611
FAM18B2-CDRT4	NR_037924	NR_037924 // FAM18B2-CDRT4 // FAM18B2-CDRT4 readthrough // 17p // 100533496 /// NM_0012	16841608	1.34281	0.0204934
FAM216A	ENST00000377673	ENST00000377673 // FAM216A // family with sequence similarity 216, member A // 12q24.11	16756960	-1.44596	0.0325368
FAM217B	NM_022106	NM_022106 // FAM217B // family with sequence similarity 217, member B // 20q13.33 // 63	16915448	2.12761	0.000861863
FAM219A	NM_001184940	NM_001184940 // FAM219A // family with sequence similarity 219, member A // 9p13.3 // 2	17093441	1.49596	0.00587988
FAM220A	NM_001037163	NM_001037163 // FAM220A // family with sequence similarity 220, member A // 7p22.1 // 8	17055006	-1.53098	0.0110609
FAM220CP	ENST00000395253	ENST00000395253 // FAM220CP // family with sequence similarity 220, member C, pseudogen	17118386	-1.68511	0.00185497
FAM222B	NM_018182	NM_018182 // FAM222B // family with sequence similarity 222, member B // 17q11.2 // 557	16842821	-1.67086	0.00803101
FAM27E3	BC119675	BC119675 // FAM27E3 // family with sequence similarity 27, member E3 // 9q13 // 1001319	17118413	-1.58935	0.00421336
FAM49B	NR_046359	NR_046359 // FAM49B // family with sequence similarity 49, member B // 8q24.21 // 51571	17081124	1.66168	0.0010352
FAM70A	NM_017938	NM_017938 // FAM70A // family with sequence similarity 70, member A // Xq24 // 55026 //	17113710	2.29672	0.00249727
FAM86A	NM_201400	NM_201400 // FAM86A // family with sequence similarity 86, member A // 16p13.3 // 19648	16823719	-2.12675	0.000530014
FAM86B2	NM_001137610	NM_001137610 // FAM86B2 // family with sequence similarity 86, member B2 // 8p23.1 // 6	17074781	-2.02006	0.00271728
FAM86C1	NM_018172	NM_018172 // FAM86C1 // family with sequence similarity 86, member C1 // 11q13.4 // 551	16728518	-1.78263	0.00906017
FAM86DP	NR_024241	NR_024241 // FAM86DP // family with sequence similarity 86, member D, pseudogene // 3p1	16956342	-2.09934	0.00818435
FAM98A	NM_015475	NM_015475 // FAM98A // family with sequence similarity 98, member A // 2p22.3 // 25940	16896320	-1.67528	0.0022559
FAP	NM_004460	NM_004460 // FAP // fibroblast activation protein, alpha // 2q23 // 2191 /// ENST000001	16904324	-1.85004	0.0299944
FBF1	NM_001080542	NM_001080542 // FBF1 // Fas (TNFRSF6) binding factor 1 // 17q25.1 // 85302 /// ENST0000	16848993	-1.39783	0.0108841
FBLN5	NM_006329	NM_006329 // FBLN5 // fibulin 5 // 14q32.1 // 10516 /// ENST00000342058 // FBLN5 // fib	16795965	1.41876	0.0148491
FBXL2	ENST00000484457	ENST00000484457 // FBXL2 // F-box and leucine-rich repeat protein 2 // 3p22.3 // 25827	16938724	-1.48095	0.0229512
FBXO18	NM_032807	NM_032807 // FBXO18 // F-box protein, helicase, 18 // 10p15.1 // 84893 /// ENST00000379	16702105	-1.55255	0.0135537
FBXO31	NR_024568	NR_024568 // FBXO31 // F-box protein 31 // 16q24.2 // 79791 /// NM_024735 // FBXO31 //	16829024	-1.50405	0.00361046
FBXO48	NM_001024680	NM_001024680 // FBXO48 // F-box protein 48 // 2p13.3 // 554251 /// ENST00000377957 // F	16898548	-1.47748	0.0492197
FBXO9	NM_033480	NM_033480 // FBXO9 // F-box protein 9 // 6p12.3-p11.2 // 26268 /// ENST00000323557 // F	17009629	-1.41169	0.0194494
FBXW10	NR_051988	NR_051988 // FBXW10 // F-box and WD repeat domain containing 10 // 17p12 // 10517 /// N	16831928	7.1274	4.68781e-05
FCER2	NM_002002	NM_002002 // FCER2 // Fc fragment of IgE, low affinity II, receptor for (CD23) // 19p13	16867975	1.34147	0.0253208
FCHO2	NM_138782	NM_138782 // FCHO2 // FCH domain only 2 // 5q13.2 // 115548 /// ENST00000430046 // FCHO	16986033	-1.67577	0.00878393
FDX1L	ENST00000393708	ENST00000393708 // FDX1L // ferredoxin 1-like // 19p13.2 // 112812 /// NM_001031734 //	16868654	-1.33172	0.0374332
FERMT1	NM_017671	NM_017671 // FERMT1 // fermitin family member 1 // 20p12.3 // 55612 /// ENST00000217289	16917061	-1.90663	0.000309901
FGD6	NM_018351	NM_018351 // FGD6 // FYVE, RhoGEF and PH domain containing 6 // 12q22 // 55785 /// ENST	16768675	-1.79526	0.00257807
FGF1	NM_001257205	NM_001257205 // FGF1 // fibroblast growth factor 1 (acidic) // 5q31 // 2246 /// NM_0012	17001075	-1.71785	0.0053553
FGF11	NM_004112	NM_004112 // FGF11 // fibroblast growth factor 11 // 17p13.1 // 2256 /// ENST0000029382	16830461	1.4097	0.0274973
FGF5	NM_004464	NM_004464 // FGF5 // fibroblast growth factor 5 // 4q21 // 2250 /// ENST00000312465 //	16968331	-2.3514	0.000221042
FGF9	NM_002010	NM_002010 // FGF9 // fibroblast growth factor 9 (glia-activating factor) // 13q11-q12 /	16773086	1.52749	0.0136836
FHOD3	NM_025135	NM_025135 // FHOD3 // formin homology 2 domain containing 3 // 18q12 // 80206 /// ENST0	16852025	-1.3505	0.0269194
FLJ32255	AK056817	AK056817 // FLJ32255 // uncharacterized LOC643977 // 5p12 // 643977	16995866	-1.50211	0.0205675
FLJ35024	NR_015375	NR_015375 // FLJ35024 // uncharacterized LOC401491 // 9p24.2 // 401491 /// AK092343 //	17092003	1.58951	0.00264656
FLJ35946	NR_033932	NR_033932 // FLJ35946 // uncharacterized protein FLJ35946 // 5q21.1 // 503569 /// ENST0	16998456	-1.26948	0.0489646
FLJ37798	AK095117	AK095117 // FLJ37798 // uncharacterized LOC401264 // 6p12.3 // 401264	17009607	-1.5368	0.0306389
FLNA	NM_001456	NM_001456 // FLNA // filamin A, alpha // Xq28 // 2316 /// NM_001110556 // FLNA // filam	17115505	1.34877	0.0262341
FLOT1	NM_005803	NM_005803 // FLOT1 // flotillin 1 // 6p21.3 // 10211 /// ENST00000436822 // FLOT1 // fl	17016995	-1.52606	0.00253779
FLVCR2	NM_001195283	NM_001195283 // FLVCR2 // feline leukemia virus subgroup C cellular receptor family, me	16786625	1.3872	0.0154076
FMNL3	NM_175736	NM_175736 // FMNL3 // formin-like 3 // 12q13.12 // 91010 /// ENST00000335154 // FMNL3 /	16764398	-1.68407	0.00546773
FN3K	NM_022158	NM_022158 // FN3K // fructosamine 3 kinase // 17q25.3 // 64122 /// ENST00000300784 // F	16839116	1.4147	0.02933
FNBP1	NM_015033	NM_015033 // FNBP1 // formin binding protein 1 // 9q34 // 23048 /// ENST00000446176 //	17099114	-1.48991	0.0124939
FOCAD	NM_017794	NM_017794 // FOCAD // focadhesin // 9p21 // 54914 /// ENST00000380249 // FOCAD // focad	17083915	-1.65766	0.00721069
FOLR1	NM_016724	NM_016724 // FOLR1 // folate receptor 1 (adult) // 11q13.3-q14.1 // 2348 /// ENST000003	16728632	1.74482	0.0443684
FOXD1	NM_004472	NM_004472 // FOXD1 // forkhead box D1 // 5q12-q13 // 2297 /// U59832 // FOXD1 // forkhe	16997146	-1.57003	0.0127111
FRG2B	NM_001080998	NM_001080998 // FRG2B // FSHD region gene 2 family, member B // 10q26.3 // 441581 /// E	16719940	1.40852	0.0170983
FRMD4A	NM_018027	NM_018027 // FRMD4A // FERM domain containing 4A // 10p13 // 55691 /// ENST00000357447	16711909	-1.8711	0.00618361
FRMD5	ENST00000417257	ENST00000417257 // FRMD5 // FERM domain containing 5 // 15q15.3 // 84978 /// NM_032892	16808401	-1.56676	0.0181102
FSTL1	ENST00000295633	ENST00000295633 // FSTL1 // follistatin-like 1 // 3q13.33 // 11167 /// NM_007085 // FST	16957884	1.37366	0.0203514
FTH1	NM_002032	NM_002032 // FTH1 // ferritin, heavy polypeptide 1 // 11q13 // 2495 /// ENST00000273550	16739208	1.60177	0.00133101
FTL	NM_000146	NM_000146 // FTL // ferritin, light polypeptide // 19q13.33 // 2512 /// ENST00000331825	16863939	1.37107	0.0156218
FTSJD1	NM_018348	NM_018348 // FTSJD1 // FtsJ methyltransferase domain containing 1 // 16q22.2 // 55783 /	16827996	-1.38781	0.0336548
FUT4	NM_002033	NM_002033 // FUT4 // fucosyltransferase 4 (alpha (1,3) fucosyltransferase, myeloid-spec	16730245	-1.48037	0.0106316
FUT8	NM_178155	NM_178155 // FUT8 // fucosyltransferase 8 (alpha (1,6) fucosyltransferase) // 14q24.3 /	16785483	-1.5429	0.00386655
FYCO1	NM_024513	NM_024513 // FYCO1 // FYVE and coiled-coil domain containing 1 // 3p21.31 // 79443 ///	16952841	-1.51227	0.021388
FZD3	NM_017412	NM_017412 // FZD3 // frizzled family receptor 3 // 8p21 // 7976 /// ENST00000240093 //	17067410	-1.48173	0.00837372
FZD6	NM_003506	NM_003506 // FZD6 // frizzled family receptor 6 // 8q22.3-q23.1 // 8323 /// NM_00116461	17071625	-1.32783	0.0426998
FZD7	NM_003507	NM_003507 // FZD7 // frizzled family receptor 7 // 2q33 // 8324 /// ENST00000286201 //	16889563	1.4809	0.0212112
G3BP2	NM_012297	NM_012297 // G3BP2 // GTPase activating protein (SH3 domain) binding protein 2 // 4q21.	16976942	1.38308	0.0308214
G6PD	ENST00000393562	ENST00000393562 // G6PD // glucose-6-phosphate dehydrogenase // Xq28 // 2539 /// NM_000	17115636	1.79216	0.000861863
GAB3	NM_001081573	NM_001081573 // GAB3 // GRB2-associated binding protein 3 // Xq28 // 139716 /// NM_0806	17115677	1.533	0.0106097
GABBR2	NM_005458	NM_005458 // GABBR2 // gamma-aminobutyric acid (GABA) B receptor, 2 // 9q22.1-q22.3 //	17096493	-1.47757	0.00361046
GABPA	NM_002040	NM_002040 // GABPA // GA binding protein transcription factor, alpha subunit 60kDa // 2	16921850	1.3334	0.0306492
GABPB2	ENST00000368918	ENST00000368918 // GABPB2 // GA binding protein transcription factor, beta subunit 2 //	16670743	-1.51813	0.00610998
GADD45B	NM_015675	NM_015675 // GADD45B // growth arrest and DNA-damage-inducible, beta // 19p13.3 // 4616	16856803	1.73664	0.00073687
GALNTL4	NM_198516	NM_198516 // GALNTL4 // UDP-N-acetyl-alpha-D-galactosamine:polypeptide N-acetylgalactos	16735873	-1.41064	0.0243942
GAS2L1	ENST00000407647	ENST00000407647 // GAS2L1 // growth arrest-specific 2 like 1 // 22q12.2 // 10634 /// EN	16928794	1.36217	0.0175907
GATSL1	NM_001145063	NM_001145063 // GATSL1 // GATS protein-like 1 // 7q11.23 // 389523 /// ENST00000361825	17047258	1.65988	0.00542131
GATSL2	ENST00000426327	ENST00000426327 // GATSL2 // GATS protein-like 2 // 7q11.23 // 729438 /// BC147030 // G	17058758	1.80027	0.00663842
GCFC1	NM_016631	NM_016631 // GCFC1 // GC-rich sequence DNA-binding factor 1 // 21q21.3 // 94104 /// NR_	16925097	1.3252	0.0418915
GCH1	NM_000161	NM_000161 // GCH1 // GTP cyclohydrolase 1 // 14q22.1-q22.2 // 2643 /// ENST00000491895	16793176	1.36692	0.0187623
GCLM	NM_002061	NM_002061 // GCLM // glutamate-cysteine ligase, modifier subunit // 1p22.1 // 2730 ///	16689752	1.54151	0.00204364
GEMIN2	ENST00000308317	ENST00000308317 // GEMIN2 // gem (nuclear organelle) associated protein 2 // 14q13 // 8	16783623	-1.69647	0.00760933
GFOD2	NM_030819	NM_030819 // GFOD2 // glucose-fructose oxidoreductase domain containing 2 // 16q22.1 //	16827420	-1.38259	0.0188437
GFPT2	NM_005110	NM_005110 // GFPT2 // glutamine-fructose-6-phosphate transaminase 2 // 5q34-q35 // 9945	17003924	-1.5233	0.00370735
GGT3P	NR_003267	NR_003267 // GGT3P // gamma-glutamyltransferase 3 pseudogene // 22q11.21 // 2679 /// EN	16932103	1.53527	0.0257209
GGT8P	NR_003503	NR_003503 // GGT8P // gamma-glutamyltransferase 8 pseudogene // 2p11.1 // 645367	16882812	1.46165	0.0316522
GINS3	NM_001126129	NM_001126129 // GINS3 // GINS complex subunit 3 (Psf3 homolog) // 16q21 // 64785 /// EN	16819678	1.27571	0.045232
GK	NM_203391	NM_203391 // GK // glycerol kinase // Xp21.3 // 2710 /// NM_000167 // GK // glycerol ki	17102352	1.35198	0.0321439
GLCE	NM_015554	NM_015554 // GLCE // glucuronic acid epimerase // 15q23 // 26035 /// ENST00000261858 //	16802479	-1.53483	0.0239364
GLRB	NM_000824	NM_000824 // GLRB // glycine receptor, beta // 4q31.3 // 2743 /// ENST00000264428 // GL	16971806	-1.59208	0.00218975
GLT25D1	NM_024656	NM_024656 // GLT25D1 // glycosyltransferase 25 domain containing 1 // 19p13.11 // 79709	16859583	-1.57828	0.00234944
GM2A	ENST00000357164	ENST00000357164 // GM2A // GM2 ganglioside activator // 5q33.1 // 2760 /// NM_000405 //	16991210	-1.41563	0.0121132
GNAO1	NM_020988	NM_020988 // GNAO1 // guanine nucleotide binding protein (G protein), alpha activating	16819161	1.54679	0.0211981
GNAZ	ENST00000248996	ENST00000248996 // GNAZ // guanine nucleotide binding protein (G protein), alpha z poly	16927874	1.3722	0.0384523
GNPTAB	NM_024312	NM_024312 // GNPTAB // N-acetylglucosamine-1-phosphate transferase, alpha and beta subu	16769159	-1.68735	0.00204364
GOLGA8E	NR_033350	NR_033350 // GOLGA8E // golgin A8 family, member E // 15q11.2 // 390535 /// BC125193 //	16797873	-1.31186	0.0468061
GOLT1A	NM_198447	NM_198447 // GOLT1A // golgi transport 1A // 1q32.1 // 127845 /// ENST00000308302 // GO	16698304	-1.49867	0.0157825
GOPC	NM_020399	NM_020399 // GOPC // golgi-associated PDZ and coiled-coil motif containing // 6q21 // 5	17023051	2.08332	0.000146487
GORASP1	ENST00000319283	ENST00000319283 // GORASP1 // golgi reassembly stacking protein 1, 65kDa // 3p22-p21.33	16952383	-1.35185	0.0249939
GPNMB	ENST00000258733	ENST00000258733 // GPNMB // glycoprotein (transmembrane) nmb // 7p15 // 10457 /// NM_00	17044253	1.44917	0.00633785
GPR124	NM_032777	NM_032777 // GPR124 // G protein-coupled receptor 124 // 8p11.23 // 25960 /// ENST00000	17067941	1.39879	0.026657
GPR156	ENST00000464295	ENST00000464295 // GPR156 // G protein-coupled receptor 156 // 3q13.33 // 165829 /// NM	16957860	1.34405	0.026813
GPR20	NM_005293	NM_005293 // GPR20 // G protein-coupled receptor 20 // 8q24.3 // 2843 /// ENST000003777	17081850	2.05157	0.00217191
GPR3	NM_005281	NM_005281 // GPR3 // G protein-coupled receptor 3 // 1p36.1-p35 // 2827 /// ENST0000037	16661429	-1.54423	0.0217522
GPR65	NM_003608	NM_003608 // GPR65 // G protein-coupled receptor 65 // 14q31-q32.1 // 8477 /// ENST0000	16787208	-1.4856	0.0248258
GPR97	NM_170776	NM_170776 // GPR97 // G protein-coupled receptor 97 // 16q21 // 222487 /// ENST00000333	16819563	1.27998	0.0451046
GPR98	NM_032119	NM_032119 // GPR98 // G protein-coupled receptor 98 // 5q13 // 84059 /// ENST0000040546	16987140	1.35149	0.0227249
GPRC5B	ENST00000300571	ENST00000300571 // GPRC5B // G protein-coupled receptor, family C, group 5, member B //	16824572	1.50657	0.0324387
GPS2	NM_004489	NM_004489 // GPS2 // G protein pathway suppressor 2 // 17p13 // 2874 /// ENST0000038916	16840620	1.37715	0.0423201
GRAMD4	ENST00000406902	ENST00000406902 // GRAMD4 // GRAM domain containing 4 // 22q13.31 // 23151 /// NM_01512	16931435	-1.59476	0.0173607
GREB1	ENST00000234142	ENST00000234142 // GREB1 // growth regulation by estrogen in breast cancer 1 // 2p25.1	16877172	1.36966	0.0181102
GREB1L	NM_001142966	NM_001142966 // GREB1L // growth regulation by estrogen in breast cancer-like // 18q11.	16851309	-1.34643	0.0330333
GRIN2B	NM_000834	NM_000834 // GRIN2B // glutamate receptor, ionotropic, N-methyl D-aspartate 2B // 12p12	16761707	1.67723	0.0271613
GRK6	NM_001004106	NM_001004106 // GRK6 // G protein-coupled receptor kinase 6 // 5q35 // 2870 /// NM_0020	16993088	-2.70031	8.78943e-05
GSR	NM_000637	NM_000637 // GSR // glutathione reductase // 8p21.1 // 2936 /// NM_001195102 // GSR //	17076063	1.5885	0.00913974
GSS	ENST00000216951	ENST00000216951 // GSS // glutathione synthetase // 20q11.2 // 2937 /// NM_000178 // GS	16918589	-1.61857	0.00197448
GSTK1	NM_001143679	NM_001143679 // GSTK1 // glutathione S-transferase kappa 1 // 7q34 // 373156 /// ENST00	17052749	-1.69225	0.00073687
GSTM2	NM_000848	NM_000848 // GSTM2 // glutathione S-transferase mu 2 (muscle) // 1p13.3 // 2946 /// NM_	16668355	2.01904	0.0164337
GSTM4	NM_000850	NM_000850 // GSTM4 // glutathione S-transferase mu 4 // 1p13.3 // 2948 /// NR_024538 //	16668333	1.52982	0.0163473
GSTT2	NM_000854	NM_000854 // GSTT2 // glutathione S-transferase theta 2 // 22q11.23 // 2953 /// CR45692	16928115	1.90865	0.0236822
GSTT2B	NM_001080843	NM_001080843 // GSTT2B // glutathione S-transferase theta 2B (gene/pseudogene) // 22q11	16933088	1.50607	0.0203763
GTF2H5	NM_207118	NM_207118 // GTF2H5 // general transcription factor IIH, polypeptide 5 // 6q25.3 // 404	17014160	-1.39719	0.0228638
GYG2	NM_001079855	NM_001079855 // GYG2 // glycogenin 2 // Xp22.3 // 8908 /// NM_003918 // GYG2 // glycoge	17101231	1.39419	0.015511
H1FX	NM_006026	NM_006026 // H1FX // H1 histone family, member X // 3q21.3 // 8971 /// ENST00000333762	16958963	1.71875	0.00148286
H3F3A	NM_002107	NM_002107 // H3F3A // H3 histone, family 3A // 1q42.12 // 3020 /// NR_002315 // H3F3AP4	16887898	2.08137	0.000415595
HABP4	NM_014282	NM_014282 // HABP4 // hyaluronan binding protein 4 // 9q22.3-q31 // 22927 /// ENST00000	17087191	-1.65505	0.00282589
HACL1	ENST00000321169	ENST00000321169 // HACL1 // 2-hydroxyacyl-CoA lyase 1 // 3p25.1 // 26061 /// NM_012260	16951220	-1.29825	0.0316204
HAGH	NM_005326	NM_005326 // HAGH // hydroxyacylglutathione hydrolase // 16p13.3 // 3029 /// NM_0010404	16822831	-1.956	0.00197448
HAUS2	NM_018097	NM_018097 // HAUS2 // HAUS augmin-like complex, subunit 2 // 15q15.2 // 55142 /// ENST0	16800108	1.31705	0.0342502
HBP1	ENST00000485846	ENST00000485846 // HBP1 // HMG-box transcription factor 1 // 7q22-q31 // 26959 /// NM_0	17050171	-1.44565	0.0118295
HDDC2	NM_016063	NM_016063 // HDDC2 // HD domain containing 2 // 6q13-q24.3 // 51020 /// ENST00000398153	17023308	-1.50496	0.0304068
HDDC3	ENST00000330334	ENST00000330334 // HDDC3 // HD domain containing 3 // 15q26.1 // 374659 /// NM_198527 /	16813325	-1.36412	0.0229166
HDHD1	NM_001135565	NM_001135565 // HDHD1 // haloacid dehalogenase-like hydrolase domain containing 1 // Xp	17108931	-2.03961	0.000146487
HDHD2	NM_032124	NM_032124 // HDHD2 // haloacid dehalogenase-like hydrolase domain containing 2 // 18q21	16855056	-1.48846	0.0144069
HEATR3	ENST00000299192	ENST00000299192 // HEATR3 // HEAT repeat containing 3 // 16q12.1 // 55027 /// NM_182922	16818733	-1.30758	0.0317166
HECTD2	NM_182765	NM_182765 // HECTD2 // HECT domain containing E3 ubiquitin protein ligase 2 // 10q23.32	16707343	1.37247	0.034799
HENMT1	NM_144584	NM_144584 // HENMT1 // HEN1 methyltransferase homolog 1 (Arabidopsis) // 1p13.3 // 1138	16690427	-1.50343	0.0234038
HERC2P2	NR_002824	NR_002824 // HERC2P2 // hect domain and RLD 2 pseudogene 2 // 15q11.2 // 400322 /// AF0	16806014	1.3185	0.0467263
HERC6	NM_017912	NM_017912 // HERC6 // HECT and RLD domain containing E3 ubiquitin protein ligase family	16968735	-1.39861	0.0387725
HIF1A	NM_001530	NM_001530 // HIF1A // hypoxia inducible factor 1, alpha subunit (basic helix-loop-helix	16785058	1.33173	0.0150127
HIF1A-AS2	NR_045406	NR_045406 // HIF1A-AS2 // HIF1A antisense RNA 2 (non-protein coding) // 14q23.2 // 1007	16793678	1.69313	0.0165701
HIP1R	ENST00000253083	ENST00000253083 // HIP1R // huntingtin interacting protein 1 related // 12q24 // 9026 /	16758463	-1.41152	0.0425292
HIPK3	ENST00000303296	ENST00000303296 // HIPK3 // homeodomain interacting protein kinase 3 // 11p13 // 10114	16723400	-1.413	0.00774985
HIST1H2AH	ENST00000377459	ENST00000377459 // HIST1H2AH // histone cluster 1, H2ah // 6p21.33 // 85235 /// NM_0805	17005793	1.47072	0.0305827
HIST1H2AK	NM_003510	NM_003510 // HIST1H2AK // histone cluster 1, H2ak // 6p22.1 // 8330 /// ENST00000330180	17016496	1.9197	0.00720203
HIST1H3A	NM_003529	NM_003529 // HIST1H3A // histone cluster 1, H3a // 6p22.1 // 8350 /// ENST00000357647 /	17005532	1.31933	0.0337907
HIVEP2	NM_006734	NM_006734 // HIVEP2 // human immunodeficiency virus type I enhancer binding protein 2 /	17024335	-1.78116	0.000523718
HMOX2	NM_001127205	NM_001127205 // HMOX2 // heme oxygenase (decycling) 2 // 16p13.3 // 3163 /// NM_0011272	16815528	-1.4433	0.0091717
HNRNPM	NM_005968	NM_005968 // HNRNPM // heterogeneous nuclear ribonucleoprotein M // 19p13.3-p13.2 // 46	16857913	-1.29003	0.0319779
HOMER1	ENST00000334082	ENST00000334082 // HOMER1 // homer homolog 1 (Drosophila) // 5q14.2 // 9456 /// NM_0042	16997574	-1.41565	0.0264477
HOMER3	NR_027297	NR_027297 // HOMER3 // homer homolog 3 (Drosophila) // 19p13.11 // 9454 /// NM_00114572	16870506	-2.04557	0.000942098
HORMAD1	NM_032132	NM_032132 // HORMAD1 // HORMA domain containing 1 // 1q21.3 // 84072 /// NM_001199829 /	16692814	-1.67276	0.00618361
HOXA10	NM_018951	NM_018951 // HOXA10 // homeobox A10 // 7p15.2 // 3206 /// ENST00000283921 // HOXA10 //	17056160	-1.31499	0.0305017
HOXA11	NM_005523	NM_005523 // HOXA11 // homeobox A11 // 7p15.2 // 3207 /// ENST00000006015 // HOXA11 //	17056181	1.33491	0.0353028
HOXB9	ENST00000311177	ENST00000311177 // HOXB9 // homeobox B9 // 17q21.3 // 3219 /// NM_024017 // HOXB9 // ho	16846291	-1.31546	0.0248258
HPCAL4	ENST00000372844	ENST00000372844 // HPCAL4 // hippocalcin like 4 // 1p34.2 // 51440 /// NM_016257 // HPC	16685719	1.56647	0.00165705
HPS3	NM_032383	NM_032383 // HPS3 // Hermansky-Pudlak syndrome 3 // 3q24 // 84343 /// ENST00000296051 /	16946787	1.28946	0.0392616
HPSE	NM_001098540	NM_001098540 // HPSE // heparanase // 4q21.3 // 10855 /// ENST00000311412 // HPSE // he	16977537	2.0386	0.00328706
HSF1	NM_005526	NM_005526 // HSF1 // heat shock transcription factor 1 // 8q24.3 // 3297 /// ENST000005	17073759	-1.31154	0.0373675
HTATIP2	NM_001098522	NM_001098522 // HTATIP2 // HIV-1 Tat interactive protein 2, 30kDa // 11p15.1 // 10553 /	16722787	1.36461	0.0238536
ICMT	NM_012405	NM_012405 // ICMT // isoprenylcysteine carboxyl methyltransferase // 1p36.21 // 23463 /	16681082	-1.50008	0.00274734
IDE	NM_004969	NM_004969 // IDE // insulin-degrading enzyme // 10q23-q25 // 3416 /// ENST00000265986 /	16716547	-1.56948	0.00328706
IDH1	ENST00000345146	ENST00000345146 // IDH1 // isocitrate dehydrogenase 1 (NADP+), soluble // 2q33.3 // 341	16907758	-1.69539	0.00172253
IFI16	NM_005531	NM_005531 // IFI16 // interferon, gamma-inducible protein 16 // 1q22 // 3428 /// ENST00	16672390	-1.44718	0.00719417
IFIH1	ENST00000263642	ENST00000263642 // IFIH1 // interferon induced with helicase C domain 1 // 2q24 // 6413	16904365	-1.56904	0.0223402
IFNAR1	NM_000629	NM_000629 // IFNAR1 // interferon (alpha, beta and omega) receptor 1 // 21q22.11 // 345	16922260	-1.57246	0.00304314
IFT122	NM_052985	NM_052985 // IFT122 // intraflagellar transport 122 homolog (Chlamydomonas) // 3q21 //	16945375	1.44411	0.0138951
IFT20	NM_001267774	NM_001267774 // IFT20 // intraflagellar transport 20 homolog (Chlamydomonas) // 17q11.2	16842576	-1.59033	0.00271728
IFT27	NM_001177701	NM_001177701 // IFT27 // intraflagellar transport 27 homolog (Chlamydomonas) // 22q13.1	16934621	-1.30518	0.0248258
IGF2BP2	NM_006548	NM_006548 // IGF2BP2 // insulin-like growth factor 2 mRNA binding protein 2 // 3q27.2 /	16962333	-1.43257	0.0220987
IGKC	BC110292	BC110292 // IGKC // immunoglobulin kappa constant // 2p12 // 3514 /// BC110292 // IGKC	16900136	-1.58596	0.0301788
IGSF3	NM_001542	NM_001542 // IGSF3 // immunoglobulin superfamily, member 3 // 1p13 // 3321 /// NM_00100	16691414	1.50352	0.034861
IL1A	NM_000575	NM_000575 // IL1A // interleukin 1, alpha // 2q14 // 3552 /// ENST00000263339 // IL1A /	16901974	-2.24244	0.00878393
IL36B	NM_014438	NM_014438 // IL36B // interleukin 36, beta // 2q14 // 27177 /// ENST00000259213 // IL36	16902002	-1.40777	0.023122
IL4R	NM_000418	NM_000418 // IL4R // interleukin 4 receptor // 16p12.1-p11.2 // 3566 /// ENST0000039576	16817254	-1.33342	0.0379207
IL6R	NM_000565	NM_000565 // IL6R // interleukin 6 receptor // 1q21 // 3570 /// ENST00000368485 // IL6R	16671457	-2.13272	0.0322059
IL7	NM_000880	NM_000880 // IL7 // interleukin 7 // 8q12-q13 // 3574 /// ENST00000263851 // IL7 // int	17078434	-1.44089	0.00398473
IL8	NM_000584	NM_000584 // IL8 // interleukin 8 // 4q13-q21 // 3576 /// ENST00000307407 // IL8 // int	16967771	-2.1664	0.00663842
IMPDH1	ENST00000338791	ENST00000338791 // IMPDH1 // IMP (inosine 5'-monophosphate) dehydrogenase 1 // 7q31.3-q	17062679	-1.42499	0.0355802
INPP1	NM_001128928	NM_001128928 // INPP1 // inositol polyphosphate-1-phosphatase // 2q32 // 3628 /// ENST0	16888803	-1.39866	0.012064
INPP4B	NM_003866	NM_003866 // INPP4B // inositol polyphosphate-4-phosphatase, type II, 105kDa // 4q31.21	16980160	-1.56049	0.00695376
INTS7	NM_015434	NM_015434 // INTS7 // integrator complex subunit 7 // 1q32.3 // 25896 /// NR_037667 //	16699021	-1.54028	0.00511993
IPMK	NM_152230	NM_152230 // IPMK // inositol polyphosphate multikinase // 10q21.1 // 253430 /// ENST00	16714536	-1.44383	0.0465834
IPP	NM_005897	NM_005897 // IPP // intracisternal A particle-promoted polypeptide // 1p34-p32 // 3652	16686538	-1.6115	0.00912815
IRF2	NM_002199	NM_002199 // IRF2 // interferon regulatory factor 2 // 4q34.1-q35.1 // 3660 /// ENST000	16981979	-1.43417	0.0249419
IRS1	NM_005544	NM_005544 // IRS1 // insulin receptor substrate 1 // 2q36 // 3667 /// ENST00000305123 /	16909165	1.3839	0.0293843
ISG20L2	ENST00000313146	ENST00000313146 // ISG20L2 // interferon stimulated exonuclease gene 20kDa-like 2 // 1q	16694716	-1.61945	0.00172253
ISOC1	NM_016048	NM_016048 // ISOC1 // isochorismatase domain containing 1 // 5q22.1-q33.3 // 51015 ///	16988861	1.64306	0.00122481
ITFG3	ENST00000399932	ENST00000399932 // ITFG3 // integrin alpha FG-GAP repeat containing 3 // 16p13.3 // 839	16814143	-1.54634	0.0303394
ITGA2	NM_002203	NM_002203 // ITGA2 // integrin, alpha 2 (CD49B, alpha 2 subunit of VLA-2 receptor) // 5	16984689	-2.28828	0.00234944
ITGA6	ENST00000264107	ENST00000264107 // ITGA6 // integrin, alpha 6 // 2q31.1 // 3655 /// NM_000210 // ITGA6	16887702	-1.72736	0.00534982
ITGA7	NM_001144996	NM_001144996 // ITGA7 // integrin, alpha 7 // 12q13 // 3679 /// NM_002206 // ITGA7 // i	16765697	1.58122	0.0090682
ITGB5	ENST00000296181	ENST00000296181 // ITGB5 // integrin, beta 5 // 3q21.2 // 3693 /// NM_002213 // ITGB5 /	16958356	-1.43135	0.0107325
ITPKA	NM_002220	NM_002220 // ITPKA // inositol-trisphosphate 3-kinase A // 15q15.1 // 3706 /// ENST0000	16799839	-1.6473	0.00257527
ITPRIP	ENST00000278071	ENST00000278071 // ITPRIP // inositol 1,4,5-trisphosphate receptor interacting protein	16718232	-1.39555	0.0306389
ITPRIPL2	NM_001034841	NM_001034841 // ITPRIPL2 // inositol 1,4,5-trisphosphate receptor interacting protein-l	16816418	-1.34084	0.0335896
JAG1	NM_000214	NM_000214 // JAG1 // jagged 1 // 20p12.1-p11.23 // 182 /// ENST00000254958 // JAG1 // j	16917183	2.4455	0.000309901
JAKMIP2	ENST00000265272	ENST00000265272 // JAKMIP2 // janus kinase and microtubule interacting protein 2 // 5q3	17001324	2.63293	0.0123611
JMY	NM_152405	NM_152405 // JMY // junction mediating and regulatory protein, p53 cofactor // 5q14.1 /	16986583	-1.4644	0.0106177
JUNB	NM_002229	NM_002229 // JUNB // jun B proto-oncogene // 19p13.2 // 3726 /// ENST00000302754 // JUN	16858710	-1.66138	0.00595185
JUND	NM_005354	NM_005354 // JUND // jun D proto-oncogene // 19p13.2 // 3727 /// ENST00000252818 // JUN	16870384	-1.67576	0.0103752
KANSL1L	NM_152519	NM_152519 // KANSL1L // KAT8 regulatory NSL complex subunit 1-like // 2q34 // 151050 //	16907784	-1.50334	0.0426998
KANSL3	NR_047653	NR_047653 // KANSL3 // KAT8 regulatory NSL complex subunit 3 // 2q11.2 // 55683 /// NR_	16900547	-1.43258	0.0188013
KAT2B	NM_003884	NM_003884 // KAT2B // K(lysine) acetyltransferase 2B // 3p24 // 8850 /// ENST0000026375	16938271	-1.51232	0.00797263
KAT6B	NM_012330	NM_012330 // KAT6B // K(lysine) acetyltransferase 6B // 10q22.2 // 23522 /// ENST000002	16706259	1.43796	0.00618361
KATNAL1	NM_032116	NM_032116 // KATNAL1 // katanin p60 subunit A-like 1 // 13q12.3 // 84056 /// NM_0010143	16777812	1.50573	0.0156218
KCNA1	NM_000217	NM_000217 // KCNA1 // potassium voltage-gated channel, shaker-related subfamily, member	16747121	2.22183	0.000396728
KCNA2	ENST00000485317	ENST00000485317 // KCNA2 // potassium voltage-gated channel, shaker-related subfamily,	16690739	1.57918	0.00809703
KCNA6	NM_002235	NM_002235 // KCNA6 // potassium voltage-gated channel, shaker-related subfamily, member	16747112	-1.54805	0.00919286
KCND3	NM_004980	NM_004980 // KCND3 // potassium voltage-gated channel, Shal-related subfamily, member 3	16690908	1.58758	0.00958736
KCNG3	NM_133329	NM_133329 // KCNG3 // potassium voltage-gated channel, subfamily G, member 3 // 2p21 //	16896905	-1.32765	0.0282915
KDM1B	NM_153042	NM_153042 // KDM1B // lysine (K)-specific demethylase 1B // 6p22.3 // 221656 /// ENST00	17005169	-1.4719	0.0090682
KDM5C	NM_004187	NM_004187 // KDM5C // lysine (K)-specific demethylase 5C // Xp11.22-p11.21 // 8242 ///	17111149	-1.45627	0.0338686
KDM8	NM_001145348	NM_001145348 // KDM8 // lysine (K)-specific demethylase 8 // 16p12.1 // 79831 /// NM_02	16817226	1.97898	0.00172253
KDSR	ENST00000406396	ENST00000406396 // KDSR // 3-ketodihydrosphingosine reductase // 18q21.3 // 2531 /// NM	16855684	-1.48829	0.0218392
KEAP1	NM_012289	NM_012289 // KEAP1 // kelch-like ECH-associated protein 1 // 19p13.2 // 9817 /// ENST00	16868743	-1.43464	0.00721069
KIAA0040	NM_001162893	NM_001162893 // KIAA0040 // KIAA0040 // 1q24-q25 // 9674 /// NM_014656 // KIAA0040 // K	16674130	1.30557	0.0476076
KIAA1107	ENST00000409154	ENST00000409154 // KIAA1107 // KIAA1107 // 1p22.1 // 23285 /// NM_015237 // KIAA1107 //	16667119	-1.4656	0.048586
KIAA1191	ENST00000298569	ENST00000298569 // KIAA1191 // KIAA1191 // 5q35.2 // 57179 /// NM_020444 // KIAA1191 //	17003034	1.41804	0.0292264
KIAA1274	NM_014431	NM_014431 // KIAA1274 // KIAA1274 // 10q22.1 // 27143 /// ENST00000263563 // KIAA1274 /	16705725	-1.3859	0.0141477
KIAA1430	NM_020827	NM_020827 // KIAA1430 // KIAA1430 // 4q35.1 // 57587 /// ENST00000458385 // KIAA1430 //	16982099	-1.82952	0.00187804
KIAA1467	ENST00000197268	ENST00000197268 // KIAA1467 // KIAA1467 // 12p13.1 // 57613 /// NM_020853 // KIAA1467 /	16748565	-1.57204	0.0116987
KIAA1598	NM_001127211	NM_001127211 // KIAA1598 // KIAA1598 // 10q25.3 // 57698 /// NM_018330 // KIAA1598 // K	16718719	1.63048	0.0185757
KIF1B	NM_015074	NM_015074 // KIF1B // kinesin family member 1B // 1p36.2 // 23095 /// ENST00000263934 /	16658802	-1.41694	0.0183596
KIF3A	ENST00000378746	ENST00000378746 // KIF3A // kinesin family member 3A // 5q31 // 11127 /// NM_007054 //	16999817	-1.38014	0.0233101
KIF5A	ENST00000455537	ENST00000455537 // KIF5A // kinesin family member 5A // 12q13.13 // 3798 /// NM_004984	16752995	1.9023	0.00148224
KIF9	NM_001134878	NM_001134878 // KIF9 // kinesin family member 9 // 3p21.31 // 64147 /// NM_182902 // KI	16953083	-1.48331	0.0142832
KIFAP3	NM_001204514	NM_001204514 // KIFAP3 // kinesin-associated protein 3 // 1q24.2 // 22920 /// ENST00000	16696295	-1.38945	0.0223952
KIRREL3	NM_032531	NM_032531 // KIRREL3 // kin of IRRE like 3 (Drosophila) // 11q24 // 84623 /// ENST00000	16745961	1.54097	0.020069
KISS1	NM_002256	NM_002256 // KISS1 // KiSS-1 metastasis-suppressor // 1q32 // 3814 /// ENST00000367194	16698298	-1.51666	0.0284084
KLHL3	NM_017415	NM_017415 // KLHL3 // kelch-like 3 (Drosophila) // 5q31 // 26249 /// ENST00000309755 //	17000256	-1.35602	0.0194551
KLHL36	NM_024731	NM_024731 // KLHL36 // kelch-like 36 (Drosophila) // 16q24.1 // 79786 /// ENST000005649	16821511	-1.47671	0.02371
KPNA6	NM_012316	NM_012316 // KPNA6 // karyopherin alpha 6 (importin alpha 7) // 1p35.1 // 23633 /// BC0	16661956	1.30578	0.0335896
KRBA2	NM_213597	NM_213597 // KRBA2 // KRAB-A domain containing 2 // 17p13.1 // 124751 /// ENST000003313	16840965	-1.53618	0.0308069
KRCC1	NM_016618	NM_016618 // KRCC1 // lysine-rich coiled-coil 1 // 2p11.2 // 51315 /// ENST00000347055	16900022	-1.60609	0.0406163
KREMEN2	NM_172229	NM_172229 // KREMEN2 // kringle containing transmembrane protein 2 // 16p13.3 // 79412	16815276	1.51107	0.00217191
KRT34	NM_021013	NM_021013 // KRT34 // keratin 34 // 17q21.2 // 3885 /// BC041070 // KRT34 // keratin 34	16844663	-1.81591	0.00672262
KRT80	NM_182507	NM_182507 // KRT80 // keratin 80 // 12q13.13 // 144501 /// NM_001081492 // KRT80 // ker	16764791	1.72396	0.0053553
KRT81	NM_002281	NM_002281 // KRT81 // keratin 81 // 12q13 // 3887 /// ENST00000327741 // KRT81 // kerat	16764817	1.45691	0.0219873
KRTAP4-2	ENST00000458321	ENST00000458321 // KRTAP4-2 // keratin associated protein 4-2 // 17q12-q21 // 85291	16844634	-1.78906	0.000722129
KTN1-AS1	NR_027123	NR_027123 // KTN1-AS1 // KTN1 antisense RNA 1 (non-protein coding) // 14q22.3 // 100129	16793290	-1.46711	0.0350438
L3MBTL3	ENST00000529410	ENST00000529410 // L3MBTL3 // l(3)mbt-like 3 (Drosophila) // 6q23 // 84456 /// ENST0000	17012516	-1.45125	0.0167462
L3MBTL4	NM_173464	NM_173464 // L3MBTL4 // l(3)mbt-like 4 (Drosophila) // 18p11.31 // 91133 /// ENST000002	16853674	-1.66747	0.00197054
LACTB	NM_032857	NM_032857 // LACTB // lactamase, beta // 15q22.1 // 114294 /// ENST00000261893 // LACTB	16801835	1.51504	0.00835814
LAMA1	NM_005559	NM_005559 // LAMA1 // laminin, alpha 1 // 18p11.3 // 284217 /// ENST00000389658 // LAMA	16853716	-1.65293	0.0049218
LAMA5	NM_005560	NM_005560 // LAMA5 // laminin, alpha 5 // 20q13.2-q13.3 // 3911 /// ENST00000252999 //	16920939	1.4795	0.0142411
LAMC2	NM_005562	NM_005562 // LAMC2 // laminin, gamma 2 // 1q25-q31 // 3918 /// ENST00000264144 // LAMC2	16674845	-2.41902	0.00284336
LAMP2	NM_002294	NM_002294 // LAMP2 // lysosomal-associated membrane protein 2 // Xq24 // 3920 /// NM_01	17113725	1.2985	0.0431649
LARP4	NM_052879	NM_052879 // LARP4 // La ribonucleoprotein domain family, member 4 // 12q13.12 // 11325	16751083	1.36742	0.0325453
LAT	NM_014387	NM_014387 // LAT // linker for activation of T cells // 16p11.2 // 27040 /// ENST000003	16817537	-1.42802	0.026692
LBR	NM_002296	NM_002296 // LBR // lamin B receptor // 1q42.1 // 3930 /// NM_194442 // LBR // lamin B	16699877	1.27749	0.0405342
LDLRAD3	NM_174902	NM_174902 // LDLRAD3 // low density lipoprotein receptor class A domain containing 3 //	16723680	-1.47334	0.00842418
LFNG	NM_002304	NM_002304 // LFNG // LFNG O-fucosylpeptide 3-beta-N-acetylglucosaminyltransferase // 7p	17042997	1.44544	0.0163473
LGR5	ENST00000266674	ENST00000266674 // LGR5 // leucine-rich repeat containing G protein-coupled receptor 5	16754134	2.30698	0.00344381
LIG3	NM_013975	NM_013975 // LIG3 // ligase III, DNA, ATP-dependent // 17q11.2-q12 // 3980 /// ENST0000	16833263	-1.82104	0.000442067
LIMCH1	NM_014988	NM_014988 // LIMCH1 // LIM and calponin homology domains 1 // 4p13 // 22998 /// ENST000	16966304	1.67376	0.00194668
LIN28B	NM_001004317	NM_001004317 // LIN28B // lin-28 homolog B (C. elegans) // 6q21 // 389421 /// ENST00000	17011255	-1.45467	0.0407751
LINC00240	NR_026775	NR_026775 // LINC00240 // long intergenic non-protein coding RNA 240 // 6p22.2 // 10013	17005774	-1.41005	0.0371299
LINC00339	NR_023918	NR_023918 // LINC00339 // long intergenic non-protein coding RNA 339 // 1p36.12 // 2909	16660497	-1.52068	0.0205675
LINC00520	NR_026796	NR_026796 // LINC00520 // long intergenic non-protein coding RNA 520 // 14q22.3 // 6456	16793299	-1.80434	0.0150811
LMCD1	ENST00000157600	ENST00000157600 // LMCD1 // LIM and cysteine-rich domains 1 // 3p26-p24 // 29995 /// NM	16937137	1.34608	0.0269154
LOC100124692	NR_003717	NR_003717 // LOC100124692 // maltase-glucoamylase (alpha-glucosidase) pseudogene // 7q3	17052552	1.52845	0.00843894
LOC100128281	AK128353	AK128353 // LOC100128281 // uncharacterized LOC100128281 // 17p13.1 // 100128281	16840766	-1.40346	0.0325842
LOC100128343	AF289611	AF289611 // LOC100128343 // uncharacterized LOC100128343 // 14q32.33 // 100128343 /// X	16789721	1.34276	0.0316522
LOC100128560	AK097500	AK097500 // LOC100128560 // uncharacterized LOC100128560 // 17p13.1 // 100128560	16831085	1.68543	0.0084178
LOC100129083	NM_001256795	NM_001256795 // LOC100129083 // uncharacterized LOC100129083 // 19q13.41 // 100129083	16864708	1.41349	0.0279246
LOC100129148	NR_033999	NR_033999 // LOC100129148 // uncharacterized LOC100129148 // 7q34 // 100129148	17063448	1.62115	0.0194494
LOC100130992	NR_038921	NR_038921 // LOC100130992 // uncharacterized LOC100130992 // 10p12.31 // 100130992	16703112	-1.49883	0.00454226
LOC100270746	NR_026776	NR_026776 // LOC100270746 // uncharacterized LOC100270746 // 6p22.2 // 100270746	17016444	-1.82699	0.00506555
LOC100286925	ENST00000458178	ENST00000458178 // LOC100286925 // uncharacterized LOC100286925 // 22q11.22 // 10028692	16927686	-1.44293	0.0195509
LOC100287015	NR_040040	NR_040040 // LOC100287015 // uncharacterized LOC100287015 // 8p23.1 // 100287015 /// AK	17074252	-1.2994	0.0429564
LOC100287314	NR_040245	NR_040245 // LOC100287314 // uncharacterized LOC100287314 // 12p11.21 // 100287314 ///	16749632	-1.63701	0.0140914
LOC100287852	XM_003119906	XM_003119906 // LOC100287852 // protein FAM136A-like // 3q12.3 // 100287852	17117988	-1.36472	0.0467836
LOC100289341	NR_027447	NR_027447 // LOC100289341 // uncharacterized LOC100289341 // 9q34.3 // 100289341	17100326	-1.45093	0.00942833
LOC100289388	AK124949	AK124949 // LOC100289388 // uncharacterized LOC100289388 // 11q14.1 // 100289388	16729475	-1.67982	0.017616
LOC100505564	AK055529	AK055529 // LOC100505564 // uncharacterized LOC100505564 // --- // 100505564	16815852	-1.35239	0.0475683
LOC100505865	NR_046242	NR_046242 // LOC100505865 // uncharacterized LOC100505865 // --- // 100505865 /// AK056	16819813	-1.45397	0.0165626
LOC100505908	ENST00000551187	ENST00000551187 // LOC100505908 // uncharacterized LOC100505908 // --- // 100505908	16827195	-1.76818	0.00131915
LOC100506032	ENST00000369202	ENST00000369202 // LOC100506032 // neuroblastoma breakpoint family member 21-like // --	16692477	-1.44465	0.0154698
LOC100506054	NR_038430	NR_038430 // LOC100506054 // uncharacterized LOC100506054 // 2p25 // 100506054 /// NR_0	16876648	-1.42315	0.0212112
LOC100506314	ENST00000545914	ENST00000545914 // LOC100506314 // uncharacterized LOC100506314 // --- // 100506314 ///	16748539	-1.5588	0.00780443
LOC100506455	XR_109787	XR_109787 // LOC100506455 // uncharacterized LOC100506455 // --- // 100506455	16877547	2.0471	0.0319779
LOC100506745	XM_003120308	XM_003120308 // LOC100506745 // protein shisa-5-like // --- // 100506745	17104939	-1.59032	0.0282994
LOC100506957	ENST00000419211	ENST00000419211 // LOC100506957 // uncharacterized LOC100506957 // --- // 100506957	17052031	1.30779	0.0374704
LOC100507246	NR_038108	NR_038108 // LOC100507246 // uncharacterized LOC100507246 // --- // 100507246 /// NR_03	16838094	1.76175	0.00217191
LOC100507322	ENST00000503038	ENST00000503038 // LOC100507322 // uncharacterized LOC100507322 // --- // 100507322 ///	16970188	1.97743	0.00139208
LOC100507424	ENST00000545509	ENST00000545509 // LOC100507424 // uncharacterized LOC100507424 // --- // 100507424 ///	16746857	1.45667	0.0326864
LOC100507431	BC031979	BC031979 // LOC100507431 // uncharacterized LOC100507431 // 11q24.3 // 100507431	16746225	1.44654	0.0391565
LOC100507448	ENST00000518822	ENST00000518822 // LOC100507448 // uncharacterized LOC100507448 // --- // 100507448 ///	17074097	-1.34362	0.0423312
LOC100507452	ENST00000560351	ENST00000560351 // LOC100507452 // uncharacterized LOC100507452 // --- // 100507452 ///	16813854	-1.44289	0.00781951
LOC100507495	NR_040047	NR_040047 // LOC100507495 // uncharacterized LOC100507495 // --- // 100507495 /// NR_04	16910709	-1.45138	0.00719273
LOC100507507	XR_133466	XR_133466 // LOC100507507 // uncharacterized LOC100507507 // --- // 100507507 /// ENST0	17063945	-1.67355	0.0084178
LOC100508047	ENST00000442116	ENST00000442116 // LOC100508047 // uncharacterized LOC100508047 // --- // 100508047 ///	16679907	1.42827	0.0223463
LOC100509247	XM_003120038	XM_003120038 // LOC100509247 // uncharacterized LOC100509247 // --- // 100509247	17058065	1.81681	0.00846002
LOC100630918	NR_038942	NR_038942 // LOC100630918 // uncharacterized LOC100630918 // --- // 100630918	16899684	-1.53006	0.0344343
LOC100652958	XR_132677	XR_132677 // LOC100652958 // uncharacterized LOC100652958 // --- // 100652958	16926605	1.70471	0.0353612
LOC100861402	NR_045786	NR_045786 // LOC100861402 // uncharacterized LOC100861402 // 2q // 100861402 /// NR_045	16904775	1.35176	0.0400199
LOC147727	NR_024333	NR_024333 // LOC147727 // uncharacterized LOC147727 // 19p13.2 // 147727 /// AL832185 /	16868811	-2.39658	7.68398e-05
LOC148709	NR_002929	NR_002929 // LOC148709 // actin pseudogene // 1q32.1 // 148709 /// ENST00000456105 // L	16676067	1.33654	0.0476512
LOC152217	NR_024388	NR_024388 // LOC152217 // uncharacterized LOC152217 // 3q29 // 152217	16950056	-1.4728	0.00699332
LOC152225	NR_026934	NR_026934 // LOC152225 // uncharacterized LOC152225 // 3q12.3 // 152225	16943490	-3.39151	0.000523276
LOC170425	NR_038220	NR_038220 // LOC170425 // uncharacterized LOC170425 // 10q23.1 // 170425	16706772	-1.30471	0.0459556
LOC201651	NR_026915	NR_026915 // LOC201651 // arylacetamide deacetylase (esterase) pseudogene // 3q25.1 //	16947034	-1.91805	0.047293
LOC202781	NR_028090	NR_028090 // LOC202781 // uncharacterized LOC202781 // 7q36.2 // 202781	17053864	-1.49774	0.0129744
LOC220729	AK299863	AK299863 // LOC220729 // succinate dehydrogenase complex, subunit A, flavoprotein (Fp)	16963542	-1.36181	0.0172461
LOC254100	NR_038923	NR_038923 // LOC254100 // uncharacterized LOC254100 // 11q13.1 // 254100 /// ENST000005	16740457	-1.37358	0.0165626
LOC257396	AK097893	AK097893 // LOC257396 // uncharacterized LOC257396 // 5q11.2 // 257396	16984725	-2.10741	0.00166269
LOC283624	NR_038970	NR_038970 // LOC283624 // uncharacterized LOC283624 // 14q11.2 // 283624 /// NR_038971	16781747	1.39299	0.0432731
LOC283887	AK093382	AK093382 // LOC283887 // uncharacterized LOC283887 // 16p12.1 // 283887	16817179	-1.29295	0.0266655
LOC284412	NR_029390	NR_029390 // LOC284412 // uncharacterized LOC284412 // 19q13.12 // 284412	16871784	-1.61599	0.00250878
LOC284889	NR_038911	NR_038911 // LOC284889 // uncharacterized LOC284889 // 22q11.23 // 284889	16933082	1.51651	0.0335873
LOC284926	AK091355	AK091355 // LOC284926 // uncharacterized LOC284926 // 22q13.31 // 284926	16931358	-2.64728	0.00249771
LOC285033	NR_046322	NR_046322 // LOC285033 // uncharacterized LOC285033 // 2q11.2 // 285033 /// ENST0000043	16882950	-1.35512	0.0194494
LOC285548	NR_015450	NR_015450 // LOC285548 // uncharacterized LOC285548 // 4p15.33 // 285548	16974406	-1.80949	0.00176996
LOC286009	AK097428	AK097428 // LOC286009 // uncharacterized LOC286009 // 7q31.2 // 286009	17062083	-1.58079	0.00546066
LOC286297	NR_046175	NR_046175 // LOC286297 // uncharacterized LOC286297 // 9q12 // 286297 /// NR_024443 //	17094453	-1.41701	0.0337464
LOC339803	NR_036496	NR_036496 // LOC339803 // uncharacterized LOC339803 // 2p15 // 339803	16897998	-1.62831	0.00774985
LOC344887	NR_033752	NR_033752 // LOC344887 // NmrA-like family domain containing 1 pseudogene // 3q27.2 //	16949264	2.15589	0.00167017
LOC400027	NR_028408	NR_028408 // LOC400027 // uncharacterized LOC400027 // 12q12 // 400027	16763479	-1.39798	0.009007
LOC400236	NR_036500	NR_036500 // LOC400236 // uncharacterized LOC400236 // 14q32.11 // 400236	16787352	-1.51095	0.024711
LOC400655	NR_034133	NR_034133 // LOC400655 // uncharacterized LOC400655 // 18q22.3 // 400655 /// BC047643 /	16855923	1.28446	0.0444603
LOC400768	BC051808	BC051808 // LOC400768 // uncharacterized LOC400768 // 1p13.3 // 400768	16667999	-1.52749	0.0234558
LOC401164	NR_033869	NR_033869 // LOC401164 // uncharacterized LOC401164 // 4q35.2 // 401164 /// AK095968 //	16973180	1.76132	0.00151576
LOC401397	NR_024412	NR_024412 // LOC401397 // uncharacterized LOC401397 // 7q31.1 // 401397 /// NR_015442 /	17062000	-1.33987	0.038835
LOC439990	NR_038464	NR_038464 // LOC439990 // uncharacterized LOC439990 // 10q22.3 // 439990	16706610	-1.48666	0.00648926
LOC440149	AK057085	AK057085 // LOC440149 // uncharacterized LOC440149 // 13q34 // 440149	16781168	-1.43856	0.0236134
LOC440894	NR_046110	NR_046110 // LOC440894 // uncharacterized LOC440894 // 2q13 // 440894 /// NR_046111 //	16884280	-1.40779	0.0273622
LOC442075	AK092352	AK092352 // LOC442075 // uncharacterized LOC442075 // 3p25.3 // 442075 /// ENST00000326	16937503	-1.43633	0.0129671
LOC643401	NR_038848	NR_038848 // LOC643401 // uncharacterized LOC643401 // 5p14.1 // 643401 /// BC101982 //	16983611	1.60231	0.00865742
LOC645212	NR_034170	NR_034170 // LOC645212 // uncharacterized LOC645212 // 15q21.1 // 645212 /// NR_034171	16808452	-1.38891	0.0175897
LOC646329	NR_034120	NR_034120 // LOC646329 // uncharacterized LOC646329 // 7q32.3 // 646329 /// AK095549 //	17062945	-1.77779	0.0458458
LOC646719	NR_046262	NR_046262 // LOC646719 // uncharacterized LOC646719 // 5p13.2 // 646719	16995333	-1.72764	0.0184267
LOC646762	NR_024278	NR_024278 // LOC646762 // uncharacterized LOC646762 // 7p14.3 // 646762	17056285	-1.60439	0.00131594
LOC646778	ENST00000565978	ENST00000565978 // LOC646778 // uncharacterized LOC646778 // 18q12.1 // 646778 /// BC05	16851795	-1.53066	0.0262341
LOC647979	NR_027451	NR_027451 // LOC647979 // uncharacterized LOC647979 // 20q11.23 // 647979	16918918	-1.56828	0.00781047
LOC727677	NR_024393	NR_024393 // LOC727677 // uncharacterized LOC727677 // 8q24.21 // 727677 /// ENST000005	17081049	-1.30357	0.0283193
LOC728431	NR_038842	NR_038842 // LOC728431 // uncharacterized LOC728431 // 1p34.3 // 728431	16685359	1.37679	0.0262635
LOC728819	NM_001101330	NM_001101330 // LOC728819 // hCG1645220 // 2p21 // 728819	16897033	-1.6222	0.0132357
LOC729974	ENST00000341750	ENST00000341750 // LOC729974 // ret finger protein-like 4A-like // 19q13.42 // 729974	16865782	-1.49006	0.0458242
LOC730755	NM_001165252	NM_001165252 // LOC730755 // keratin associated protein 2-4-like // --- // 730755 /// E	16844585	-3.00634	5.42186e-05
LONP2	ENST00000285737	ENST00000285737 // LONP2 // lon peptidase 2, peroxisomal // 16q12.1 // 83752 /// ENST00	16818693	1.41997	0.0393133
LONRF1	NM_152271	NM_152271 // LONRF1 // LON peptidase N-terminal domain and ring finger 1 // 8p23.1 // 9	17074815	-2.04094	0.000238373
LOX	NM_002317	NM_002317 // LOX // lysyl oxidase // 5q23.2 // 4015 /// ENST00000231004 // LOX // lysyl	16999180	1.36858	0.0267266
LPXN	NM_001143995	NM_001143995 // LPXN // leupaxin // 11q12.1 // 9404 /// NM_004811 // LPXN // leupaxin /	16738630	-2.39652	0.0128877
LRCH3	NM_032773	NM_032773 // LRCH3 // leucine-rich repeats and calponin homology (CH) domain containing	16950094	-1.75024	0.00106614
LRP1	NM_002332	NM_002332 // LRP1 // low density lipoprotein receptor-related protein 1 // 12q13-q14 //	16752715	1.45252	0.00958736
LRP4-AS1	NR_038909	NR_038909 // LRP4-AS1 // LRP4 antisense RNA 1 (non-protein coding) // --- // 100507401	16724432	1.36975	0.0282994
LRRC14	NM_014665	NM_014665 // LRRC14 // leucine rich repeat containing 14 // 8q24.3 // 9684 /// ENST0000	17073919	1.59009	0.0240991
LRRC47	NM_020710	NM_020710 // LRRC47 // leucine rich repeat containing 47 // 1p36.32 // 57470 /// ENST00	16680891	-1.67805	0.013639
LRRC4B	NM_001080457	NM_001080457 // LRRC4B // leucine rich repeat containing 4B // 19q13.33 // 94030 /// EN	16874583	1.59876	0.00605169
LRRC4C	NM_001258419	NM_001258419 // LRRC4C // leucine rich repeat containing 4C // 11p12 // 57689 /// ENST0	16737436	-1.59806	0.00781951
LRRC8A	NM_019594	NM_019594 // LRRC8A // leucine rich repeat containing 8 family, member A // 9q34.11 //	17089868	-1.30301	0.0340839
LRRK2	NM_198578	NM_198578 // LRRK2 // leucine-rich repeat kinase 2 // 12q12 // 120892 /// ENST000002989	16749939	-1.39761	0.0385173
LRRN4	NM_152611	NM_152611 // LRRN4 // leucine rich repeat neuronal 4 // 20p12.3 // 164312 /// ENST00000	16917054	-1.79701	0.00446247
LY6K	NM_001160354	NM_001160354 // LY6K // lymphocyte antigen 6 complex, locus K // 8q24.3 // 54742 /// NM	17073220	-2.11712	0.00148224
LY96	ENST00000284818	ENST00000284818 // LY96 // lymphocyte antigen 96 // 8q21.11 // 23643 /// NM_015364 // L	17070061	-1.51711	0.0429365
LYRM1	ENST00000396052	ENST00000396052 // LYRM1 // LYR motif containing 1 // 16p11.2 // 57149 /// NM_001128301	16816650	-1.67774	0.00166269
LYSMD3	NM_198273	NM_198273 // LYSMD3 // LysM, putative peptidoglycan-binding, domain containing 3 // 5q1	16998027	1.33381	0.026027
MAF	NM_001031804	NM_001031804 // MAF // v-maf musculoaponeurotic fibrosarcoma oncogene homolog (avian) /	16828577	1.81539	0.00648926
MAGEA10	NM_001011543	NM_001011543 // MAGEA10 // melanoma antigen family A, 10 // Xq28 // 4109 /// NM_021048	17115002	-1.30701	0.0450716
MAGEA6	ENST00000329342	ENST00000329342 // MAGEA6 // melanoma antigen family A, 6 // Xq28 // 4105 /// NM_005363	17107867	1.45974	0.0053553
MAGEL2	NM_019066	NM_019066 // MAGEL2 // MAGE-like 2 // 15q11-q12 // 54551 /// ENST00000532292 // MAGEL2	16806093	1.37446	0.0366141
MAMDC2	NM_153267	NM_153267 // MAMDC2 // MAM domain containing 2 // 9q21.12 // 256691 /// ENST00000377182	17085760	2.28425	0.0178303
MAML2	ENST00000524717	ENST00000524717 // MAML2 // mastermind-like 2 (Drosophila) // 11q21 // 84441 /// NM_032	16743517	1.35299	0.0438555
MAML3	NM_018717	NM_018717 // MAML3 // mastermind-like 3 (Drosophila) // 4q28 // 55534 /// ENST000005094	16980031	-1.34834	0.0297477
MAN2A2	NM_006122	NM_006122 // MAN2A2 // mannosidase, alpha, class 2A, member 2 // 15q26.1 // 4122 /// EN	16804995	-1.59915	0.00361346
MANEA	NM_024641	NM_024641 // MANEA // mannosidase, endo-alpha // 6q16.1 // 79694 /// ENST00000358812 //	17011079	1.36531	0.0269365
MAP1A	ENST00000382031	ENST00000382031 // MAP1A // microtubule-associated protein 1A // 15q15.3 // 4130 /// NM	16800229	2.49874	0.000448238
MAP1B	ENST00000296755	ENST00000296755 // MAP1B // microtubule-associated protein 1B // 5q13 // 4131 /// NM_00	16985950	1.39462	0.016567
MAP2K3	ENST00000395491	ENST00000395491 // MAP2K3 // mitogen-activated protein kinase kinase 3 // 17q11.2 // 56	16832268	-1.74052	0.0307114
MAP3K2	NM_006609	NM_006609 // MAP3K2 // mitogen-activated protein kinase kinase kinase 2 // 2q14.3 // 10	16902476	1.30229	0.0256947
MAP3K3	NM_203351	NM_203351 // MAP3K3 // mitogen-activated protein kinase kinase kinase 3 // 17q23.3 // 4	16836985	-1.48404	0.00627876
MAPKAP1	NM_001006617	NM_001006617 // MAPKAP1 // mitogen-activated protein kinase associated protein 1 // 9q3	17098424	1.30964	0.0234038
MAPRE1	NM_012325	NM_012325 // MAPRE1 // microtubule-associated protein, RP/EB family, member 1 // 20q11.	16912625	-1.39918	0.00627876
MARCH2	NM_016496	NM_016496 // MARCH2 // membrane-associated ring finger (C3HC4) 2, E3 ubiquitin protein	16857905	-1.51334	0.0102491
MARCH4	NM_020814	NM_020814 // MARCH4 // membrane-associated ring finger (C3HC4) 4, E3 ubiquitin protein	16908171	-1.72764	0.00967867
MARVELD1	NM_031484	NM_031484 // MARVELD1 // MARVEL domain containing 1 // 10q24.2 // 83742 /// ENST0000028	16708049	-1.67564	0.0158673
MAST2	NM_015112	NM_015112 // MAST2 // microtubule associated serine/threonine kinase 2 // 1p34.1 // 231	16664156	-1.44519	0.0389902
MAST3	NM_015016	NM_015016 // MAST3 // microtubule associated serine/threonine kinase 3 // 19p13.11 // 2	16859711	1.36827	0.0350438
MAST4	NM_001164664	NM_001164664 // MAST4 // microtubule associated serine/threonine kinase family member 4	16985440	-2.13565	0.000442067
MB21D1	NM_138441	NM_138441 // MB21D1 // Mab-21 domain containing 1 // 6q13 // 115004 /// ENST00000370315	17020787	1.29943	0.0366322
MBOAT1	NM_001080480	NM_001080480 // MBOAT1 // membrane bound O-acyltransferase domain containing 1 // 6p22.	17016043	-1.5765	0.00716005
MCCC2	NM_022132	NM_022132 // MCCC2 // methylcrotonoyl-CoA carboxylase 2 (beta) // 5q12-q13 // 64087 ///	16985911	-1.48343	0.0430139
MCM9	ENST00000316316	ENST00000316316 // MCM9 // minichromosome maintenance complex component 9 // 6q22.31 //	17023095	1.30296	0.0259939
MCTP1	NM_001002796	NM_001002796 // MCTP1 // multiple C2 domains, transmembrane 1 // 5q15 // 79772 /// ENST	16998162	-1.63279	0.00840828
ME1	NM_002395	NM_002395 // ME1 // malic enzyme 1, NADP(+)-dependent, cytosolic // 6q12 // 4199 /// EN	17021217	2.11563	0.000176698
MEAF6	NM_022756	NM_022756 // MEAF6 // MYST/Esa1-associated factor 6 // 1p35.3-p33 // 64769 /// ENST0000	16685362	-1.46207	0.00663842
MED4	NM_014166	NM_014166 // MED4 // mediator complex subunit 4 // 13q14.2 // 29079 /// ENST00000258648	16778987	1.35107	0.0146941
MED4-AS1	NR_046511	NR_046511 // MED4-AS1 // MED4 antisense RNA 1 (non-protein coding) // --- // 100873965	16774675	1.56184	0.0108142
MEIS1	NM_002398	NM_002398 // MEIS1 // Meis homeobox 1 // 2p14 // 4211 /// ENST00000272369 // MEIS1 // M	16880814	1.30426	0.0313889
MET	NM_001127500	NM_001127500 // MET // met proto-oncogene (hepatocyte growth factor receptor) // 7q31 /	17050591	1.55215	0.00695376
METAP1D	ENST00000315796	ENST00000315796 // METAP1D // methionyl aminopeptidase type 1D (mitochondrial) // 2q31.	16887655	-1.35392	0.0262635
METTL13	NM_015935	NM_015935 // METTL13 // methyltransferase like 13 // 1q24-q25.3 // 51603 /// NM_0010072	16673822	-1.47293	0.00994986
METTL14	ENST00000388822	ENST00000388822 // METTL14 // methyltransferase like 14 // 4q26 // 57721 /// NM_020961	16970096	1.28035	0.0468271
METTL8	ENST00000375258	ENST00000375258 // METTL8 // methyltransferase like 8 // 2q31.1 // 79828 /// NM_024770	16905056	-1.50648	0.0111985
MGAT4A	NM_012214	NM_012214 // MGAT4A // mannosyl (alpha-1,3-)-glycoprotein beta-1,4-N-acetylglucosaminyl	16900875	1.57278	0.0288771
MGAT5	NM_002410	NM_002410 // MGAT5 // mannosyl (alpha-1,6-)-glycoprotein beta-1,6-N-acetyl-glucosaminyl	16885874	-1.90541	0.00073687
MGC12982	NR_026878	NR_026878 // MGC12982 // uncharacterized protein MGC12982 // 1p33 // 84793	16686832	-2.6937	0.000176698
MGC2889	NR_026877	NR_026877 // MGC2889 // uncharacterized protein MGC2889 // 3q29 // 84789	16949687	-1.75382	0.00865742
MGLL	ENST00000434178	ENST00000434178 // MGLL // monoglyceride lipase // 3q21.3 // 11343 /// NM_007283 // MGL	16958786	-1.56591	0.0203795
MICAL2	NM_014632	NM_014632 // MICAL2 // microtubule associated monoxygenase, calponin and LIM domain con	16722081	-1.51025	0.0164195
MICALCL	NM_032867	NM_032867 // MICALCL // MICAL C-terminal like // 11p15.3 // 84953 /// ENST00000256186 /	16722143	-2.26203	0.000688198
MID1IP1-AS1	ENST00000436893	ENST00000436893 // MID1IP1-AS1 // MID1IP1 antisense RNA 1 (non-protein coding) // --- /	17110122	-1.94742	0.00197448
MIDN	NM_177401	NM_177401 // MIDN // midnolin // 19p13.3 // 90007 /// ENST00000300952 // MIDN // midnol	16856483	1.42026	0.00958736
MIF4GD	NM_001242498	NM_001242498 // MIF4GD // MIF4G domain containing // 17q25.1 // 57409 /// NM_020679 //	16848784	-1.43788	0.02371
MIG7	DQ080207	DQ080207 // MIG7 // mig-7 // 1p22.1 // 723788	17117441	-1.52922	0.0385173
MINK1	NM_153827	NM_153827 // MINK1 // misshapen-like kinase 1 // 17p13.2 // 50488 /// NM_001024937 // M	16829922	-1.95218	0.000507249
MIOS	ENST00000340080	ENST00000340080 // MIOS // missing oocyte, meiosis regulator, homolog (Drosophila) // 7	17043550	-1.32831	0.0310463
MIPOL1	NM_001195296	NM_001195296 // MIPOL1 // mirror-image polydactyly 1 // 14q13.3 // 145282 /// NM_001195	16783500	-1.70437	0.009007
MIR181B1	NR_029612	NR_029612 // MIR181B1 // microRNA 181b-1 // 1q32.1 // 406955	16697660	1.61853	0.0141477
MIR221	NR_029635	NR_029635 // MIR221 // microRNA 221 // Xp11.3 // 407006	17110365	-1.70041	0.0175897
MIR29B1	NR_029517	NR_029517 // MIR29B1 // microRNA 29b-1 // 7q32.3 // 407024	17062943	-1.46079	0.0262635
MIR3198-1	NR_036168	NR_036168 // MIR3198-1 // microRNA 3198-1 // --- // 100423025	16932023	-2.02123	0.00787521
MIR3671	NR_037443	NR_037443 // MIR3671 // microRNA 3671 // --- // 100500854	16688210	-1.6031	0.0131842
MIR4263	NR_036230	NR_036230 // MIR4263 // microRNA 4263 // --- // 100422965	16878438	-1.64441	0.00341505
MIR4520A	NR_039745	NR_039745 // MIR4520A // microRNA 4520a // --- // 100616401	16840415	-1.39722	0.0321439
MIR4521	NR_039746	NR_039746 // MIR4521 // microRNA 4521 // --- // 100616406	16830910	1.40352	0.0231282
MIR487A	NR_030162	NR_030162 // MIR487A // microRNA 487a // 14q32.31 // 619555	16788768	1.51409	0.0480594
MIR5047	NR_039969	NR_039969 // MIR5047 // microRNA 5047 // --- // 100616408 /// BX571764 // DDX5 // DEAD	16847839	1.37414	0.0437531
MIR568	NR_030293	NR_030293 // MIR568 // microRNA 568 // --- // 693153	16957634	1.7325	0.0124814
MKKS	NM_018848	NM_018848 // MKKS // McKusick-Kaufman syndrome // 20p12 // 8195 /// NM_170784 // MKKS /	16917173	-2.17662	0.000309901
MLLT1	NM_005934	NM_005934 // MLLT1 // myeloid/lymphoid or mixed-lineage leukemia (trithorax homolog, Dr	16867635	-1.4854	0.026651
MLLT11	ENST00000368921	ENST00000368921 // MLLT11 // myeloid/lymphoid or mixed-lineage leukemia (trithorax homo	16670739	1.45836	0.0237538
MLLT3	ENST00000380338	ENST00000380338 // MLLT3 // myeloid/lymphoid or mixed-lineage leukemia (trithorax homol	17092767	-1.31298	0.037386
MMP13	NM_002427	NM_002427 // MMP13 // matrix metallopeptidase 13 (collagenase 3) // 11q22.3 // 4322 ///	16743764	1.96653	0.0211981
MMP24	NM_006690	NM_006690 // MMP24 // matrix metallopeptidase 24 (membrane-inserted) // 20q11.2 // 1089	16913077	-1.54786	0.0305017
MN1	NM_002430	NM_002430 // MN1 // meningioma (disrupted in balanced translocation) 1 // 22q12.1 // 43	16933437	1.45896	0.0251611
MOCS2	ENST00000450852	ENST00000450852 // MOCS2 // molybdenum cofactor synthesis 2 // 5q11 // 4338 /// ENST000	16996089	-1.40137	0.0214483
MPG	NM_002434	NM_002434 // MPG // N-methylpurine-DNA glycosylase // 16p13.3 // 4350 /// ENST000002194	16814096	-1.41121	0.0149491
MPP4	ENST00000409474	ENST00000409474 // MPP4 // membrane protein, palmitoylated 4 (MAGUK p55 subfamily membe	16907324	-2.0716	0.00675547
MRPL33	ENST00000448427	ENST00000448427 // MRPL33 // mitochondrial ribosomal protein L33 // 2p21 // 9553	16878414	1.37551	0.0447455
MRPL45	NM_032351	NM_032351 // MRPL45 // mitochondrial ribosomal protein L45 // 17q21.2 // 84311 /// ENST	16833605	1.2561	0.042714
MRS2	NM_020662	NM_020662 // MRS2 // MRS2 magnesium homeostasis factor homolog (S. cerevisiae) // 6p22.	17005348	-2.84552	4.68781e-05
MSRB2	NM_012228	NM_012228 // MSRB2 // methionine sulfoxide reductase B2 // 10p12 // 22921 /// ENST00000	16703220	-1.50916	0.0489646
MTFMT	NM_139242	NM_139242 // MTFMT // mitochondrial methionyl-tRNA formyltransferase // 15q22.31 // 123	16810633	-1.40821	0.0154698
MTFP1	ENST00000266263	ENST00000266263 // MTFP1 // mitochondrial fission process 1 // 22q // 51537 /// NM_0164	16928967	-2.12819	0.000442067
MTHFD1	NM_005956	NM_005956 // MTHFD1 // methylenetetrahydrofolate dehydrogenase (NADP+ dependent) 1, met	16785316	-2.42058	0.000176698
MTHFR	ENST00000376585	ENST00000376585 // MTHFR // methylenetetrahydrofolate reductase (NAD(P)H) // 1p36.3 //	16681775	1.38794	0.0453346
MTHFSD	NR_027490	NR_027490 // MTHFSD // methenyltetrahydrofolate synthetase domain containing // 16q24.1	16828980	-1.50748	0.00718137
MTMR4	NM_004687	NM_004687 // MTMR4 // myotubularin related protein 4 // 17q22-q23 // 9110 /// ENST00000	16847117	-1.51759	0.0090682
MTUS2-AS2	ENST00000452602	ENST00000452602 // MTUS2-AS2 // MTUS2 antisense RNA 2 (non-protein coding) // --- // --	16777768	1.27405	0.0496957
MUC15	ENST00000436318	ENST00000436318 // MUC15 // mucin 15, cell surface associated // 11p14.3 // 143662 ///	16736764	1.66878	0.0380886
MVD	NM_002461	NM_002461 // MVD // mevalonate (diphospho) decarboxylase // 16q24.3 // 4597 /// ENST000	16829139	-1.50638	0.0396815
MYEF2	NM_016132	NM_016132 // MYEF2 // myelin expression factor 2 // 15q21.1 // 50804 /// ENST0000032432	16808751	-1.31311	0.0287648
MYH16	NR_002147	NR_002147 // MYH16 // myosin, heavy chain 16 pseudogene // 7q22.1 // 84176	17048842	-3.42384	0.000146487
MYL2	NM_000432	NM_000432 // MYL2 // myosin, light chain 2, regulatory, cardiac, slow // 12q24.11 // 46	16770165	-1.41201	0.0252053
MYL9	ENST00000279022	ENST00000279022 // MYL9 // myosin, light chain 9, regulatory // 20q11.23 // 10398 /// N	16913341	1.49739	0.00719273
MYO5B	NM_001080467	NM_001080467 // MYO5B // myosin VB // 18q21 // 4645 /// ENST00000285039 // MYO5B // myo	16855196	-1.40504	0.0153573
MYOCD	NM_001146312	NM_001146312 // MYOCD // myocardin // 17p11.2 // 93649 /// ENST00000425538 // MYOCD //	16831224	2.06204	0.0375643
MYOZ2	NM_016599	NM_016599 // MYOZ2 // myozenin 2 // 4q26-q27 // 51778 /// ENST00000307128 // MYOZ2 // m	16970132	-1.96585	0.00404315
N6AMT1	NR_047510	NR_047510 // N6AMT1 // N-6 adenine-specific DNA methyltransferase 1 (putative) // 21q21	16924654	-1.76081	0.00104507
NADK	NM_001198994	NM_001198994 // NADK // NAD kinase // 1p36.33 // 65220 /// ENST00000378625 // NADK // N	16680446	-1.39197	0.0234038
NAE1	NM_001018159	NM_001018159 // NAE1 // NEDD8 activating enzyme E1 subunit 1 // 16q22 // 8883 /// ENST0	16827170	-1.72165	0.00131594
NAPEPLD	NM_001122838	NM_001122838 // NAPEPLD // N-acyl phosphatidylethanolamine phospholipase D // 7q22.1 //	17061189	-1.4631	0.0322059
NARS2	NM_024678	NM_024678 // NARS2 // asparaginyl-tRNA synthetase 2, mitochondrial (putative) // 11q14.	16742671	-1.47536	0.0044708
NAV3	NM_014903	NM_014903 // NAV3 // neuron navigator 3 // 12q14.3 // 89795 /// ENST00000536525 // NAV3	16754471	-1.70691	0.0278866
NBPF1	AY894575	AY894575 // NBPF1 // neuroblastoma breakpoint family, member 1 // 1p36.13 // 55672 ///	16682225	-1.6203	0.0194494
NBPF15	NM_001170755	NM_001170755 // NBPF15 // neuroblastoma breakpoint family, member 15 // 1q21.2 // 28456	16670217	-1.6477	0.00347429
NBPF22P	NR_003719	NR_003719 // NBPF22P // neuroblastoma breakpoint family, member 22, pseudogene // 5q14.	16986965	-1.32344	0.0335896
NBPF3	NM_032264	NM_032264 // NBPF3 // neuroblastoma breakpoint family, member 3 // 1p36.12 // 84224 ///	16660403	-1.9124	0.00250878
NCAM1	NM_001242607	NM_001242607 // NCAM1 // neural cell adhesion molecule 1 // 11q23.1 // 4684 /// ENST000	16731297	1.37	0.02371
NCK2	NM_003581	NM_003581 // NCK2 // NCK adaptor protein 2 // 2q12 // 8440 /// NM_001004720 // NCK2 //	16883912	-1.31749	0.0381167
NCOA5	NM_020967	NM_020967 // NCOA5 // nuclear receptor coactivator 5 // 20q12-q13.12 // 57727 /// ENST0	16919769	-1.63262	0.0195573
NDFIP2	NM_019080	NM_019080 // NDFIP2 // Nedd4 family interacting protein 2 // 13q31.1 // 54602 /// NM_00	16775643	-1.44126	0.0293843
NDUFA8	NM_014222	NM_014222 // NDUFA8 // NADH dehydrogenase (ubiquinone) 1 alpha subcomplex, 8, 19kDa //	17098071	-1.42088	0.0150925
NEBL	NM_006393	NM_006393 // NEBL // nebulette // 10p12 // 10529 /// ENST00000377122 // NEBL // nebulet	16712373	1.67235	0.00250878
NEDD4L	NM_001144967	NM_001144967 // NEDD4L // neural precursor cell expressed, developmentally down-regulat	16852573	-1.46649	0.0187676
NEFL	NM_006158	NM_006158 // NEFL // neurofilament, light polypeptide // 8p21 // 4747 /// AY156690 // N	17075589	1.61174	0.00341505
NEGR1	ENST00000357731	ENST00000357731 // NEGR1 // neuronal growth regulator 1 // 1p31.1 // 257194 /// NM_1738	16688506	1.64145	0.00353435
NEIL2	NM_145043	NM_145043 // NEIL2 // nei endonuclease VIII-like 2 (E. coli) // 8p23.1 // 252969 /// EN	17065798	-1.56494	0.020688
NEK7	NM_133494	NM_133494 // NEK7 // NIMA (never in mitosis gene a)-related kinase 7 // 1q31.3 // 14060	16675558	1.5532	0.0150127
NELF	NM_001130969	NM_001130969 // NELF // nasal embryonic LHRH factor // 9q34.3 // 26012 /// NM_015537 //	17100482	1.64809	0.00210619
NES	NM_006617	NM_006617 // NES // nestin // 1q23.1 // 10763 /// ENST00000368223 // NES // nestin // 1	16694689	1.48766	0.00797263
NETO1	ENST00000327305	ENST00000327305 // NETO1 // neuropilin (NRP) and tolloid (TLL)-like 1 // 18q22.2 // 818	16855906	-1.36776	0.0347965
NFIX	NM_002501	NM_002501 // NFIX // nuclear factor I/X (CCAAT-binding transcription factor) // 19p13.3	16858805	-2.28752	0.000396725
NGLY1	NM_001145293	NM_001145293 // NGLY1 // N-glycanase 1 // 3p24.2 // 55768 /// ENST00000428257 // NGLY1	16951646	-1.32454	0.0492197
NGRN	NR_028052	NR_028052 // NGRN // neugrin, neurite outgrowth associated // 15q26.1 // 51335 /// NM_0	16804778	1.72157	0.00239414
NIPA1	NM_144599	NM_144599 // NIPA1 // non imprinted in Prader-Willi/Angelman syndrome 1 // 15q11.2 // 1	16805982	-1.76609	0.00301964
NIPAL1	ENST00000295461	ENST00000295461 // NIPAL1 // NIPA-like domain containing 1 // 4p12 // 152519 /// NM_207	16966548	-1.49151	0.0131109
NIPAL3	NM_020448	NM_020448 // NIPAL3 // NIPA-like domain containing 3 // 1p36.12-p35.1 // 57185 /// ENST	16660785	-1.56329	0.0365217
NKIRAS1	ENST00000421515	ENST00000421515 // NKIRAS1 // NFKB inhibitor interacting Ras-like 1 // 3p24.2 // 28512	16951548	1.44856	0.0104187
NLGN2	NM_020795	NM_020795 // NLGN2 // neuroligin 2 // 17p13.1 // 57555 /// ENST00000302926 // NLGN2 //	16830432	1.41486	0.020069
NLRP1	ENST00000544378	ENST00000544378 // NLRP1 // NLR family, pyrin domain containing 1 // 17p13.2 // 22861 /	16840318	1.74934	0.000703962
NLRP10	ENST00000328600	ENST00000328600 // NLRP10 // NLR family, pyrin domain containing 10 // 11p15.4 // 33832	16735332	-1.47061	0.0492966
NLRP3	NM_004895	NM_004895 // NLRP3 // NLR family, pyrin domain containing 3 // 1q44 // 114548 /// NM_00	16679697	-1.98178	0.00197448
NMNAT2	NM_015039	NM_015039 // NMNAT2 // nicotinamide nucleotide adenylyltransferase 2 // 1q25 // 23057 /	16697062	1.67324	0.00222378
NOP14	ENST00000416614	ENST00000416614 // NOP14 // NOP14 nucleolar protein homolog (yeast) // 4p16.3 // 8602 /	16973797	-1.7864	0.00250878
NOV	NM_002514	NM_002514 // NOV // nephroblastoma overexpressed // 8q24.1 // 4856 /// ENST00000259526	17072135	1.42053	0.0205675
NOXA1	NM_006647	NM_006647 // NOXA1 // NADPH oxidase activator 1 // 9q34.3 // 10811 /// NM_001256067 //	17091733	-1.2791	0.0475483
NPC1	NM_000271	NM_000271 // NPC1 // Niemann-Pick disease, type C1 // 18q11-q12 // 4864 /// ENST0000026	16854268	-1.34619	0.0307114
NPPB	NM_002521	NM_002521 // NPPB // natriuretic peptide B // 1p36.2 // 4879 /// ENST00000376468 // NPP	16681806	1.50076	0.00494649
NQO1	ENST00000320623	ENST00000320623 // NQO1 // NAD(P)H dehydrogenase, quinone 1 // 16q22.1 // 1728 /// NM_0	16827679	2.13696	0.000396725
NRBF2	NM_030759	NM_030759 // NRBF2 // nuclear receptor binding factor 2 // 10q21.3 // 29982 /// ENST000	16705247	1.92129	0.00115806
NRF1	NM_001040110	NM_001040110 // NRF1 // nuclear respiratory factor 1 // 7q32 // 4899 /// ENST0000039323	17051480	-1.53303	0.00377916
NT5C3L	NR_033465	NR_033465 // NT5C3L // 5'-nucleotidase, cytosolic III-like // 17q21.2 // 115024 /// NM_	16844911	-1.31564	0.0269154
NTN1	NM_004822	NM_004822 // NTN1 // netrin 1 // 17p13-p12 // 9423 /// ENST00000173229 // NTN1 // netri	16831013	1.51807	0.0235613
NTN4	NM_021229	NM_021229 // NTN4 // netrin 4 // 12q22 // 59277 /// ENST00000343702 // NTN4 // netrin 4	16768738	1.59007	0.00250878
NUDCD2	ENST00000302764	ENST00000302764 // NUDCD2 // NudC domain containing 2 // 5q34 // 134492 /// NM_145266 /	17002510	-2.14264	0.000221042
NUDT12	ENST00000230792	ENST00000230792 // NUDT12 // nudix (nucleoside diphosphate linked moiety X)-type motif	16998621	-1.36986	0.0340822
NUDT2	NM_001161	NM_001161 // NUDT2 // nudix (nucleoside diphosphate linked moiety X)-type motif 2 // 9p	17084439	-1.3884	0.0468061
NVL	ENST00000281701	ENST00000281701 // NVL // nuclear VCP-like // 1q41-q42.2 // 4931 /// NM_002533 // NVL /	16699795	1.32649	0.0334622
NXPE3	NM_001134456	NM_001134456 // NXPE3 // neurexophilin and PC-esterase domain family, member 3 // 3q12.	16943452	1.71463	0.00266711
NXPH4	NM_007224	NM_007224 // NXPH4 // neurexophilin 4 // 12q13.3 // 11247 /// ENST00000349394 // NXPH4	16752825	1.59314	0.00933676
OBFC1	NM_024928	NM_024928 // OBFC1 // oligonucleotide/oligosaccharide-binding fold containing 1 // 10q2	16718106	-1.39744	0.0121132
OPA1-AS1	NR_046634	NR_046634 // OPA1-AS1 // OPA1 antisense RNA 1 (non-protein coding) // --- // 100873941	16962846	1.3552	0.0371671
OR2J2	NM_030905	NM_030905 // OR2J2 // olfactory receptor, family 2, subfamily J, member 2 // 6p22.2-p21	17006024	1.35889	0.0372404
OS9	NM_006812	NM_006812 // OS9 // osteosarcoma amplified 9, endoplasmic reticulum lectin // 12q13 //	16753125	-2.55931	0.000108326
OSBP	NM_002556	NM_002556 // OSBP // oxysterol binding protein // 11q12-q13 // 5007 /// ENST00000263847	16738713	-1.36725	0.0116252
OSGIN1	ENST00000343939	ENST00000343939 // OSGIN1 // oxidative stress induced growth inhibitor 1 // 16q23.3 //	16821414	1.45524	0.0364464
OSMR	NM_003999	NM_003999 // OSMR // oncostatin M receptor // 5p13.1 // 9180 /// ENST00000274276 // OSM	16984244	-1.56218	0.00713428
OTUB2	ENST00000203664	ENST00000203664 // OTUB2 // OTU domain, ubiquitin aldehyde binding 2 // 14q32.12 // 789	16787790	-1.42425	0.0244049
OTUD4	NM_001102653	NM_001102653 // OTUD4 // OTU domain containing 4 // 4q31.21 // 54726 /// ENST0000045449	16980311	-1.40585	0.0250008
P4HTM	NM_177938	NM_177938 // P4HTM // prolyl 4-hydroxylase, transmembrane (endoplasmic reticulum) // 3p	16940593	1.35928	0.0319779
PAFAH2	NM_000437	NM_000437 // PAFAH2 // platelet-activating factor acetylhydrolase 2, 40kDa // 1p36 // 5	16683739	-1.28355	0.0295299
PAIP2B	NM_020459	NM_020459 // PAIP2B // poly(A) binding protein interacting protein 2B // 2p13.3 // 4009	16898903	-1.42367	0.0436794
PALB2	NM_024675	NM_024675 // PALB2 // partner and localizer of BRCA2 // 16p12.2 // 79728 /// ENST000002	16825104	-1.35368	0.0368658
PALLD	ENST00000335742	ENST00000335742 // PALLD // palladin, cytoskeletal associated protein // 4q32.3 // 2302	16972249	1.51476	0.00895423
PAR-SN	NR_022011	NR_022011 // PAR-SN // paternally expressed transcript PAR-SN // 15q11.2 // 347746 ///	16798050	-1.56273	0.00293912
PAR5	NR_022008	NR_022008 // PAR5 // Prader-Willi/Angelman syndrome-5 // 15q11-q13 // 8123 /// NR_00129	16798067	-1.48563	0.0324387
PARD3	ENST00000545693	ENST00000545693 // PARD3 // par-3 partitioning defective 3 homolog (C. elegans) // 10p1	16713230	-1.28133	0.0296651
PARP14	ENST00000474629	ENST00000474629 // PARP14 // poly (ADP-ribose) polymerase family, member 14 // 3q21.1 /	16944695	-1.37797	0.0202402
PARP4	NM_006437	NM_006437 // PARP4 // poly (ADP-ribose) polymerase family, member 4 // 13q11 // 143 ///	16777460	-1.29702	0.0458537
PAX2	NM_003987	NM_003987 // PAX2 // paired box 2 // 10q24 // 5076 /// NM_003988 // PAX2 // paired box	16708293	1.34456	0.0444603
PCCB	NM_000532	NM_000532 // PCCB // propionyl CoA carboxylase, beta polypeptide // 3q21-q22 // 5096 //	16946016	-1.7191	0.00100256
PCGF1	ENST00000233630	ENST00000233630 // PCGF1 // polycomb group ring finger 1 // 2p13.1 // 84759 /// NM_0326	16899298	1.34342	0.0343085
PCGF3	NM_006315	NM_006315 // PCGF3 // polycomb group ring finger 3 // 4p16.3 // 10336 /// ENST000003620	16963798	-1.402	0.024699
PCGF5	NM_001256549	NM_001256549 // PCGF5 // polycomb group ring finger 5 // 10q23.32 // 84333 /// ENST0000	16707327	-1.28854	0.0473614
PCGF6	NM_001011663	NM_001011663 // PCGF6 // polycomb group ring finger 6 // 10q24.33 // 84108 /// ENST0000	16718022	-1.43456	0.009007
PCIF1	ENST00000372409	ENST00000372409 // PCIF1 // PDX1 C-terminal inhibiting factor 1 // 20q13.12 // 63935 //	16914374	-1.5232	0.00884179
PCMTD1	NM_052937	NM_052937 // PCMTD1 // protein-L-isoaspartate (D-aspartate) O-methyltransferase domain	17077051	-1.44781	0.0393418
PCMTD2	NM_018257	NM_018257 // PCMTD2 // protein-L-isoaspartate (D-aspartate) O-methyltransferase domain	16916261	-1.75502	0.00319363
PCSK2	NM_002594	NM_002594 // PCSK2 // proprotein convertase subtilisin/kexin type 2 // 20p11.2 // 5126	16911632	2.00727	0.00951194
PDCD1LG2	NM_025239	NM_025239 // PDCD1LG2 // programmed cell death 1 ligand 2 // 9p24.2 // 80380 /// ENST00	17083370	-1.69059	0.0293355
PDCD4	NM_145341	NM_145341 // PDCD4 // programmed cell death 4 (neoplastic transformation inhibitor) //	16709201	-2.69164	0.0078417
PDCD5	NM_004708	NM_004708 // PDCD5 // programmed cell death 5 // 19q12-q13.1 // 9141 /// ENST0000022178	16860531	-1.36689	0.0279246
PDE1B	NM_000924	NM_000924 // PDE1B // phosphodiesterase 1B, calmodulin-dependent // 12q13 // 5153 /// E	16752103	1.33452	0.0320931
PDE3A	ENST00000359062	ENST00000359062 // PDE3A // phosphodiesterase 3A, cGMP-inhibited // 12p12 // 5139 /// N	16748989	1.36059	0.0178682
PDE5A	NM_001083	NM_001083 // PDE5A // phosphodiesterase 5A, cGMP-specific // 4q27 // 8654 /// ENST00000	16979339	-1.51025	0.0451046
PDGFRB	NM_002609	NM_002609 // PDGFRB // platelet-derived growth factor receptor, beta polypeptide // 5q3	17001578	1.52432	0.00771145
PDIA3P	NR_002305	NR_002305 // PDIA3P // protein disulfide isomerase family A, member 3 pseudogene // 1q2	16670079	-1.43357	0.0309766
PDIA4	NM_004911	NM_004911 // PDIA4 // protein disulfide isomerase family A, member 4 // 7q35 // 9601 //	17064135	1.51538	0.00788137
PDK3	NM_001142386	NM_001142386 // PDK3 // pyruvate dehydrogenase kinase, isozyme 3 // Xp22.11 // 5165 ///	17102210	1.42218	0.0443684
PDLIM1	NM_020992	NM_020992 // PDLIM1 // PDZ and LIM domain 1 // 10q23.1 // 9124 /// ENST00000329399 // P	16716782	1.53862	0.0181102
PDSS1	NM_014317	NM_014317 // PDSS1 // prenyl (decaprenyl) diphosphate synthase, subunit 1 // 10p12.1 //	16703452	1.3608	0.0289483
PET100	NR_033242	NR_033242 // PET100 // PET100 homolog (S. cerevisiae) // 19p13.2 // 100131801 /// NM_00	16857697	-1.39303	0.0316204
PGLS	NM_012088	NM_012088 // PGLS // 6-phosphogluconolactonase // 19p13.2 // 25796 /// ENST00000252603	16859554	-1.42343	0.00633146
PGM1	NM_002633	NM_002633 // PGM1 // phosphoglucomutase 1 // 1p31 // 5236 /// ENST00000538673 // PGM1 /	16665566	1.41048	0.00671527
PGM2L1	NM_173582	NM_173582 // PGM2L1 // phosphoglucomutase 2-like 1 // 11q13.4 // 283209 /// ENST0000029	16742086	1.9441	0.00341505
PHC2	NM_198040	NM_198040 // PHC2 // polyhomeotic homolog 2 (Drosophila) // 1p34.3 // 1912 /// ENST0000	16684870	-1.46236	0.00998713
PHF11	NM_001040443	NM_001040443 // PHF11 // PHD finger protein 11 // 13q14.2 // 51131 /// NM_001040444 //	16774808	-1.53911	0.0117687
PHKA1	NM_002637	NM_002637 // PHKA1 // phosphorylase kinase, alpha 1 (muscle) // Xq12-q13 // 5255 /// EN	17112060	-2.19734	0.000221042
PIGU	NM_080476	NM_080476 // PIGU // phosphatidylinositol glycan anchor biosynthesis, class U // 20q11.	16918522	-1.31359	0.0274968
PIGW	NM_178517	NM_178517 // PIGW // phosphatidylinositol glycan anchor biosynthesis, class W // 17q12	16833449	-1.61464	0.00446247
PIGX	NM_001166304	NM_001166304 // PIGX // phosphatidylinositol glycan anchor biosynthesis, class X // 3q2	16950000	-1.57331	0.0248258
PIH1D1	NM_017916	NM_017916 // PIH1D1 // PIH1 domain containing 1 // 19q13.33 // 55011 /// ENST0000026226	16874313	1.31087	0.0324387
PIK3C2B	NM_002646	NM_002646 // PIK3C2B // phosphoinositide-3-kinase, class 2, beta polypeptide // 1q32 //	16698356	1.42582	0.0099333
PIK3CD	NM_005026	NM_005026 // PIK3CD // phosphoinositide-3-kinase, catalytic, delta polypeptide // 1p36.	16658690	-1.78289	0.00112665
PIKFYVE	NM_015040	NM_015040 // PIKFYVE // phosphoinositide kinase, FYVE finger containing // 2q34 // 2005	16890126	-1.2801	0.0430261
PIM1	NM_002648	NM_002648 // PIM1 // pim-1 oncogene // 6p21.2 // 5292 /// NM_001243186 // PIM1 // pim-1	17008092	1.30523	0.0467874
PION	NM_017439	NM_017439 // PION // pigeon homolog (Drosophila) // 7q11.23 // 54103 /// ENST0000025762	17058978	-1.65989	0.00919286
PIP4K2A	NM_005028	NM_005028 // PIP4K2A // phosphatidylinositol-5-phosphate 4-kinase, type II, alpha // 10	16712482	1.61415	0.00526202
PIR-FIGF	NR_037859	NR_037859 // PIR-FIGF // PIR-FIGF readthrough // Xp22 // 100532742 /// NM_003662 // PIR	17109272	1.34435	0.0255457
PITPNC1	ENST00000299954	ENST00000299954 // PITPNC1 // phosphatidylinositol transfer protein, cytoplasmic 1 // 1	16837191	-1.79179	0.00327357
PJA2	NM_014819	NM_014819 // PJA2 // praja ring finger 2, E3 ubiquitin protein ligase // 5q21.3 // 9867	16998727	1.36843	0.0123712
PKN1	NM_213560	NM_213560 // PKN1 // protein kinase N1 // 19p13.12 // 5585 /// NM_002741 // PKN1 // pro	16858991	-2.68666	0.000396725
PKN3	NM_013355	NM_013355 // PKN3 // protein kinase N3 // 9q34.11 // 29941 /// ENST00000291906 // PKN3	17089819	-1.40385	0.0438688
PKP2	NM_001005242	NM_001005242 // PKP2 // plakophilin 2 // 12p11 // 5318 /// NM_004572 // PKP2 // plakoph	16763032	1.3417	0.0276319
PLA2G12A	NM_030821	NM_030821 // PLA2G12A // phospholipase A2, group XIIA // 4q25 // 81579 /// ENST00000243	16978969	-1.72525	0.0121132
PLCB1	ENST00000378641	ENST00000378641 // PLCB1 // phospholipase C, beta 1 (phosphoinositide-specific) // 20p1	16911283	1.49674	0.0252624
PLCG2	NM_002661	NM_002661 // PLCG2 // phospholipase C, gamma 2 (phosphatidylinositol-specific) // 16q24	16821330	1.37916	0.0180316
PLCXD1	NM_018390	NM_018390 // PLCXD1 // phosphatidylinositol-specific phospholipase C, X domain containi	17115825	1.72022	0.0048965
PLEKHA8P1	NR_037144	NR_037144 // PLEKHA8P1 // pleckstrin homology domain containing, family A member 8 pseu	16763467	-2.63321	0.000175471
PLEKHG4	NM_015432	NM_015432 // PLEKHG4 // pleckstrin homology domain containing, family G (with RhoGef do	16820104	1.37071	0.0238536
PLEKHH1	NM_020715	NM_020715 // PLEKHH1 // pleckstrin homology domain containing, family H (with MyTH4 dom	16785646	-1.71326	0.00178628
PLEKHJ1	NM_018049	NM_018049 // PLEKHJ1 // pleckstrin homology domain containing, family J member 1 // 19p	16866912	-1.623	0.00197448
PLK2	ENST00000274289	ENST00000274289 // PLK2 // polo-like kinase 2 // 5q12.1-q13.2 // 10769 /// NM_006622 //	16996433	1.52912	0.0336696
PLS3	ENST00000539310	ENST00000539310 // PLS3 // plastin 3 // Xq23 // 5358 /// NM_005032 // PLS3 // plastin 3	17106357	1.47157	0.00550201
PLXNA2	NM_025179	NM_025179 // PLXNA2 // plexin A2 // 1q32.2 // 5362 /// ENST00000367033 // PLXNA2 // ple	16698816	-1.39206	0.044185
PLXNA3	NM_017514	NM_017514 // PLXNA3 // plexin A3 // Xq28 // 55558 /// ENST00000369682 // PLXNA3 // plex	17108428	1.50105	0.0052342
PM20D2	NM_001010853	NM_001010853 // PM20D2 // peptidase M20 domain containing 2 // 6q15 // 135293 /// ENST0	17010941	-1.56795	0.00341505
PML	NM_033240	NM_033240 // PML // promyelocytic leukemia // 15q22 // 5371 /// ENST00000435786 // PML	16802918	-1.96998	0.000396725
PMM2	NM_000303	NM_000303 // PMM2 // phosphomannomutase 2 // 16p13 // 5373 /// ENST00000268261 // PMM2	16815756	-1.98129	0.000641125
PMS2	NM_000535	NM_000535 // PMS2 // PMS2 postmeiotic segregation increased 2 (S. cerevisiae) // 7p22.2	17054923	-1.46829	0.0186952
PMS2CL	NR_002217	NR_002217 // PMS2CL // PMS2 C-terminal like pseudogene // 7p22.1 // 441194 /// AB116525	17043484	-1.47691	0.00797083
PMS2P4	NR_046297	NR_046297 // PMS2P4 // postmeiotic segregation increased 2 pseudogene 4 // 7q11.22 // 5	17058261	-1.69669	0.0014475
POLA2	ENST00000265465	ENST00000265465 // POLA2 // polymerase (DNA directed), alpha 2, accessory subunit // 11	16726790	-1.59236	0.00618361
POLH	NM_006502	NM_006502 // POLH // polymerase (DNA directed), eta // 6p21.1 // 5429 /// ENST000003722	17009054	-1.46819	0.0084178
POLR2A	NM_000937	NM_000937 // POLR2A // polymerase (RNA) II (DNA directed) polypeptide A, 220kDa // 17p1	16830488	1.36891	0.0194525
POLR2D	NM_004805	NM_004805 // POLR2D // polymerase (RNA) II (DNA directed) polypeptide D // 2q21 // 5433	16902603	-1.39157	0.037701
POLR3E	NM_018119	NM_018119 // POLR3E // polymerase (RNA) III (DNA directed) polypeptide E (80kD) // 16p1	16816833	-1.81688	0.00253779
POLR3F	ENST00000377603	ENST00000377603 // POLR3F // polymerase (RNA) III (DNA directed) polypeptide F, 39 kDa	16911737	1.56367	0.0277883
POLR3H	NM_001018050	NM_001018050 // POLR3H // polymerase (RNA) III (DNA directed) polypeptide H (22.9kD) //	16935440	-1.56557	0.00291588
POLRMT	NM_005035	NM_005035 // POLRMT // polymerase (RNA) mitochondrial (DNA directed) // 19p13.3 // 5442	16866456	-1.88219	0.000523276
PP7080	NR_024158	NR_024158 // PP7080 // uncharacterized LOC25845 // 5p15.33 // 25845 /// BC086861 // PP7	16993708	-1.85627	0.00361346
PPDPF	ENST00000370179	ENST00000370179 // PPDPF // pancreatic progenitor cell differentiation and proliferatio	16915993	-1.33349	0.0234558
PPIC	NM_000943	NM_000943 // PPIC // peptidylprolyl isomerase C (cyclophilin C) // 5q23.2 // 5480 /// E	16999245	-1.75526	0.00410734
PPM1E	NM_014906	NM_014906 // PPM1E // protein phosphatase, Mg2+/Mn2+ dependent, 1E // 17q22 // 22843 //	16836476	1.60742	0.036119
PPME1	ENST00000328257	ENST00000328257 // PPME1 // protein phosphatase methylesterase 1 // 11q13.4 // 51400 //	16728949	2.23975	0.00042162
PPP1R1C	NM_001080545	NM_001080545 // PPP1R1C // protein phosphatase 1, regulatory (inhibitor) subunit 1C //	16888349	-1.82231	0.00118609
PPP1R3C	NM_005398	NM_005398 // PPP1R3C // protein phosphatase 1, regulatory subunit 3C // 10q23-q24 // 55	16716507	1.46935	0.0224445
PPP1R8	NM_138558	NM_138558 // PPP1R8 // protein phosphatase 1, regulatory subunit 8 // 1p35.3 // 5511 //	16661477	-1.41999	0.0146431
PPP2R2B	NM_181674	NM_181674 // PPP2R2B // protein phosphatase 2, regulatory subunit B, beta // 5q32 // 55	17001258	1.38082	0.0336548
PQLC2	NM_001040125	NM_001040125 // PQLC2 // PQ loop repeat containing 2 // 1p36.13 // 54896 /// ENST000003	16660212	-1.4784	0.0242703
PRAME	NM_206953	NM_206953 // PRAME // preferentially expressed antigen in melanoma // 22q11.22 // 23532	16932928	-1.32897	0.0217827
PRDM4	ENST00000228437	ENST00000228437 // PRDM4 // PR domain containing 4 // 12q23-q24.1 // 11108 /// NM_01240	16769649	-1.48238	0.024699
PRDM5	ENST00000264808	ENST00000264808 // PRDM5 // PR domain containing 5 // 4q25-q26 // 11107 /// NM_018699 /	16979400	-1.4625	0.01298
PREB	ENST00000260643	ENST00000260643 // PREB // prolactin regulatory element binding // 2p23.3 // 10113 ///	16895647	-1.53393	0.00781047
PRG2	Z26248	Z26248 // PRG2 // proteoglycan 2, bone marrow (natural killer cell activator, eosinophi	16738477	1.56608	0.00623694
PRKAG2	NM_016203	NM_016203 // PRKAG2 // protein kinase, AMP-activated, gamma 2 non-catalytic subunit //	17064562	-1.33443	0.0287747
PRKCA	NM_002737	NM_002737 // PRKCA // protein kinase C, alpha // 17q22-q23.2 // 5578 /// ENST0000041336	16837128	1.40726	0.0148271
PRLR	NM_000949	NM_000949 // PRLR // prolactin receptor // 5p13.2 // 5618 /// NM_001204316 // PRLR // p	16995177	-1.41265	0.0108841
PRMT6	NM_018137	NM_018137 // PRMT6 // protein arginine methyltransferase 6 // 1p13.3 // 55170 /// ENST0	16667918	-1.62037	0.00404315
PRR4	NM_007244	NM_007244 // PRR4 // proline rich 4 (lacrimal) // 12p13 // 11272 /// ENST00000228811 //	16761464	1.52676	0.0152309
PRR9	NM_001195571	NM_001195571 // PRR9 // proline rich 9 // 1q21.3 // 574414 /// ENST00000368744 // PRR9	16671129	-1.47978	0.0168988
PRRT2	NM_001256443	NM_001256443 // PRRT2 // proline-rich transmembrane protein 2 // 16p11.2 // 112476 ///	16817677	1.73525	0.00187804
PSMA4	ENST00000044462	ENST00000044462 // PSMA4 // proteasome (prosome, macropain) subunit, alpha type, 4 // 1	16803540	1.26511	0.0451046
PSMB4	ENST00000290541	ENST00000290541 // PSMB4 // proteasome (prosome, macropain) subunit, beta type, 4 // 1q	16670850	1.27037	0.0430139
PSMC3	NM_002804	NM_002804 // PSMC3 // proteasome (prosome, macropain) 26S subunit, ATPase, 3 // 11p11.2	16738023	1.32971	0.0313889
PSMC6	ENST00000445930	ENST00000445930 // PSMC6 // proteasome (prosome, macropain) 26S subunit, ATPase, 6 // 1	16784228	1.28481	0.0295299
PSMD1	NM_002807	NM_002807 // PSMD1 // proteasome (prosome, macropain) 26S subunit, non-ATPase, 1 // 2q3	16892039	1.28449	0.0430139
PTBP3	NM_005156	NM_005156 // PTBP3 // polypyrimidine tract binding protein 3 // 9q32 // 9991 /// NM_001	17097308	-1.68689	0.000572136
PTCH1	NM_001083602	NM_001083602 // PTCH1 // patched 1 // 9q22.3 // 5727 /// ENST00000437951 // PTCH1 // pa	17096091	1.31599	0.0450716
PTCHD4	NM_001013732	NM_001013732 // PTCHD4 // patched domain containing 4 // 6p12.3 // 442213 /// ENST00000	17019820	1.44325	0.0468061
PTGFR	ENST00000370758	ENST00000370758 // PTGFR // prostaglandin F receptor (FP) // 1p31.1 // 5737 /// NM_0010	16666471	1.46722	0.00271728
PTN	NM_002825	NM_002825 // PTN // pleiotrophin // 7q33 // 5764 /// BC005916 // PTN // pleiotrophin //	17063254	1.54977	0.00446247
PTPMT1	NM_175732	NM_175732 // PTPMT1 // protein tyrosine phosphatase, mitochondrial 1 // 11p11.2 // 1149	16724593	2.37801	6.59075e-05
PTPN1	NM_002827	NM_002827 // PTPN1 // protein tyrosine phosphatase, non-receptor type 1 // 20q13.1-q13.	16914844	1.33189	0.034516
PTPN13	NM_080683	NM_080683 // PTPN13 // protein tyrosine phosphatase, non-receptor type 13 (APO-1/CD95 (	16968529	1.95582	0.00052959
PTPN14	NM_005401	NM_005401 // PTPN14 // protein tyrosine phosphatase, non-receptor type 14 // 1q32.2 //	16699174	1.65769	0.00197448
PTPN3	NM_002829	NM_002829 // PTPN3 // protein tyrosine phosphatase, non-receptor type 3 // 9q31 // 5774	17097000	-2.06535	0.00271728
PTPN4	NM_002830	NM_002830 // PTPN4 // protein tyrosine phosphatase, non-receptor type 4 (megakaryocyte)	16885041	1.32793	0.0272738
PURG	NM_001015508	NM_001015508 // PURG // purine-rich element binding protein G // 8p11 // 29942 /// ENST	17076117	1.38704	0.0373675
PXDN	NM_012293	NM_012293 // PXDN // peroxidasin homolog (Drosophila) // 2p25 // 7837 /// ENST000002528	16893846	-2.02768	0.00046302
PXMP2	NM_018663	NM_018663 // PXMP2 // peroxisomal membrane protein 2, 22kDa // 12q24.33 // 5827 /// ENS	16759592	-1.3529	0.035105
PYGO2	NM_138300	NM_138300 // PYGO2 // pygopus homolog 2 (Drosophila) // 1q21.3 // 90780 /// ENST0000036	16693891	1.46811	0.0163473
PYY2	NR_003064	NR_003064 // PYY2 // peptide YY, 2 (pseudogene) // 17q11 // 23615 /// AF222904 // PYY2	16832423	1.34972	0.0433658
QPCTL	NM_017659	NM_017659 // QPCTL // glutaminyl-peptide cyclotransferase-like // 19q13.32 // 54814 ///	16863344	-1.38817	0.0306694
RAB13	NM_002870	NM_002870 // RAB13 // RAB13, member RAS oncogene family // 1q21.2 // 5872 /// ENST00000	16693656	1.33021	0.0277696
RAB1B	ENST00000311481	ENST00000311481 // RAB1B // RAB1B, member RAS oncogene family // 11q12 // 81876 /// NM_	16727351	-1.34122	0.0172647
RAB23	NM_016277	NM_016277 // RAB23 // RAB23, member RAS oncogene family // 6p11 // 51715 /// ENST000003	17020464	-2.28014	0.000879656
RAB36	NM_004914	NM_004914 // RAB36 // RAB36, member RAS oncogene family // 22q11.22 // 9609 /// ENST000	16927887	1.30955	0.031865
RAB39A	ENST00000320578	ENST00000320578 // RAB39A // RAB39A, member RAS oncogene family // 11q22.3 // 54734 ///	16730788	1.52667	0.0243405
RAB39B	ENST00000369454	ENST00000369454 // RAB39B // RAB39B, member RAS oncogene family // Xq28 // 116442 /// N	17115777	1.7994	0.00115806
RAB8B	NM_016530	NM_016530 // RAB8B // RAB8B, member RAS oncogene family // 15q22.2 // 51762 /// ENST000	16801850	-1.50782	0.0116987
RABEP1	NM_004703	NM_004703 // RABEP1 // rabaptin, RAB GTPase binding effector protein 1 // 17p13.2 // 91	16830103	-1.39248	0.00883302
RABGAP1	NM_012197	NM_012197 // RABGAP1 // RAB GTPase activating protein 1 // 9q34.11 // 23637 /// ENST000	17088838	-1.29406	0.0223463
RABIF	NM_002871	NM_002871 // RABIF // RAB interacting factor // 1q32.1 // 5877 /// ENST00000367262 // R	16698096	-1.6169	0.00147916
RAD50	NM_005732	NM_005732 // RAD50 // RAD50 homolog (S. cerevisiae) // 5q31 // 10111 /// ENST0000026533	16989054	-1.79944	0.00073687
RAD54B	NM_012415	NM_012415 // RAD54B // RAD54 homolog B (S. cerevisiae) // 8q22.1 // 25788 /// ENST00000	17079220	-1.41355	0.0111413
RAD54L2	NM_015106	NM_015106 // RAD54L2 // RAD54-like 2 (S. cerevisiae) // 3p21.2 // 23132 /// ENST0000040	16941184	1.48687	0.00865742
RAET1K	NR_024045	NR_024045 // RAET1K // retinoic acid early transcript 1K pseudogene // 6q25.1 // 646024	17024695	1.51051	0.0095741
RAET1L	ENST00000367341	ENST00000367341 // RAET1L // retinoic acid early transcript 1L // 6q25.1 // 154064 ///	17024700	1.69547	0.0384407
RALB	NM_002881	NM_002881 // RALB // v-ral simian leukemia viral oncogene homolog B (ras related; GTP b	16885118	-1.37166	0.0270609
RAN	ENST00000543796	ENST00000543796 // RAN // RAN, member RAS oncogene family // 12q24.3 // 5901 /// NM_006	16759202	-1.4393	0.00939008
RARA	NM_000964	NM_000964 // RARA // retinoic acid receptor, alpha // 17q21 // 5914 /// NM_001145301 //	16834071	1.3365	0.0370624
RASA4	NM_006989	NM_006989 // RASA4 // RAS p21 protein activator 4 // 7q22 // 10156 /// NM_001079877 //	17061112	1.38963	0.0139327
RASA4B	ENST00000488284	ENST00000488284 // RASA4B // RAS p21 protein activator 4B // 7q22.1 // 100271927 /// EN	17061104	1.36421	0.0476946
RASAL1	NM_001193520	NM_001193520 // RASAL1 // RAS protein activator like 1 (GAP1 like) // 12q23-q24 // 8437	16770475	1.57835	0.00625839
RBBP8	NM_002894	NM_002894 // RBBP8 // retinoblastoma binding protein 8 // 18q11.2 // 5932 /// NM_203291	16851397	-1.386	0.0219261
RBBP9	NM_006606	NM_006606 // RBBP9 // retinoblastoma binding protein 9 // 20p11.2 // 10741 /// ENST0000	16917602	-1.39483	0.0184551
RBFOX1	NM_145893	NM_145893 // RBFOX1 // RNA binding protein, fox-1 homolog (C. elegans) 1 // 16p13.3 //	16815670	1.4213	0.0214483
RBM5	NM_005778	NM_005778 // RBM5 // RNA binding motif protein 5 // 3p21.3 // 10181 /// ENST00000347869	16940877	1.29805	0.0338374
RBMX	NM_002139	NM_002139 // RBMX // RNA binding motif protein, X-linked // Xq26.3 // 27316 /// NM_0011	17114551	1.30154	0.0492197
RBPJ	NM_005349	NM_005349 // RBPJ // recombination signal binding protein for immunoglobulin kappa J re	16965642	1.32772	0.0264621
RC3H2	NM_001100588	NM_001100588 // RC3H2 // ring finger and CCCH-type domains 2 // 9q34 // 54542 /// ENST0	17098135	-1.50996	0.0090682
RCC2	NM_018715	NM_018715 // RCC2 // regulator of chromosome condensation 2 // 1p36.13 // 55920 /// ENS	16682425	-1.30041	0.0385173
RCHY1	ENST00000324439	ENST00000324439 // RCHY1 // ring finger and CHY zinc finger domain containing 1, E3 ubi	16976908	1.47704	0.00421336
RCN3	NM_020650	NM_020650 // RCN3 // reticulocalbin 3, EF-hand calcium binding domain // 19q13.33 // 57	16864181	-1.44964	0.0450716
REEP5	ENST00000379638	ENST00000379638 // REEP5 // receptor accessory protein 5 // 5q22-q23 // 7905 /// NM_005	16998892	-1.33642	0.0181102
RELB	NM_006509	NM_006509 // RELB // v-rel reticuloendotheliosis viral oncogene homolog B // 19q13.32 /	16863168	-1.52264	0.00934759
RELL1	NM_001085399	NM_001085399 // RELL1 // RELT-like 1 // 4p14 // 768211 /// ENST00000314117 // RELL1 //	16975157	-1.59916	0.00251267
REPS2	NM_004726	NM_004726 // REPS2 // RALBP1 associated Eps domain containing 2 // Xp22.2 // 9185 /// N	17101828	-1.57907	0.00369578
REXO4	NM_020385	NM_020385 // REXO4 // REX4, RNA exonuclease 4 homolog (S. cerevisiae) // 9q34.2 // 5710	17099531	-1.6011	0.0072982
RFC1	NM_002913	NM_002913 // RFC1 // replication factor C (activator 1) 1, 145kDa // 4p14-p13 // 5981 /	16975255	1.28603	0.0423318
RFC2	NM_181471	NM_181471 // RFC2 // replication factor C (activator 1) 2, 40kDa // 7q11.23 // 5982 ///	17058617	-1.40921	0.0168388
RFFL	NM_001017368	NM_001017368 // RFFL // ring finger and FYVE-like domain containing E3 ubiquitin protei	16843340	-1.37403	0.0219873
RFT1	ENST00000296292	ENST00000296292 // RFT1 // RFT1 homolog (S. cerevisiae) // 3p21.1 // 91869 /// NM_05285	16955048	-1.34254	0.0451061
RFTN1	NM_015150	NM_015150 // RFTN1 // raftlin, lipid raft linker 1 // 3p24.3 // 23180 /// ENST000003341	16951306	-1.56439	0.00250878
RFXANK	NM_003721	NM_003721 // RFXANK // regulatory factor X-associated ankyrin-containing protein // 19p	16859952	-1.29759	0.0254695
RGNEF	NM_001080479	NM_001080479 // RGNEF // 190 kDa guanine nucleotide exchange factor // 5q13.2 // 64283	16986138	-1.50949	0.0142855
RGS7BP	ENST00000334025	ENST00000334025 // RGS7BP // regulator of G-protein signaling 7 binding protein // 5q12	16985229	1.47427	0.0367134
RHBDD1	NM_001167608	NM_001167608 // RHBDD1 // rhomboid domain containing 1 // 2q36.3 // 84236 /// ENST00000	16891637	-1.36342	0.0136778
RHBDF2	NM_024599	NM_024599 // RHBDF2 // rhomboid 5 homolog 2 (Drosophila) // 17q25.1 // 79651 /// NM_001	16849238	-1.55964	0.0158981
RHBDL3	NM_138328	NM_138328 // RHBDL3 // rhomboid, veinlet-like 3 (Drosophila) // 17q11.2 // 162494 /// E	16833107	1.42564	0.0370023
RHEBL1	NM_144593	NM_144593 // RHEBL1 // Ras homolog enriched in brain like 1 // 12q13.12 // 121268 /// E	16764220	-1.48545	0.0153904
RHOB	ENST00000272233	ENST00000272233 // RHOB // ras homolog family member B // 2p24 // 388 /// NM_004040 //	16877555	2.02771	0.000939263
RHPN2	NM_033103	NM_033103 // RHPN2 // rhophilin, Rho GTPase binding protein 2 // 19q13.11 // 85415 ///	16871202	1.51339	0.0485343
RIC3	NR_045405	NR_045405 // RIC3 // resistance to inhibitors of cholinesterase 3 homolog (C. elegans)	16735348	1.53726	0.0239912
RIF1	NM_018151	NM_018151 // RIF1 // RAP1 interacting factor homolog (yeast) // 2q23.3 // 55183 /// ENS	16886503	1.307	0.045409
RIMKLA	NM_173642	NM_173642 // RIMKLA // ribosomal modification protein rimK-like family member A // 1p34	16663223	1.79615	0.00243685
RN5S108	ENST00000516755	ENST00000516755 // RN5S108 // RNA, 5S ribosomal 108 // --- // ---	16886937	1.46292	0.0306389
RN5S161	ENST00000363871	ENST00000363871 // RN5S161 // RNA, 5S ribosomal 161 // --- // ---	16967003	-1.49621	0.0116426
RN5S225	ENST00000410874	ENST00000410874 // RN5S225 // RNA, 5S ribosomal 225 // --- // ---	17013878	1.51486	0.0129443
RN5S415	ENST00000517246	ENST00000517246 // RN5S415 // RNA, 5S ribosomal 415 // --- // ---	16818580	-2.7481	0.0496688
RN5S497	ENST00000516081	ENST00000516081 // RN5S497 // RNA, 5S ribosomal 497 // --- // ---	16934300	1.5963	0.0103343
RNF122	NM_024787	NM_024787 // RNF122 // ring finger protein 122 // 8p12 // 79845 /// ENST00000256257 //	17076170	-1.37554	0.0367051
RNF14	NM_004290	NM_004290 // RNF14 // ring finger protein 14 // 5q23.3-q31.1 // 9604 /// NM_001201365 /	16990423	-1.73238	0.000755865
RNF141	NM_016422	NM_016422 // RNF141 // ring finger protein 141 // 11p15.4 // 50862 /// ENST00000265981	16735738	-1.42237	0.0284475
RNF170	NM_001160223	NM_001160223 // RNF170 // ring finger protein 170 // 8p11.21 // 81790 /// ENST000005349	17076829	-1.98734	0.00238512
RNF19B	NM_153341	NM_153341 // RNF19B // ring finger protein 19B // 1p35.1 // 127544 /// NM_001127361 //	16684812	-1.64744	0.0046969
RNF40	NM_014771	NM_014771 // RNF40 // ring finger protein 40, E3 ubiquitin protein ligase // 16p11.2-p1	16818034	-2.21443	0.000221042
RNF8	NR_046399	NR_046399 // RNF8 // ring finger protein 8, E3 ubiquitin protein ligase // 6p21.3 // 90	17008121	-1.61629	0.00958736
RNU1-16P	ENST00000365477	ENST00000365477 // RNU1-16P // RNA, U1 small nuclear 16, pseudogene // --- // ---	16781266	1.43576	0.0256947
RNU5E-1	NR_002754	NR_002754 // RNU5E-1 // RNA, U5E small nuclear 1 // 1p36.22 // 26829 /// M77839 // RNU5	16659138	1.4587	0.0256418
RNU5E-4P	ENST00000364931	ENST00000364931 // RNU5E-4P // RNA, U5E small nuclear 4, pseudogene // --- // ---	16681812	1.61727	0.0177119
RNU6-57	NR_046931	NR_046931 // RNU6-57 // RNA, U6 small nuclear 57 // --- // 100873765	16778489	1.80497	0.0419032
ROCK1P1	NR_033770	NR_033770 // ROCK1P1 // Rho-associated, coiled-coil containing protein kinase 1 pseudog	16850428	2.16836	0.00840828
RPIA	NM_144563	NM_144563 // RPIA // ribose 5-phosphate isomerase A // 2p11.2 // 22934 /// ENST00000283	16882658	-1.95468	0.000897137
RPL12	AK057602	AK057602 // RPL12 // ribosomal protein L12 // 9q34 // 6136 /// ENST00000497322 // RPL12	17098491	1.45016	0.0319779
RPL34-AS1	NR_026968	NR_026968 // RPL34-AS1 // RPL34 antisense RNA 1 (non-protein coding) // 4q25 // 285456	16978862	1.50293	0.0240991
RPL37A	ENST00000491306	ENST00000491306 // RPL37A // ribosomal protein L37a // 2q35 // 6168 /// NM_000998 // RP	16890651	1.35381	0.0460516
RPL38	ENST00000439590	ENST00000439590 // RPL38 // ribosomal protein L38 // 17q25.1 // 6169 /// ENST0000031111	16837482	1.35837	0.0175046
RPL39L	ENST00000296277	ENST00000296277 // RPL39L // ribosomal protein L39-like // 3q27 // 116832 /// NM_052969	16962523	-1.30844	0.0475809
RPL7	ENST00000352983	ENST00000352983 // RPL7 // ribosomal protein L7 // 8q21.11 // 6129 /// ENST00000466821	17078271	1.45214	0.00862534
RPL7A	BX641050	BX641050 // RPL7A // ribosomal protein L7a // 9q34 // 6130 /// ENST00000426651 // SNORD	17090740	1.53991	0.0309606
RPS15A	ENST00000322989	ENST00000322989 // RPS15A // ribosomal protein S15a // 16p // 6210 /// NM_001019 // RPS	16824463	1.61015	0.00322924
RPS20	NM_001023	NM_001023 // RPS20 // ribosomal protein S20 // 8q12 // 6224 /// ENST00000521262 // SNOR	17077312	1.28618	0.0443801
RPS3	NM_001260506	NM_001260506 // RPS3 // ribosomal protein S3 // 11q13.3-q13.5 // 6188 /// ENST000005311	16729103	1.31249	0.0420902
RPS6KA4	NM_003942	NM_003942 // RPS6KA4 // ribosomal protein S6 kinase, 90kDa, polypeptide 4 // 11q11-q13	16726489	-1.64807	0.00754412
RPS6KA6	NM_014496	NM_014496 // RPS6KA6 // ribosomal protein S6 kinase, 90kDa, polypeptide 6 // Xq21 // 27	17112439	-1.44156	0.00885837
RPS6KB1	NM_003161	NM_003161 // RPS6KB1 // ribosomal protein S6 kinase, 70kDa, polypeptide 1 // 17q23.1 //	16836626	-1.38346	0.0229917
RPTOR	NM_020761	NM_020761 // RPTOR // regulatory associated protein of MTOR, complex 1 // 17q25.3 // 57	16838698	1.5532	0.0102062
RRAGD	NM_021244	NM_021244 // RRAGD // Ras-related GTP binding D // 6q15-q16 // 58528 /// ENST0000036941	17021596	-1.97979	0.00878393
RRBP1	NM_001042576	NM_001042576 // RRBP1 // ribosome binding protein 1 homolog 180kDa (dog) // 20p12 // 62	16917468	-1.46695	0.0247051
RSAD1	ENST00000258955	ENST00000258955 // RSAD1 // radical S-adenosyl methionine domain containing 1 // 17q21.	16835857	-1.38397	0.0475677
RSL24D1	ENST00000260443	ENST00000260443 // RSL24D1 // ribosomal L24 domain containing 1 // 15q21 // 51187 /// N	16809587	1.35461	0.032716
RSPH3	NM_031924	NM_031924 // RSPH3 // radial spoke 3 homolog (Chlamydomonas) // 6q25.3 // 83861 /// ENS	17025215	-1.42478	0.0160948
RSPO3	ENST00000356698	ENST00000356698 // RSPO3 // R-spondin 3 // 6q22.33 // 84870 /// NM_032784 // RSPO3 // R	17012392	1.58623	0.00941174
RWDD2A	NM_033411	NM_033411 // RWDD2A // RWD domain containing 2A // 6q14.2 // 112611 /// ENST00000369724	17010692	-1.50023	0.020069
RWDD2B	ENST00000493196	ENST00000493196 // RWDD2B // RWD domain containing 2B // 21q22.11 // 10069 /// NM_01694	16924709	-1.65567	0.00239414
S100A10	ENST00000368811	ENST00000368811 // S100A10 // S100 calcium binding protein A10 // 1q21 // 6281 /// ENST	16693272	1.65365	0.0014475
S100A16	ENST00000368705	ENST00000368705 // S100A16 // S100 calcium binding protein A16 // 1q21 // 140576 /// EN	16693474	-1.38429	0.0267266
SACS	NM_014363	NM_014363 // SACS // spastic ataxia of Charlevoix-Saguenay (sacsin) // 13q12 // 26278 /	16777384	-1.46263	0.0370144
SAFB2	NM_014649	NM_014649 // SAFB2 // scaffold attachment factor B2 // 19p13.3 // 9667 /// ENST00000252	16867476	-1.39356	0.0282136
SAMD11	ENST00000342066	ENST00000342066 // SAMD11 // sterile alpha motif domain containing 11 // 1p36.33 // 148	16657534	1.38787	0.0218772
SAMD5	NM_001030060	NM_001030060 // SAMD5 // sterile alpha motif domain containing 5 // 6q24.3 // 389432 //	17013507	1.39558	0.0223673
SAMHD1	ENST00000262878	ENST00000262878 // SAMHD1 // SAM domain and HD domain 1 // 20pter-q12 // 25939 /// NM_0	16919022	-1.76	0.00073687
SAPCD2	NM_178448	NM_178448 // SAPCD2 // suppressor APC domain containing 2 // 9q34.3 // 89958 /// ENST00	17100317	-1.43969	0.0131842
SASH1	NM_015278	NM_015278 // SASH1 // SAM and SH3 domain containing 1 // 6q24.3 // 23328 /// ENST000003	17013520	-1.68313	0.00165705
SAV1	NM_021818	NM_021818 // SAV1 // salvador homolog 1 (Drosophila) // 14q13-q23 // 60485 /// ENST0000	16792798	-1.51611	0.00840828
SAYSD1	ENST00000229903	ENST00000229903 // SAYSD1 // SAYSVFN motif domain containing 1 // 6p21.2 // 55776 /// N	17018834	-1.8739	0.00157482
SBDSP1	NR_024110	NR_024110 // SBDSP1 // Shwachman-Bodian-Diamond syndrome pseudogene 1 // 7q11.23 // 155	17046838	1.71183	0.00618361
SBF2	NM_030962	NM_030962 // SBF2 // SET binding factor 2 // 11p15.4 // 81846 /// ENST00000256190 // SB	16735669	-1.41507	0.0165626
SBNO1	NM_001167856	NM_001167856 // SBNO1 // strawberry notch homolog 1 (Drosophila) // 12q24.31 // 55206 /	16771962	1.33745	0.0129671
SCAMP1	NM_004866	NM_004866 // SCAMP1 // secretory carrier membrane protein 1 // 5q14.1 // 9522 /// AK290	16986539	-1.38427	0.0308214
SCAMP2	ENST00000268099	ENST00000268099 // SCAMP2 // secretory carrier membrane protein 2 // 15q23-q25 // 10066	16811717	-1.47909	0.0129671
SCCPDH	ENST00000366510	ENST00000366510 // SCCPDH // saccharopine dehydrogenase (putative) // 1q44 // 51097 ///	16679650	-3.15043	6.07543e-05
SCG5	NM_001144757	NM_001144757 // SCG5 // secretogranin V (7B2 protein) // 15q13-q14 // 6447 /// NM_00302	16798938	-1.80223	0.00320125
SCML2	NM_006089	NM_006089 // SCML2 // sex comb on midleg-like 2 (Drosophila) // Xp22 // 10389 /// ENST0	17109464	-2.07052	0.00589249
SCN9A	NM_002977	NM_002977 // SCN9A // sodium channel, voltage-gated, type IX, alpha subunit // 2q24 //	16904667	1.91297	0.00166801
SDC2	ENST00000302190	ENST00000302190 // SDC2 // syndecan 2 // 8q22-q23 // 6383 /// NM_002998 // SDC2 // synd	17071144	1.58768	0.0219261
SEMA3A	NM_006080	NM_006080 // SEMA3A // sema domain, immunoglobulin domain (Ig), short basic domain, sec	17059323	-1.6952	0.0130171
[truncated: 352 more rows]

## Sheet: High-confidence regulated 
Table S1. siJUNB vs siCt regulated genes
		High-confidence JUNB regulated genes
[truncated: 247 more rows]
