# Supplementary material for: New roles for AP-1/JUNB in cell cycle control and tumorigenic cell invasion via regulation of cyclin E1 and TGF-β2
Source: Genome Biol. 2022 Dec 9;23:252. doi: 10.1186/s13059-022-02800-0 (PMC9733061; doi:10.1186/s13059-022-02800-0)
Supplement: Supplementary file 5 — Additional file 5: Table S4. Genes assigned to JunB binding sites. Each peak was assigned to the nearest TSS. [file 13059_2022_2800_MOESM5_ESM.xlsx]

## Sheet: Table S4
Table S4. Genes assigned to JUNB binding sites. Each peak was assigned to the nearest TSS
Gene	Peak Name	Distance between JUNB ChIP-seq peak and nearest gene TSS (bases)	AP-1/TRE motif	AP-1/CRE motif	cAP	cIP	cAE	cIE	ATAC-seq
A1CF	MACS_peak_1773;MACS_peak_999	35435	YES	NO	NO	YES	NO	NO	YES
AACSP1	MACS_peak_12258;MACS_peak_6754	-11020	YES	NO	NO	NO	YES	NO	YES
ABAT	MACS_peak_2909;MACS_peak_5274	29431	YES	NO	NO	NO	YES	NO	YES
ABCA4	MACS_peak_344;MACS_peak_620	52744	YES	YES	NO	NO	YES	NO	YES
ABCB8	MACS_peak_13895;MACS_peak_7633	6398	YES	NO	NO	NO	YES	NO	YES
ABCC1	MACS_peak_5337;MACS_peak_2949	47178	YES	NO	NO	NO	YES	NO	YES
ABCC12	MACS_peak_3010;MACS_peak_5444	23136	YES	YES	NO	NO	YES	NO	YES
ABCC12	MACS_peak_3011;MACS_peak_5446	-11740	YES	YES	NO	NO	YES	NO	YES
ABCC4	MACS_peak_2301;MACS_peak_4238	9970	YES	NO	NO	NO	YES	NO	YES
ABHD12	MACS_peak_8659;MACS_peak_4795	29564	YES	NO	NO	NO	YES	NO	YES
ABHD2	MACS_peak_2831;MACS_peak_5155	842	YES	NO	NO	NO	YES	NO	YES
ABHD5	MACS_peak_9600;MACS_peak_5352	63250	YES	NO	NO	NO	YES	NO	YES
ABHD5	MACS_peak_9601;MACS_peak_5353	75876	YES	NO	NO	NO	YES	NO	YES
ABI3	MACS_peak_3341;MACS_peak_6024	-379	YES	YES	YES	NO	NO	NO	YES
ABL1	MACS_peak_8478;MACS_peak_15428	25557	YES	NO	NO	NO	YES	NO	YES
ABL2	MACS_peak_990;MACS_peak_558	-204	YES	NO	NO	YES	NO	NO	YES
ABLIM3	MACS_peak_6643;MACS_peak_12060	-6355	YES	NO	NO	NO	YES	NO	YES
ABR	MACS_peak_5719;MACS_peak_3173	18035	YES	YES	NO	NO	NO	YES	YES
ABR	MACS_peak_5722;MACS_peak_3175	-6114	YES	NO	NO	NO	NO	YES	YES
ABTB2	MACS_peak_1451;MACS_peak_2585	12898	YES	NO	NO	NO	YES	NO	YES
ABTB2	MACS_peak_1449;MACS_peak_2583	114199	YES	NO	NO	NO	YES	NO	YES
ABTB2	MACS_peak_1450;MACS_peak_2584	94365	YES	YES	NO	NO	YES	NO	YES
ACAN	MACS_peak_2825;MACS_peak_5147	-3177	YES	NO	NO	NO	YES	NO	YES
ACKR3	MACS_peak_4691;MACS_peak_8454	200499	YES	YES	NO	NO	YES	NO	YES
ACKR3	MACS_peak_8455;MACS_peak_4692	207138	YES	NO	NO	NO	YES	NO	YES
ACKR3	MACS_peak_4688;MACS_peak_8451	91490	YES	NO	NO	NO	YES	NO	YES
ACKR3	MACS_peak_8452;MACS_peak_4689	96116	YES	NO	NO	NO	YES	NO	YES
ACMSD	MACS_peak_4334;MACS_peak_7814	-18908	YES	NO	NO	NO	YES	NO	YES
ACSBG1	MACS_peak_5083;MACS_peak_2789	21912	YES	NO	NO	NO	YES	NO	YES
ACTL7B	MACS_peak_8405;MACS_peak_15283	377610	YES	YES	NO	NO	YES	NO	YES
ACTL8	MACS_peak_133;MACS_peak_76	51413	NO	NO	NO	NO	YES	NO	YES
ACTN4	MACS_peak_3836;MACS_peak_6890	36478	YES	YES	NO	NO	YES	NO	YES
ADAM12	MACS_peak_2345;MACS_peak_1316	140858	YES	YES	NO	NO	YES	NO	YES
ADAM19	MACS_peak_12116;MACS_peak_6676	-27378	YES	NO	NO	NO	YES	NO	YES
ADAM19	MACS_peak_6675;MACS_peak_12115	-331	YES	NO	YES	NO	NO	NO	YES
ADAMTS12	MACS_peak_6303;MACS_peak_11418	103075	YES	NO	NO	NO	YES	NO	YES
ADAMTS14	MACS_peak_1068;MACS_peak_1898	-7888	NO	NO	NO	NO	YES	NO	YES
ADAMTS15	MACS_peak_1746;MACS_peak_3153	72270	YES	YES	NO	NO	NO	YES	YES
ADAMTS8	MACS_peak_3152;MACS_peak_1745	14660	YES	YES	NO	NO	YES	NO	YES
ADAP1	MACS_peak_7228;MACS_peak_13164	-7898	YES	YES	NO	NO	YES	NO	YES
ADCK4	MACS_peak_3847;MACS_peak_6906	-435	YES	YES	YES	NO	NO	NO	YES
ADHFE1	MACS_peak_7886;MACS_peak_14331	16671	YES	NO	NO	NO	YES	NO	YES
ADNP2	MACS_peak_3722;MACS_peak_6682	-297	NO	YES	NO	NO	YES	NO	YES
ADORA2B	MACS_peak_3218;MACS_peak_5809	14394	YES	YES	NO	NO	YES	NO	YES
ADORA3	MACS_peak_393;MACS_peak_710	23	YES	NO	YES	NO	NO	NO	YES
ADRA1B	MACS_peak_6691;MACS_peak_12146	-13860	YES	NO	NO	NO	YES	NO	YES
ADRB2	MACS_peak_12055;MACS_peak_6639	87126	YES	NO	NO	NO	YES	NO	YES
AFAP1-AS1	MACS_peak_10440;MACS_peak_5799	-103968	YES	NO	NO	NO	YES	NO	YES
AGAP1	MACS_peak_8447;MACS_peak_4684	-11165	YES	NO	NO	NO	YES	NO	YES
AGAP1	MACS_peak_4685;MACS_peak_8448	219838	YES	YES	NO	NO	YES	NO	YES
AGAP1	MACS_peak_8443;MACS_peak_4681	-146323	YES	NO	NO	NO	YES	NO	YES
AGAP11	MACS_peak_1127;MACS_peak_2022	855	YES	NO	NO	NO	NO	YES	YES
AGAP7	MACS_peak_997;MACS_peak_1768	-12837	YES	NO	NO	NO	YES	NO	YES
AGO2	MACS_peak_8126;MACS_peak_14802	-10859	YES	YES	NO	NO	YES	NO	YES
AGPAT4	MACS_peak_7202;MACS_peak_13114	-20624	NO	NO	NO	NO	YES	NO	YES
AGTPBP1	MACS_peak_15133;MACS_peak_8315	-1391	YES	YES	NO	NO	NO	YES	YES
AHCY	MACS_peak_4810;MACS_peak_8680	-2854	YES	YES	NO	NO	YES	NO	YES
AHNAK	MACS_peak_1519;MACS_peak_2727	-6879	YES	NO	NO	NO	YES	NO	YES
AHNAK	MACS_peak_2728;MACS_peak_1520	-9811	YES	NO	NO	NO	YES	NO	YES
AHNAK2	MACS_peak_4753;MACS_peak_2602	-2938	YES	NO	NO	NO	YES	NO	YES
AJAP1	MACS_peak_9;MACS_peak_15	11731	YES	NO	NO	NO	YES	NO	YES
AJAP1	MACS_peak_10;MACS_peak_17	308413	YES	NO	NO	NO	YES	NO	YES
AKAP12	MACS_peak_13032;MACS_peak_7158	-179460	YES	YES	NO	NO	YES	NO	YES
ALCAM	MACS_peak_9815;MACS_peak_5454	-264	YES	NO	YES	NO	NO	NO	YES
ALDH1B1	MACS_peak_8248;MACS_peak_15006	-81614	YES	NO	NO	NO	YES	NO	YES
ALDH8A1	MACS_peak_7097;MACS_peak_12925	41103	YES	YES	NO	NO	YES	NO	YES
ALG10B	MACS_peak_3446;MACS_peak_1894	-167376	YES	NO	NO	NO	YES	NO	YES
ALG10B	MACS_peak_1893;MACS_peak_3444	-259590	YES	NO	NO	NO	YES	NO	YES
ALKBH4	MACS_peak_13703;MACS_peak_7523	8297	YES	NO	NO	NO	YES	NO	YES
ALOX5AP	MACS_peak_2219;MACS_peak_4067	8463	YES	NO	NO	NO	NO	YES	YES
ALOXE3	MACS_peak_5774;MACS_peak_3198	11	YES	NO	YES	NO	NO	NO	YES
ALPK2	MACS_peak_6581;MACS_peak_3669	1511	YES	NO	NO	NO	YES	NO	YES
AMHR2	MACS_peak_1950;MACS_peak_3550	4481	YES	NO	NO	NO	YES	NO	YES
AMN1	MACS_peak_1880;MACS_peak_3423	-27949	YES	NO	NO	NO	NO	YES	YES
AMOTL2	MACS_peak_10000;MACS_peak_5559	46644	YES	NO	NO	NO	YES	NO	YES
AMZ1	MACS_peak_7240;MACS_peak_13183	-747	NO	YES	NO	NO	YES	NO	YES
AMZ2P1	MACS_peak_6135;MACS_peak_3406	-16972	YES	YES	NO	NO	YES	NO	YES
ANK1	MACS_peak_14227;MACS_peak_7828	-52653	YES	NO	NO	NO	YES	NO	YES
ANK1	MACS_peak_14229;MACS_peak_7829	5113	YES	NO	NO	NO	YES	NO	YES
ANKRD1	MACS_peak_2055;MACS_peak_1144	-157	NO	NO	YES	NO	NO	NO	YES
ANKRD1	MACS_peak_1146;MACS_peak_2057	-47777	YES	YES	NO	NO	NO	YES	YES
ANKRD2	MACS_peak_1184;MACS_peak_1184;MACS_peak_2117;MACS_peak_2118	-29658	YES	YES	NO	NO	YES	NO	YES
ANKRD33B	MACS_peak_6243;MACS_peak_11299	16542	YES	YES	NO	NO	YES	NO	YES
ANKRD33B	MACS_peak_6239;MACS_peak_11294	-12872	NO	YES	NO	NO	YES	NO	YES
ANKRD33B	MACS_peak_6240;MACS_peak_11295	-8316	YES	NO	NO	NO	YES	NO	YES
ANKRD33B	MACS_peak_6241;MACS_peak_11297	-23846	YES	NO	NO	NO	YES	NO	YES
ANKRD40	MACS_peak_6037;MACS_peak_3350	21116	YES	NO	NO	NO	YES	NO	YES
ANO2	MACS_peak_3211;MACS_peak_1779	137139	YES	YES	NO	NO	YES	NO	YES
ANO6	MACS_peak_3476;MACS_peak_1909	122872	YES	NO	NO	NO	YES	NO	YES
ANXA11	MACS_peak_1115;MACS_peak_1986	12402	YES	NO	NO	NO	YES	NO	YES
ANXA2	MACS_peak_2709;MACS_peak_4963	-10211	YES	NO	NO	NO	YES	NO	YES
ANXA2	MACS_peak_2706;MACS_peak_4960	22163	YES	NO	NO	NO	YES	NO	YES
AP1B1P1	MACS_peak_5124;MACS_peak_9215	14179	NO	NO	NO	NO	YES	NO	YES
APCDD1L-AS1	MACS_peak_8891;MACS_peak_4942	26884	YES	NO	NO	NO	YES	NO	YES
APCS	MACS_peak_867;MACS_peak_486	10434	NO	NO	NO	NO	YES	NO	YES
APH1B	MACS_peak_4991;MACS_peak_2728	-20763	YES	NO	NO	NO	YES	NO	YES
APMAP	MACS_peak_4792;MACS_peak_8652	-7614	YES	NO	NO	NO	YES	NO	YES
APOBEC3B	MACS_peak_5162;MACS_peak_9285	-52	YES	NO	YES	NO	NO	NO	YES
APOBEC3B	MACS_peak_9286;MACS_peak_5163	2799	YES	YES	NO	NO	YES	NO	YES
APOC1	MACS_peak_6954;MACS_peak_3880	-2980	YES	YES	NO	NO	YES	NO	YES
APOO	MACS_peak_8509;MACS_peak_15493	23876	YES	NO	NO	NO	YES	NO	YES
AQP11	MACS_peak_2846;MACS_peak_1582	-29054	YES	YES	NO	NO	NO	YES	YES
AQP3	MACS_peak_8222;MACS_peak_14968	-11108	YES	NO	NO	NO	NO	YES	YES
AREGB	MACS_peak_5959;MACS_peak_10738	104530	YES	YES	NO	NO	YES	NO	YES
ARF6	MACS_peak_4414;MACS_peak_2389	18886	YES	NO	NO	NO	YES	NO	YES
ARFGAP3	MACS_peak_9320;MACS_peak_5192	-6131	YES	NO	NO	NO	NO	YES	YES
ARFGEF2	MACS_peak_4866;MACS_peak_8783	-24109	NO	NO	NO	NO	YES	NO	YES
ARHGAP10	MACS_peak_11064;MACS_peak_6123	-23087	YES	NO	NO	NO	YES	NO	YES
ARHGAP12	MACS_peak_1690;MACS_peak_952	-12115	YES	NO	NO	NO	YES	NO	YES
ARHGAP12	MACS_peak_1691;MACS_peak_953	-15855	YES	YES	NO	NO	YES	NO	YES
ARHGAP12	MACS_peak_950;MACS_peak_1688	163133	YES	NO	NO	NO	YES	NO	YES
ARHGAP12	MACS_peak_1689;MACS_peak_951	139629	YES	YES	NO	NO	NO	YES	YES
ARHGAP18	MACS_peak_7075;MACS_peak_12884	-22188	YES	NO	NO	NO	NO	YES	YES
ARHGAP23	MACS_peak_5912;MACS_peak_3266	-13317	YES	NO	NO	NO	YES	NO	YES
ARHGAP31	MACS_peak_5512;MACS_peak_9913	15908	NO	NO	NO	NO	YES	NO	YES
ARHGAP31	MACS_peak_9914;MACS_peak_5513	17507	NO	NO	NO	NO	YES	NO	YES
ARHGEF16	MACS_peak_5;MACS_peak_9	-141286	YES	YES	NO	NO	YES	NO	YES
ARHGEF18	MACS_peak_6751;MACS_peak_3760	-3521	YES	NO	NO	NO	YES	NO	YES
ARHGEF2	MACS_peak_470;MACS_peak_840	4491	YES	NO	NO	NO	YES	NO	YES
ARHGEF28	MACS_peak_11669;MACS_peak_6437	125279	NO	NO	NO	NO	YES	NO	YES
ARID3B	MACS_peak_5071;MACS_peak_2781	-14999	YES	NO	NO	NO	NO	YES	YES
ARID3B	MACS_peak_5072;MACS_peak_2782	-9714	YES	NO	NO	NO	YES	NO	YES
ARID5A	MACS_peak_4230;MACS_peak_7632	19205	YES	YES	NO	NO	YES	NO	YES
ARID5B	MACS_peak_1031;MACS_peak_1842	2049	NO	NO	YES	NO	NO	NO	YES
ARL14	MACS_peak_10167;MACS_peak_5658	-59	YES	NO	YES	NO	NO	NO	YES
ARL2-SNX15	MACS_peak_1528;MACS_peak_2746	-7090	YES	NO	NO	NO	YES	NO	YES
ARL4C	MACS_peak_8431;MACS_peak_4674	-183015	YES	YES	NO	NO	YES	NO	YES
ARL4C	MACS_peak_4672;MACS_peak_8428	74622	YES	NO	NO	NO	NO	YES	YES
ARNTL	MACS_peak_2470;MACS_peak_1380	-15986	YES	NO	NO	NO	NO	YES	YES
ARNTL2	MACS_peak_1857;MACS_peak_3381	-1344	YES	NO	YES	NO	NO	NO	YES
ARRDC2	MACS_peak_3794;MACS_peak_6821	38097	YES	YES	NO	NO	YES	NO	YES
ARSI	MACS_peak_6652;MACS_peak_12073	-14351	YES	NO	NO	NO	YES	NO	YES
ARSJ	MACS_peak_10930;MACS_peak_6063	-35504	NO	NO	NO	NO	YES	NO	YES
ASAP1	MACS_peak_14725;MACS_peak_8088	-39910	NO	YES	NO	NO	YES	NO	YES
ASAP1	MACS_peak_14724;MACS_peak_8087	-1212	YES	NO	NO	NO	YES	NO	YES
ASAP1	MACS_peak_8089;MACS_peak_14726	-85113	YES	NO	NO	NO	YES	NO	YES
ASAP1-IT1	MACS_peak_8086;MACS_peak_14723	31520	YES	NO	NO	NO	YES	NO	YES
ASAP1-IT1	MACS_peak_8084;MACS_peak_14720	101726	YES	NO	NO	NO	YES	NO	YES
ASAP1-IT2	MACS_peak_14718;MACS_peak_8083	-11963	YES	YES	NO	NO	YES	NO	YES
ASAP1-IT2	MACS_peak_8082;MACS_peak_14717	21706	YES	NO	NO	NO	YES	NO	YES
ASAP2	MACS_peak_7101;MACS_peak_3955	80902	YES	YES	NO	NO	YES	NO	YES
ASB5	MACS_peak_6184;MACS_peak_11186	-1701	YES	NO	NO	YES	NO	NO	YES
ASB9P1	MACS_peak_2845;MACS_peak_5179	8547	YES	YES	NO	NO	YES	NO	YES
ASCC1	MACS_peak_1910;MACS_peak_1073	44845	YES	YES	NO	NO	YES	NO	YES
ASIC2	MACS_peak_5878;MACS_peak_3254	284943	YES	NO	NO	NO	YES	NO	YES
ASIC2	MACS_peak_3252;MACS_peak_5874	57596	YES	NO	NO	NO	YES	NO	YES
ASL	MACS_peak_13485;MACS_peak_7402	-28135	YES	NO	NO	NO	YES	NO	YES
ASPHD2	MACS_peak_5081;MACS_peak_9154	-12585	YES	YES	NO	NO	YES	NO	YES
ASPHD2	MACS_peak_9153;MACS_peak_5080	-72007	YES	YES	NO	NO	YES	NO	YES
ASPHD2	MACS_peak_5079;MACS_peak_9152	-107378	YES	NO	NO	NO	YES	NO	YES
ATAD1	MACS_peak_2028;MACS_peak_1129	-1156	YES	NO	NO	NO	NO	YES	YES
ATF1	MACS_peak_3525;MACS_peak_1936	24697	YES	YES	NO	NO	YES	NO	YES
ATF3	MACS_peak_678;MACS_peak_1204	-12115	YES	NO	NO	NO	YES	NO	YES
ATF7IP2	MACS_peak_2923;MACS_peak_5292	-57637	YES	YES	NO	NO	NO	YES	YES
ATF7IP2	MACS_peak_5293;MACS_peak_2924	-43985	YES	YES	NO	NO	YES	NO	YES
ATG7	MACS_peak_5263;MACS_peak_9421	553	YES	NO	NO	NO	YES	NO	YES
ATOX1	MACS_peak_12091;MACS_peak_6664	17779	YES	NO	NO	NO	YES	NO	YES
ATP1A2	MACS_peak_873;MACS_peak_491	-3019	YES	NO	NO	NO	YES	NO	YES
ATP1B1	MACS_peak_526;MACS_peak_936	3200	YES	NO	NO	NO	YES	NO	YES
ATP2B2	MACS_peak_5257;MACS_peak_9413	-46596	YES	NO	NO	NO	YES	NO	YES
ATP2B4	MACS_peak_1112;MACS_peak_621	-19330	YES	YES	NO	NO	NO	YES	YES
ATP2B4	MACS_peak_1114;MACS_peak_623	47311	YES	NO	NO	NO	YES	NO	YES
ATP5L2	MACS_peak_9317;MACS_peak_5189	4883	YES	YES	YES	NO	NO	NO	YES
ATP6V0A4	MACS_peak_13867;MACS_peak_7617	-76551	YES	NO	NO	NO	YES	NO	YES
ATP6V1E2	MACS_peak_4108;MACS_peak_7381	1001	NO	YES	YES	NO	NO	NO	YES
ATP6V1G1	MACS_peak_15329;MACS_peak_8430	-35274	YES	NO	NO	NO	YES	NO	YES
ATP8B3	MACS_peak_3727;MACS_peak_6696	634	YES	NO	YES	NO	NO	NO	YES
ATP9A	MACS_peak_4903;MACS_peak_8826	81111	NO	YES	NO	NO	YES	NO	YES
ATP9A	MACS_peak_8827;MACS_peak_4904	17933	YES	NO	NO	NO	YES	NO	YES
ATXN7L1	MACS_peak_7534;MACS_peak_13719	46004	YES	NO	NO	NO	NO	YES	YES
AXIN1	MACS_peak_5228;MACS_peak_2875	25228	YES	NO	NO	NO	YES	NO	YES
AXIN2	MACS_peak_6141;MACS_peak_3410	170004	YES	NO	NO	NO	YES	NO	YES
AXIN2	MACS_peak_3411;MACS_peak_6142	45438	NO	YES	NO	NO	NO	YES	YES
AXIN2	MACS_peak_6143;MACS_peak_3412	-2172	YES	YES	NO	NO	NO	YES	YES
AXL	MACS_peak_6909;MACS_peak_3849	-855	YES	YES	NO	NO	YES	NO	YES
AZIN1	MACS_peak_7969;MACS_peak_14507	75400	NO	YES	NO	NO	YES	NO	YES
B3GALNT2	MACS_peak_778;MACS_peak_1366	-431	YES	YES	YES	NO	NO	NO	YES
B4GALNT2	MACS_peak_6023;MACS_peak_3340	14149	YES	NO	NO	NO	YES	NO	YES
B4GALNT3	MACS_peak_1762;MACS_peak_3179	27721	YES	NO	NO	NO	YES	NO	YES
B4GALT5	MACS_peak_8790;MACS_peak_4872;MACS_peak_4872;MACS_peak_8791	38041	YES	NO	NO	NO	YES	NO	YES
BACE1-AS	MACS_peak_3073;MACS_peak_1697	-9957	YES	NO	NO	NO	YES	NO	YES
BAIAP2	MACS_peak_6284;MACS_peak_3500	-3085	YES	NO	NO	NO	YES	NO	YES
BAIAP2	MACS_peak_3501;MACS_peak_6285	-265	YES	NO	NO	NO	YES	NO	YES
BAIAP2L1	MACS_peak_7501;MACS_peak_13663	-17816	YES	YES	NO	NO	YES	NO	YES
BANF2	MACS_peak_4772;MACS_peak_8622	122897	YES	NO	NO	NO	YES	NO	YES
BASP1	MACS_peak_6276;MACS_peak_11352	31881	NO	NO	NO	NO	YES	NO	YES
BASP1	MACS_peak_11350;MACS_peak_6275	-35455	YES	NO	NO	NO	YES	NO	YES
BCAR1	MACS_peak_5593;MACS_peak_3103	-17	YES	YES	YES	NO	NO	NO	YES
BCAR3	MACS_peak_342;MACS_peak_617	-56605	YES	NO	NO	NO	YES	NO	YES
BCAR3	MACS_peak_341;MACS_peak_615	-20039	YES	NO	NO	NO	YES	NO	YES
BCAR3	MACS_peak_613;MACS_peak_338	-1436	YES	NO	NO	NO	YES	NO	YES
BCAR3	MACS_peak_340;MACS_peak_614	-11984	YES	NO	NO	NO	YES	NO	YES
BCAS4	MACS_peak_4886;MACS_peak_8811	49928	YES	NO	NO	NO	YES	NO	YES
BCL10	MACS_peak_561;MACS_peak_314	-2233	YES	YES	NO	NO	YES	NO	YES
BCL11A	MACS_peak_7471;MACS_peak_4153	37159	YES	NO	NO	NO	YES	NO	YES
BCYRN1	MACS_peak_7399;MACS_peak_4116	-65326	YES	NO	NO	NO	YES	NO	YES
BDH1	MACS_peak_10399;MACS_peak_5773	-1092	YES	NO	NO	NO	YES	NO	YES
BEAN1	MACS_peak_5533;MACS_peak_3067	6631	YES	NO	NO	NO	YES	NO	YES
BEST3	MACS_peak_1996;MACS_peak_3654	71	YES	NO	NO	NO	YES	NO	YES
BFSP1	MACS_peak_8620;MACS_peak_4771	621	YES	NO	YES	NO	NO	NO	YES
BFSP1	MACS_peak_4770;MACS_peak_8619	25015	YES	NO	NO	NO	YES	NO	YES
BHLHA15	MACS_peak_13662;MACS_peak_7500	-301	YES	NO	YES	NO	NO	NO	YES
BHLHE40-AS1	MACS_peak_9386;MACS_peak_5235	-4199	YES	NO	NO	NO	YES	NO	YES
BHLHE40-AS1	MACS_peak_5236;MACS_peak_9389	-43521	YES	YES	NO	NO	YES	NO	YES
BIN1	MACS_peak_4317;MACS_peak_7784	16950	YES	NO	NO	NO	YES	NO	YES
BMF	MACS_peak_4844;MACS_peak_2644	7185	YES	NO	NO	NO	YES	NO	YES
BMP7	MACS_peak_4933;MACS_peak_8876	75548	YES	YES	NO	NO	YES	NO	YES
BMP7	MACS_peak_4935;MACS_peak_8878	53993	YES	NO	NO	NO	YES	NO	YES
BNC1	MACS_peak_5109;MACS_peak_2803	-3134	YES	NO	NO	NO	YES	NO	YES
BNIP3L	MACS_peak_14096;MACS_peak_7754	61198	YES	YES	NO	NO	YES	NO	YES
BOC	MACS_peak_9877;MACS_peak_5495	19325	YES	YES	NO	NO	YES	NO	YES
BPIFB4	MACS_peak_8677;MACS_peak_4808	-4729	YES	NO	NO	NO	YES	NO	YES
BRINP2	MACS_peak_977;MACS_peak_549	-234	YES	NO	NO	NO	NO	YES	YES
BTBD16	MACS_peak_2319;MACS_peak_1298	33115	YES	NO	NO	NO	YES	NO	YES
BTBD19	MACS_peak_334;MACS_peak_205	-97	YES	NO	YES	NO	NO	NO	YES
BTD	MACS_peak_9457;MACS_peak_5276	16873	YES	NO	NO	NO	YES	NO	YES
BTG3	MACS_peak_8941;MACS_peak_4968	1305	YES	YES	NO	NO	YES	NO	YES
C10orf11	MACS_peak_1093;MACS_peak_1946	320631	YES	NO	NO	NO	NO	YES	YES
C10orf11	MACS_peak_1941;MACS_peak_1089	37847	YES	NO	NO	NO	NO	YES	YES
C10orf32-AS3MT	MACS_peak_2154;MACS_peak_1203	1974	YES	YES	YES	NO	NO	NO	YES
C10orf95	MACS_peak_1200;MACS_peak_2152	-1613	YES	NO	YES	NO	NO	NO	YES
C11orf84	MACS_peak_1522;MACS_peak_2736	-10150	YES	NO	NO	NO	YES	NO	YES
C11orf86	MACS_peak_1544;MACS_peak_2768	-4446	YES	NO	NO	NO	YES	NO	YES
C11orf91	MACS_peak_2577;MACS_peak_1444	10201	YES	NO	NO	NO	YES	NO	YES
C12orf36	MACS_peak_1816;MACS_peak_3285	29164	YES	NO	NO	NO	YES	NO	YES
C12orf66	MACS_peak_1974;MACS_peak_3606	133536	YES	NO	NO	NO	YES	NO	YES
C14orf105	MACS_peak_2434;MACS_peak_4481	822	YES	NO	NO	YES	NO	NO	YES
C14orf166B	MACS_peak_2521;MACS_peak_4621	89857	YES	NO	NO	NO	YES	NO	YES
C14orf177	MACS_peak_4717;MACS_peak_2577	197871	YES	NO	NO	NO	NO	YES	YES
C16orf62	MACS_peak_2961;MACS_peak_5360	22	YES	YES	YES	NO	NO	NO	YES
C16orf72	MACS_peak_5281;MACS_peak_2914	36189	YES	YES	NO	NO	YES	NO	YES
C16orf72	MACS_peak_2911;MACS_peak_5278	-43832	YES	YES	NO	NO	YES	NO	YES
C17orf53	MACS_peak_5974;MACS_peak_3308	-3593	YES	NO	NO	NO	YES	NO	YES
C17orf67	MACS_peak_3364;MACS_peak_6059	29121	YES	NO	NO	NO	YES	NO	YES
C17orf67	MACS_peak_3362;MACS_peak_6057	104902	NO	NO	NO	NO	YES	NO	YES
C17orf67	MACS_peak_6058;MACS_peak_3363	59495	YES	YES	NO	NO	YES	NO	YES
C17orf70	MACS_peak_3503;MACS_peak_6287	-14495	YES	NO	NO	NO	YES	NO	YES
C18orf12	MACS_peak_6523;MACS_peak_3638	78254	YES	NO	NO	NO	YES	NO	YES
C18orf25	MACS_peak_3634;MACS_peak_6518	-17736	YES	YES	NO	NO	YES	NO	YES
C19orf33	MACS_peak_6889;MACS_peak_3834	-3367	YES	YES	NO	NO	NO	YES	YES
C1orf100	MACS_peak_805;MACS_peak_1428	-78381	YES	YES	NO	NO	YES	NO	YES
C1orf116	MACS_peak_1149;MACS_peak_643	5331	YES	YES	YES	NO	NO	NO	YES
C1orf191	MACS_peak_376;MACS_peak_228	17555	YES	NO	NO	NO	YES	NO	YES
C1orf220	MACS_peak_986;MACS_peak_556	-12587	YES	YES	NO	NO	YES	NO	YES
C1orf220	MACS_peak_557;MACS_peak_987	-5638	YES	YES	NO	NO	YES	NO	YES
C21orf91	MACS_peak_8942;MACS_peak_8942;MACS_peak_4969;MACS_peak_4970	-29449	YES	NO	NO	NO	NO	YES	YES
C2CD4A	MACS_peak_2713;MACS_peak_4972	43536	YES	NO	NO	NO	YES	NO	YES
C2CD4B	MACS_peak_2714;MACS_peak_4973	46122	YES	YES	NO	NO	YES	NO	YES
C2orf57	MACS_peak_8402;MACS_peak_4656	19391	YES	NO	NO	NO	YES	NO	YES
C3orf56	MACS_peak_5540;MACS_peak_9962	-20023	YES	NO	NO	NO	YES	NO	YES
C3orf65	MACS_peak_5713;MACS_peak_10276	-24281	YES	YES	NO	NO	YES	NO	YES
C4orf26	MACS_peak_10739;MACS_peak_5960	-20	YES	NO	NO	YES	NO	NO	YES
C5orf38	MACS_peak_6219;MACS_peak_11260	387675	YES	YES	NO	NO	YES	NO	YES
C5orf50	MACS_peak_12208;MACS_peak_6723	-138392	YES	NO	NO	NO	YES	NO	YES
C6orf10	MACS_peak_12482;MACS_peak_6871	1896	YES	NO	NO	YES	NO	NO	YES
C7orf50	MACS_peak_7229;MACS_peak_13165	-113	YES	NO	NO	NO	YES	NO	YES
C7orf65	MACS_peak_13435;MACS_peak_7369	14459	YES	NO	NO	NO	YES	NO	YES
C7orf69	MACS_peak_7372;MACS_peak_13439	51411	YES	NO	NO	NO	YES	NO	YES
C7orf69	MACS_peak_7370;MACS_peak_13437	-11218	NO	NO	NO	NO	YES	NO	YES
C7orf69	MACS_peak_7371;MACS_peak_13438	-8326	YES	YES	NO	NO	YES	NO	YES
C8orf46	MACS_peak_7889;MACS_peak_14338	42768	YES	NO	NO	NO	YES	NO	YES
C8orf86	MACS_peak_14202;MACS_peak_7817	841	YES	NO	YES	NO	NO	YES	YES
C9orf156	MACS_peak_15224;MACS_peak_8371	228	NO	YES	YES	NO	NO	NO	YES
C9orf89	MACS_peak_15196;MACS_peak_8351	2557	YES	YES	NO	NO	YES	NO	YES
CA3	MACS_peak_7924;MACS_peak_14416	-1193	YES	NO	YES	NO	NO	NO	YES
CA6	MACS_peak_61;MACS_peak_33	-3844	YES	YES	NO	NO	YES	NO	YES
CABLES1	MACS_peak_6430;MACS_peak_3583	128452	YES	NO	NO	NO	YES	NO	YES
CABLES1	MACS_peak_6428;MACS_peak_3581	-27261	YES	YES	NO	NO	YES	NO	YES
CABLES1	MACS_peak_6429;MACS_peak_3582	-18688	YES	NO	NO	NO	YES	NO	YES
CACNA1I	MACS_peak_5168;MACS_peak_9292	4233	YES	NO	NO	NO	YES	NO	YES
CACNA1I	MACS_peak_5169;MACS_peak_9293	64219	YES	NO	NO	NO	YES	NO	YES
CACNG2	MACS_peak_9256;MACS_peak_5149	42606	YES	NO	NO	NO	YES	NO	YES
CACNG4	MACS_peak_3423;MACS_peak_6162	-12969	YES	NO	NO	NO	YES	NO	YES
CACTIN	MACS_peak_6722;MACS_peak_3742	-29141	YES	NO	NO	NO	YES	NO	YES
CADM4	MACS_peak_6936;MACS_peak_3865	3643	YES	NO	NO	NO	YES	NO	YES
CALM2	MACS_peak_4114;MACS_peak_7396	-15568	YES	NO	NO	NO	YES	NO	YES
CALML3	MACS_peak_835;MACS_peak_1483	24062	YES	YES	NO	NO	YES	NO	YES
CAMK1D	MACS_peak_1523;MACS_peak_856	69907	YES	NO	NO	NO	YES	NO	YES
CAMK1D	MACS_peak_1524;MACS_peak_857	99322	YES	YES	NO	NO	YES	NO	YES
CAMK2N1	MACS_peak_87;MACS_peak_149	-10145	YES	NO	NO	NO	YES	NO	YES
CAMKK2	MACS_peak_2151;MACS_peak_3934	-2766	YES	NO	NO	NO	NO	YES	YES
CAPN2	MACS_peak_723;MACS_peak_1277	59604	YES	NO	NO	NO	YES	NO	YES
CAPN2	MACS_peak_721;MACS_peak_1274	-383	YES	YES	YES	NO	NO	NO	YES
CAPNS1	MACS_peak_6876;MACS_peak_3825	-7333	YES	YES	NO	NO	NO	YES	YES
CARD16	MACS_peak_2979;MACS_peak_1651	-2035	YES	NO	NO	YES	NO	NO	YES
CARHSP1	MACS_peak_5275;MACS_peak_2910	-2086	YES	NO	NO	NO	YES	NO	YES
CARS	MACS_peak_1340;MACS_peak_2387	7488	YES	NO	NO	NO	YES	NO	YES
CASP8	MACS_peak_8182;MACS_peak_4525	14	YES	NO	YES	NO	NO	NO	YES
CAV1	MACS_peak_13778;MACS_peak_7565	1842	YES	NO	YES	NO	NO	NO	YES
CBLN1	MACS_peak_3014;MACS_peak_5452	317822	NO	NO	NO	NO	YES	NO	YES
CBX4	MACS_peak_6272;MACS_peak_3491	-11641	YES	NO	NO	NO	YES	NO	YES
CBX7	MACS_peak_5164;MACS_peak_9287	-22303	YES	YES	NO	NO	YES	NO	YES
CCBE1	MACS_peak_3678;MACS_peak_6591	-18519	NO	YES	NO	NO	YES	NO	YES
CCBE1	MACS_peak_3679;MACS_peak_6592	-20666	YES	NO	NO	NO	YES	NO	YES
CCDC12	MACS_peak_5368;MACS_peak_9625	40869	YES	NO	NO	NO	YES	NO	YES
CCDC140	MACS_peak_4600;MACS_peak_8309	-300838	YES	NO	NO	NO	YES	NO	YES
CCDC170	MACS_peak_7160;MACS_peak_13036	8694	YES	NO	NO	NO	NO	YES	YES
CCDC177	MACS_peak_4579;MACS_peak_2494	31173	YES	YES	NO	NO	YES	NO	YES
CCDC18	MACS_peak_336;MACS_peak_610	35089	YES	NO	NO	NO	NO	YES	YES
CCDC3	MACS_peak_861;MACS_peak_1530	19931	YES	YES	NO	NO	YES	NO	YES
CCDC36	MACS_peak_9642;MACS_peak_5376	18328	YES	YES	NO	NO	YES	NO	YES
CCDC40	MACS_peak_3492;MACS_peak_6274	12971	YES	YES	NO	NO	YES	NO	YES
CCDC64	MACS_peak_3922;MACS_peak_2147	-48758	YES	YES	NO	NO	YES	NO	YES
CCDC85C	MACS_peak_2582;MACS_peak_4721	24402	YES	NO	NO	NO	YES	NO	YES
CCDC88B	MACS_peak_1524;MACS_peak_2738	-4953	YES	YES	NO	NO	YES	NO	YES
CCDC9	MACS_peak_3898;MACS_peak_6984	-2879	YES	NO	NO	NO	YES	NO	YES
CCK	MACS_peak_9595;MACS_peak_5349	7516	YES	NO	NO	NO	YES	NO	YES
CCL26	MACS_peak_7446;MACS_peak_13549	-1997	YES	YES	NO	NO	YES	NO	YES
CCL26	MACS_peak_13548;MACS_peak_7445	13084	YES	NO	NO	NO	NO	YES	YES
CCNY	MACS_peak_1732;MACS_peak_984	-36365	YES	NO	NO	NO	YES	NO	YES
CCNY	MACS_peak_985;MACS_peak_1733	-27785	YES	NO	NO	NO	YES	NO	YES
CCNY	MACS_peak_1731;MACS_peak_982	-4375	YES	YES	NO	NO	YES	NO	YES
CCRN4L	MACS_peak_11026;MACS_peak_6106	-1087	YES	NO	YES	NO	NO	NO	YES
CD151	MACS_peak_1332;MACS_peak_2380	2137	YES	NO	YES	NO	NO	NO	YES
CD34	MACS_peak_1159;MACS_peak_649	-96612	YES	NO	NO	NO	NO	YES	YES
CD3EAP	MACS_peak_6958;MACS_peak_3883	-69	NO	NO	YES	NO	NO	NO	YES
CD9	MACS_peak_1780;MACS_peak_3213	-32058	YES	YES	NO	NO	YES	NO	YES
CDA	MACS_peak_88;MACS_peak_150	15418	NO	NO	NO	NO	YES	NO	YES
CDC42BPG	MACS_peak_1527;MACS_peak_2743	-10566	YES	NO	NO	NO	YES	NO	YES
CDC42EP4	MACS_peak_3449;MACS_peak_6214	7375	YES	NO	NO	NO	YES	NO	YES
CDC42EP4	MACS_peak_3450;MACS_peak_6215	-28064	YES	YES	NO	NO	YES	NO	YES
CDCA7	MACS_peak_8018;MACS_peak_4438	303995	YES	NO	NO	NO	YES	NO	YES
CDCP1	MACS_peak_9611;MACS_peak_5361	12340	YES	NO	NO	NO	YES	NO	YES
CDH11	MACS_peak_3059;MACS_peak_5523	51029	YES	NO	NO	NO	YES	NO	YES
CDH22	MACS_peak_8757;MACS_peak_4853	92359	YES	NO	NO	NO	YES	NO	YES
CDH4	MACS_peak_8903;MACS_peak_4951	-62833	YES	NO	NO	NO	YES	NO	YES
CDH5	MACS_peak_3066;MACS_peak_5532	16173	YES	YES	NO	NO	YES	NO	YES
CDK12	MACS_peak_3270;MACS_peak_5922	24713	YES	YES	NO	NO	YES	NO	YES
CDK5R1	MACS_peak_3250;MACS_peak_5868	9737	YES	NO	NO	NO	YES	NO	YES
CDK6	MACS_peak_13641;MACS_peak_7491	-67972	YES	NO	NO	NO	YES	NO	YES
CDKN3	MACS_peak_4456;MACS_peak_2422	-143170	YES	NO	NO	NO	YES	NO	YES
CDV3	MACS_peak_5557;MACS_peak_9993	16934	YES	NO	NO	NO	YES	NO	YES
CDV3	MACS_peak_5556;MACS_peak_9992	-4918	YES	NO	NO	NO	YES	NO	YES
CDYL	MACS_peak_12304;MACS_peak_6777	26970	YES	NO	NO	NO	YES	NO	YES
CDYL	MACS_peak_6775;MACS_peak_12302	-106019	YES	NO	NO	NO	NO	YES	YES
CEACAM19	MACS_peak_6950;MACS_peak_3878	13481	YES	YES	NO	NO	YES	NO	YES
CEBPE	MACS_peak_4327;MACS_peak_2346	4473	YES	YES	NO	NO	YES	NO	YES
CELSR1	MACS_peak_9344;MACS_peak_5210	74557	YES	NO	NO	NO	YES	NO	YES
CELSR1	MACS_peak_5211;MACS_peak_9345	8817	YES	YES	NO	NO	YES	NO	YES
CES3	MACS_peak_3072;MACS_peak_5537	3891	YES	NO	YES	NO	NO	NO	YES
CFLAR-AS1	MACS_peak_8180;MACS_peak_4523	165	YES	YES	YES	NO	NO	NO	YES
CFLAR-AS1	MACS_peak_8181;MACS_peak_4524	-1622	YES	NO	YES	NO	NO	NO	YES
CGB5	MACS_peak_7012;MACS_peak_3915	-1463	NO	NO	YES	NO	NO	NO	YES
CHEK2	MACS_peak_9184;MACS_peak_5100	10	YES	NO	YES	NO	NO	NO	YES
CHMP1B	MACS_peak_6374;MACS_peak_3556	-43258	YES	NO	NO	NO	YES	NO	YES
CHN2	MACS_peak_7293;MACS_peak_13296	91006	YES	YES	NO	NO	YES	NO	YES
CHRAC1	MACS_peak_14800;MACS_peak_8124	-19332	YES	YES	NO	NO	YES	NO	YES
CHRD	MACS_peak_5704;MACS_peak_10265	68719	YES	NO	NO	NO	YES	NO	YES
CHRM2	MACS_peak_7614;MACS_peak_13858	-340152	YES	NO	NO	NO	NO	YES	YES
CHRNA9	MACS_peak_5873;MACS_peak_10566	-1283	YES	NO	YES	NO	NO	NO	YES
CHRNB3	MACS_peak_14238;MACS_peak_7836	23280	YES	NO	NO	NO	YES	NO	YES
CHST13	MACS_peak_5538;MACS_peak_9957	16292	YES	YES	NO	NO	YES	NO	YES
CHSY1	MACS_peak_2872;MACS_peak_5225	-10467	YES	NO	NO	NO	YES	NO	YES
CITED4	MACS_peak_179;MACS_peak_297	-14448	YES	YES	NO	NO	YES	NO	YES
CKAP2L	MACS_peak_4285;MACS_peak_7728	49266	YES	NO	NO	NO	YES	NO	YES
CLCF1	MACS_peak_2772;MACS_peak_1546	-262	YES	NO	YES	NO	NO	NO	YES
CLDN14	MACS_peak_5018;MACS_peak_9043	1699	NO	NO	NO	NO	YES	NO	YES
CLDN14	MACS_peak_9042;MACS_peak_5017	36312	YES	NO	NO	NO	YES	NO	YES
CLDN16	MACS_peak_10332;MACS_peak_5737	-1503	YES	NO	NO	YES	NO	NO	YES
CLDN4	MACS_peak_13530;MACS_peak_7428	-8065	YES	NO	NO	NO	YES	NO	YES
CLEC16A	MACS_peak_5298;MACS_peak_2927	47712	YES	YES	NO	NO	YES	NO	YES
CLEC18B	MACS_peak_3099;MACS_peak_5585	-27927	YES	YES	NO	NO	YES	NO	YES
CLEC3B	MACS_peak_9609;MACS_peak_5360	25183	YES	NO	NO	NO	YES	NO	YES
CLIC4	MACS_peak_104;MACS_peak_189	-29934	YES	YES	NO	NO	YES	NO	YES
CLIP1	MACS_peak_3945;MACS_peak_2157	-150	YES	NO	NO	NO	YES	NO	YES
CLIP2	MACS_peak_7438;MACS_peak_13539	-9650	YES	YES	NO	NO	YES	NO	YES
CLIP2	MACS_peak_13542;MACS_peak_7440	65838	YES	NO	NO	NO	YES	NO	YES
CLIP2	MACS_peak_7439;MACS_peak_13541	54498	YES	NO	NO	NO	YES	NO	YES
CLRN1-AS1	MACS_peak_5618;MACS_peak_10096	-1600	YES	NO	NO	YES	NO	NO	YES
CLU	MACS_peak_14101;MACS_peak_7758	239	YES	NO	NO	NO	YES	NO	YES
CMIP	MACS_peak_5648;MACS_peak_3134	-1470	YES	NO	YES	NO	NO	NO	YES
CMIP	MACS_peak_3135;MACS_peak_5650	5800	YES	NO	NO	NO	YES	NO	YES
CMIP	MACS_peak_3137;MACS_peak_5651	2295	NO	NO	NO	NO	YES	NO	YES
CMTM3	MACS_peak_5534;MACS_peak_3070	13994	YES	NO	NO	NO	YES	NO	YES
CNIH3	MACS_peak_1287;MACS_peak_729	21269	NO	NO	NO	NO	YES	NO	YES
CNIH3	MACS_peak_1288;MACS_peak_730	36012	YES	NO	NO	NO	YES	NO	YES
CNIH3	MACS_peak_1286;MACS_peak_728	7256	YES	NO	NO	NO	NO	YES	YES
CNTN1	MACS_peak_3456;MACS_peak_1899	-1079	YES	YES	NO	YES	NO	NO	YES
COBL	MACS_peak_7389;MACS_peak_13466	-323137	YES	NO	NO	NO	NO	YES	YES
COBL	MACS_peak_7385;MACS_peak_13460	110774	YES	NO	NO	NO	YES	NO	YES
COG7	MACS_peak_2970;MACS_peak_5372	29139	YES	YES	NO	NO	NO	YES	YES
COL13A1	MACS_peak_1063;MACS_peak_1889	-32228	YES	NO	NO	NO	YES	NO	YES
COL14A1	MACS_peak_8016;MACS_peak_14605	-123461	YES	NO	NO	NO	YES	NO	YES
COL15A1	MACS_peak_15236;MACS_peak_8376	76202	YES	YES	NO	NO	YES	NO	YES
COL16A1	MACS_peak_246;MACS_peak_141	356	YES	NO	YES	NO	NO	NO	YES
COL18A1	MACS_peak_9089;MACS_peak_5041	4180	YES	NO	NO	NO	NO	YES	YES
COL22A1	MACS_peak_14786;MACS_peak_8117	-39233	YES	NO	NO	NO	YES	NO	YES
COL22A1	MACS_peak_14784;MACS_peak_8115	90579	YES	YES	NO	NO	YES	NO	YES
COL26A1	MACS_peak_13693;MACS_peak_7518	14601	YES	YES	NO	NO	NO	YES	YES
COL4A2	MACS_peak_4287;MACS_peak_2320	40614	YES	NO	NO	NO	YES	NO	YES
COL5A1	MACS_peak_8492;MACS_peak_15445	-39028	YES	NO	NO	NO	YES	NO	YES
COL6A2	MACS_peak_5046;MACS_peak_9099	-44615	YES	NO	NO	NO	YES	NO	YES
COL6A2	MACS_peak_5047;MACS_peak_9100	-37230	YES	NO	NO	NO	YES	NO	YES
COL6A3	MACS_peak_4696;MACS_peak_8467	116421	YES	YES	NO	NO	YES	NO	YES
COL6A3	MACS_peak_4699;MACS_peak_8471	91688	YES	NO	NO	NO	YES	NO	YES
COL7A1	MACS_peak_9639;MACS_peak_5374	-617	YES	NO	YES	NO	NO	NO	YES
COLGALT1	MACS_peak_6820;MACS_peak_3793	3882	YES	NO	NO	NO	NO	YES	YES
COPS5	MACS_peak_14341;MACS_peak_7891	-244	YES	NO	YES	NO	NO	NO	YES
COPS8	MACS_peak_8461;MACS_peak_4693	116750	YES	NO	NO	NO	YES	NO	YES
COQ2	MACS_peak_10776;MACS_peak_5980	25640	NO	NO	NO	NO	YES	NO	YES
CORO2B	MACS_peak_2754;MACS_peak_5025	7457	NO	NO	NO	NO	YES	NO	YES
COTL1	MACS_peak_3148;MACS_peak_5674	-1012	YES	NO	YES	NO	NO	NO	YES
COX7A2L	MACS_peak_4089;MACS_peak_7342	-52002	YES	NO	NO	NO	YES	NO	YES
CPA4	MACS_peak_7589;MACS_peak_13820	-38	YES	NO	YES	NO	NO	NO	YES
CPED1	MACS_peak_13794;MACS_peak_7576	21806	YES	NO	NO	NO	YES	NO	YES
CPLX2	MACS_peak_12248;MACS_peak_6749	25549	YES	NO	NO	NO	YES	NO	YES
CPLX2	MACS_peak_6748;MACS_peak_12247	13395	YES	NO	NO	NO	YES	NO	YES
CPNE7	MACS_peak_5709;MACS_peak_3167	5692	YES	NO	NO	NO	YES	NO	YES
CRABP2	MACS_peak_853;MACS_peak_480	480	YES	NO	YES	NO	NO	NO	YES
CRCP	MACS_peak_13486;MACS_peak_7403	-3700	YES	NO	NO	NO	YES	NO	YES
CREB3L3	MACS_peak_3743;MACS_peak_6725	-7665	YES	YES	NO	NO	YES	NO	YES
CREB5	MACS_peak_13288;MACS_peak_7289	-19	YES	NO	YES	NO	NO	NO	YES
CRHR1-IT1	MACS_peak_5994;MACS_peak_3318	66643	YES	NO	NO	NO	NO	YES	YES
CRMP1	MACS_peak_10425;MACS_peak_5792	24095	YES	NO	NO	NO	NO	YES	YES
CRTC1	MACS_peak_3797;MACS_peak_6825	-5384	YES	YES	NO	NO	YES	NO	YES
CRYAA	MACS_peak_5027;MACS_peak_9062	-6489	YES	NO	NO	NO	YES	NO	YES
CRYBA1	MACS_peak_3241;MACS_peak_5848	-5674	YES	YES	NO	NO	YES	NO	YES
CRYBB1	MACS_peak_9157;MACS_peak_5083	7316	YES	YES	NO	NO	YES	NO	YES
CRYGC	MACS_peak_8228;MACS_peak_4554	-344	YES	NO	NO	YES	NO	NO	YES
CSDC2	MACS_peak_5184;MACS_peak_9310	4673	YES	NO	NO	NO	YES	NO	YES
CSDC2	MACS_peak_5183;MACS_peak_9309	2442	YES	NO	NO	NO	YES	NO	YES
CSF2	MACS_peak_6562;MACS_peak_11914	30307	YES	NO	NO	NO	YES	NO	YES
CSGALNACT2	MACS_peak_1745;MACS_peak_989	-9211	YES	NO	NO	NO	YES	NO	YES
CSNK1A1	MACS_peak_12068;MACS_peak_6647	-10226	YES	NO	NO	NO	YES	NO	YES
CSNK1D	MACS_peak_6292;MACS_peak_3507	-8782	YES	YES	NO	NO	YES	NO	YES
CST7	MACS_peak_4791;MACS_peak_8651	-175396	YES	NO	NO	NO	YES	NO	YES
CTAG1A	MACS_peak_8585;MACS_peak_15671	15413	YES	NO	NO	NO	YES	NO	YES
CTAG1B	MACS_peak_8586;MACS_peak_15672	15050	YES	NO	NO	NO	YES	NO	YES
CTAGE1	MACS_peak_6414;MACS_peak_3573	-14857	YES	YES	NO	NO	NO	YES	YES
CTBP2	MACS_peak_1308;MACS_peak_2333	-102740	NO	NO	NO	NO	YES	NO	YES
CTBP2	MACS_peak_2330;MACS_peak_1305	40551	YES	NO	NO	NO	YES	NO	YES
CTBP2	MACS_peak_1306;MACS_peak_2331	-40281	YES	NO	NO	NO	NO	YES	YES
CTIF	MACS_peak_6524;MACS_peak_3640	-50351	NO	NO	NO	NO	NO	YES	YES
CTNNA1	MACS_peak_11964;MACS_peak_6592	-339	YES	NO	NO	NO	YES	NO	YES
CTNNAL1	MACS_peak_8407;MACS_peak_15291	1048	YES	NO	YES	NO	NO	NO	YES
CTPS1	MACS_peak_298;MACS_peak_180	-11906	YES	YES	NO	NO	YES	NO	YES
CTRL	MACS_peak_3077;MACS_peak_5547	13772	YES	NO	NO	NO	YES	NO	YES
CTSB	MACS_peak_13981;MACS_peak_7682	8274	YES	NO	YES	NO	NO	NO	YES
CTSD	MACS_peak_1333;MACS_peak_2381	-8648	YES	NO	NO	NO	YES	NO	YES
CTSL	MACS_peak_8321;MACS_peak_15147	-12457	YES	NO	NO	NO	YES	NO	YES
CTSL3P	MACS_peak_8322;MACS_peak_15148	20332	YES	NO	NO	NO	YES	NO	YES
CTTN	MACS_peak_1564;MACS_peak_2803	1465	YES	NO	NO	NO	YES	NO	YES
CTTN	MACS_peak_1565;MACS_peak_2804	21720	NO	YES	NO	NO	NO	YES	YES
CTTNBP2NL	MACS_peak_715;MACS_peak_395	-1836	YES	YES	NO	NO	YES	NO	YES
CTTNBP2NL	MACS_peak_716;MACS_peak_396	8038	YES	YES	NO	NO	YES	NO	YES
CTXN1	MACS_peak_6753;MACS_peak_3762	-2793	YES	NO	NO	NO	YES	NO	YES
CUBN	MACS_peak_1556;MACS_peak_881	54115	YES	NO	NO	NO	YES	NO	YES
CUEDC1	MACS_peak_3368;MACS_peak_6067	23648	YES	YES	NO	NO	YES	NO	YES
CUEDC1	MACS_peak_3369;MACS_peak_6068	6506	YES	NO	NO	NO	YES	NO	YES
CUL2	MACS_peak_980;MACS_peak_1729	68169	NO	NO	NO	NO	YES	NO	YES
CUL3	MACS_peak_8341;MACS_peak_4621	-93723	YES	YES	NO	NO	YES	NO	YES
CUX1	MACS_peak_13696;MACS_peak_7520	-23508	YES	NO	NO	NO	NO	YES	YES
CUX1	MACS_peak_13697;MACS_peak_7521	-30312	YES	NO	NO	NO	YES	NO	YES
CUX1	MACS_peak_7519;MACS_peak_13695	-86325	NO	YES	NO	NO	YES	NO	YES
CXCL13	MACS_peak_5965;MACS_peak_10749	67905	YES	NO	NO	NO	YES	NO	YES
CXCR4	MACS_peak_4336;MACS_peak_7818	-118109	YES	NO	NO	NO	YES	NO	YES
CYB561	MACS_peak_6117;MACS_peak_3394	-14478	NO	NO	NO	NO	YES	NO	YES
CYMP	MACS_peak_705;MACS_peak_389	-3277	YES	NO	NO	NO	YES	NO	YES
CYP11A1	MACS_peak_5068;MACS_peak_2780	-29404	YES	YES	NO	NO	YES	NO	YES
CYP11B2	MACS_peak_8138;MACS_peak_14828	-33894	YES	YES	NO	NO	YES	NO	YES
CYP19A1	MACS_peak_4901;MACS_peak_2676	-846	YES	NO	NO	YES	NO	NO	YES
CYP24A1	MACS_peak_4919;MACS_peak_8849	50263	YES	NO	NO	NO	YES	NO	YES
CYP24A1	MACS_peak_8850;MACS_peak_4920;MACS_peak_4920;MACS_peak_8851	40065	YES	NO	NO	NO	YES	NO	YES
CYP24A1	MACS_peak_8852;MACS_peak_4921	33591	YES	NO	NO	NO	YES	NO	YES
CYR61	MACS_peak_319;MACS_peak_571	26611	YES	YES	NO	NO	YES	NO	YES
CYTH2	MACS_peak_3910;MACS_peak_6996	18881	YES	NO	NO	NO	YES	NO	YES
CYTH3	MACS_peak_13203;MACS_peak_7252	-34025	YES	YES	NO	NO	YES	NO	YES
CYTH4	MACS_peak_5150;MACS_peak_9258	21955	YES	NO	NO	NO	YES	NO	YES
DAB1	MACS_peak_241;MACS_peak_401	-145002	YES	NO	NO	NO	YES	NO	YES
DACT1	MACS_peak_4492;MACS_peak_2440	107615	NO	NO	NO	NO	YES	NO	YES
DAGLB	MACS_peak_7254;MACS_peak_13206	8	YES	YES	YES	NO	NO	NO	YES
DAPK2	MACS_peak_2731;MACS_peak_4995	29085	YES	YES	NO	NO	YES	NO	YES
DAW1	MACS_peak_8375;MACS_peak_4643	-8346	YES	NO	NO	NO	YES	NO	YES
DCAF5	MACS_peak_2491;MACS_peak_4575	30205	YES	YES	NO	NO	YES	NO	YES
DCAF5	MACS_peak_2492;MACS_peak_4576	11038	YES	YES	NO	NO	YES	NO	YES
DCD	MACS_peak_1956;MACS_peak_3560	-2120	YES	NO	NO	NO	YES	NO	YES
DCLK1	MACS_peak_2234;MACS_peak_4090	10	YES	YES	NO	YES	NO	NO	YES
DCLK3	MACS_peak_9568;MACS_peak_5335	91074	YES	NO	NO	NO	YES	NO	YES
DCST1	MACS_peak_466;MACS_peak_836	-7038	YES	YES	NO	NO	YES	NO	YES
DCT	MACS_peak_4235;MACS_peak_2299	149728	YES	NO	NO	NO	YES	NO	YES
DDX11	MACS_peak_3415;MACS_peak_1873	901	YES	NO	YES	NO	NO	NO	YES
DDX11	MACS_peak_3414;MACS_peak_1872	-20959	YES	NO	NO	NO	NO	YES	YES
DDX47	MACS_peak_3271;MACS_peak_1809	-9098	YES	NO	NO	NO	YES	NO	YES
DDX60L	MACS_peak_11149;MACS_peak_6165	-6718	YES	NO	NO	NO	YES	NO	YES
DEFB135	MACS_peak_7683;MACS_peak_13984	-27	YES	NO	YES	NO	NO	NO	YES
DENND3	MACS_peak_8131;MACS_peak_14815	-1293	YES	NO	NO	NO	YES	NO	YES
DERL1	MACS_peak_14632;MACS_peak_8031	53978	YES	YES	NO	NO	YES	NO	YES
DFNA5	MACS_peak_13262;MACS_peak_7278	-63581	YES	NO	NO	NO	YES	NO	YES
DHX8	MACS_peak_5965;MACS_peak_3300	-14917	YES	NO	NO	NO	YES	NO	YES
DIEXF	MACS_peak_659;MACS_peak_1178	12100	YES	NO	NO	NO	NO	YES	YES
DIO2	MACS_peak_2533;MACS_peak_4638	-158119	YES	NO	NO	NO	YES	NO	YES
DIRC3	MACS_peak_4586;MACS_peak_8277	196689	YES	NO	NO	NO	YES	NO	YES
DIS3L2	MACS_peak_8405;MACS_peak_4657	52492	YES	NO	NO	YES	NO	NO	YES
DKK3	MACS_peak_2446;MACS_peak_1365	-34402	YES	NO	NO	NO	YES	NO	YES
DLG5-AS1	MACS_peak_1107;MACS_peak_1975	16707	YES	NO	NO	NO	YES	NO	YES
DLG5-AS1	MACS_peak_1108;MACS_peak_1976	22573	YES	NO	NO	NO	YES	NO	YES
DLGAP1-AS1	MACS_peak_6321;MACS_peak_3522	56056	YES	YES	NO	NO	YES	NO	YES
DLGAP1-AS1	MACS_peak_6322;MACS_peak_3523	58942	YES	NO	NO	NO	YES	NO	YES
DLGAP1-AS1	MACS_peak_3519;MACS_peak_6317	1524	YES	NO	NO	NO	YES	NO	YES
DLGAP1-AS1	MACS_peak_6320;MACS_peak_3521	30635	YES	YES	NO	NO	YES	NO	YES
DLK1	MACS_peak_4728;MACS_peak_2588	-33536	NO	NO	NO	NO	YES	NO	YES
DLX2	MACS_peak_4427;MACS_peak_8000	-150686	YES	NO	NO	NO	YES	NO	YES
DLX2	MACS_peak_7998;MACS_peak_4425	-129385	YES	YES	NO	NO	YES	NO	YES
DMBX1	MACS_peak_340;MACS_peak_209	13676	NO	NO	NO	NO	YES	NO	YES
DMKN	MACS_peak_3823;MACS_peak_6872	-4901	NO	NO	NO	NO	YES	NO	YES
DNAH17	MACS_peak_6264;MACS_peak_3486	-15026	YES	YES	NO	NO	YES	NO	YES
DNAH5	MACS_peak_11323;MACS_peak_6255	-24846	YES	NO	NO	NO	YES	NO	YES
DNAH5	MACS_peak_6256;MACS_peak_11324	-27431	YES	YES	NO	NO	YES	NO	YES
DNAJB12	MACS_peak_1911;MACS_peak_1074	34366	YES	NO	NO	NO	YES	NO	YES
DNAJB2	MACS_peak_4591;MACS_peak_8290	-5185	YES	NO	NO	NO	YES	NO	YES
DNAJB5	MACS_peak_8226;MACS_peak_14978	-524	YES	YES	YES	NO	NO	NO	YES
DNAJB6	MACS_peak_7646;MACS_peak_13921	-27213	YES	NO	NO	NO	YES	NO	YES
DNAJC13	MACS_peak_9987;MACS_peak_5553	15119	YES	YES	NO	YES	NO	NO	YES
DNAJC21	MACS_peak_11427;MACS_peak_6307	-5465	YES	NO	NO	NO	NO	YES	YES
DNAJC5B	MACS_peak_14328;MACS_peak_7884	-47448	YES	NO	NO	NO	YES	NO	YES
DNAL1	MACS_peak_2510;MACS_peak_4602	-5249	YES	YES	NO	NO	NO	YES	YES
DNMBP	MACS_peak_1196;MACS_peak_2139	3538	YES	NO	NO	NO	YES	NO	YES
DNMT3A	MACS_peak_4016;MACS_peak_7210	12774	YES	NO	NO	NO	YES	NO	YES
DOCK2	MACS_peak_6713;MACS_peak_12192	58935	YES	NO	NO	NO	YES	NO	YES
DOCK2	MACS_peak_6712;MACS_peak_12190	-10284	YES	NO	NO	NO	NO	YES	YES
DOPEY2	MACS_peak_9041;MACS_peak_5016	45651	YES	YES	NO	NO	YES	NO	YES
DPF3	MACS_peak_2508;MACS_peak_4597	34916	YES	YES	NO	NO	YES	NO	YES
DPF3	MACS_peak_4594;MACS_peak_2504	192240	YES	NO	NO	NO	YES	NO	YES
DPF3	MACS_peak_4595;MACS_peak_2505	170517	YES	NO	NO	NO	YES	NO	YES
DPF3	MACS_peak_2507;MACS_peak_4596	90483	YES	NO	NO	NO	YES	NO	YES
DPPA2P3	MACS_peak_10362;MACS_peak_5753	121673	YES	YES	NO	NO	YES	NO	YES
DSG2	MACS_peak_6467;MACS_peak_3607	-10276	YES	YES	NO	NO	NO	YES	YES
DST	MACS_peak_6969;MACS_peak_12653	15739	YES	NO	NO	NO	YES	NO	YES
DSTYK	MACS_peak_1135;MACS_peak_633	35784	YES	YES	NO	NO	YES	NO	YES
DSTYK	MACS_peak_1134;MACS_peak_632	38675	YES	YES	NO	NO	YES	NO	YES
DTYMK	MACS_peak_4715;MACS_peak_8502	5920	YES	NO	NO	NO	NO	YES	YES
DUSP5	MACS_peak_2216;MACS_peak_1242	15015	YES	NO	NO	NO	YES	NO	YES
DUSP5	MACS_peak_1239;MACS_peak_2212	-86932	YES	YES	NO	NO	YES	NO	YES
DUSP7	MACS_peak_9653;MACS_peak_5380	9736	NO	NO	NO	NO	YES	NO	YES
DVL1	MACS_peak_2;MACS_peak_2	4111	YES	NO	NO	NO	YES	NO	YES
DYNLRB1	MACS_peak_4812;MACS_peak_8683	9681	YES	NO	NO	NO	YES	NO	YES
DYSF	MACS_peak_7540;MACS_peak_4188	276364	YES	NO	NO	NO	YES	NO	YES
DYSF	MACS_peak_7541;MACS_peak_4189	318454	YES	NO	NO	NO	YES	NO	YES
DYSF	MACS_peak_4187;MACS_peak_7538	31722	YES	YES	NO	NO	YES	NO	YES
ECE1	MACS_peak_154;MACS_peak_90	20780	YES	NO	NO	NO	YES	NO	YES
ECHDC3	MACS_peak_1516;MACS_peak_852	-57135	YES	NO	NO	NO	YES	NO	YES
ECSIT	MACS_peak_3774;MACS_peak_6781	-3742	YES	YES	NO	NO	YES	NO	YES
ECSIT	MACS_peak_6780;MACS_peak_3773	-2917	YES	NO	NO	NO	YES	NO	YES
EDN2	MACS_peak_185;MACS_peak_302	-8465	YES	YES	NO	NO	YES	NO	YES
EEF1A1	MACS_peak_12699;MACS_peak_6989	-59546	YES	NO	NO	NO	YES	NO	YES
EEF1A2	MACS_peak_8913;MACS_peak_4956	1393	YES	NO	YES	NO	NO	NO	YES
EFCAB1	MACS_peak_7846;MACS_peak_14258	-53618	YES	NO	NO	NO	YES	NO	YES
EFHC1	MACS_peak_6942;MACS_peak_12604	3295	NO	NO	YES	NO	NO	NO	YES
EGFLAM	MACS_peak_6314;MACS_peak_11449	18854	YES	NO	NO	NO	YES	NO	YES
EGFR	MACS_peak_7396;MACS_peak_13474	-22902	YES	NO	NO	NO	NO	YES	YES
EGFR	MACS_peak_13475;MACS_peak_7397	-44227	YES	NO	NO	NO	YES	NO	YES
EGFR	MACS_peak_13477;MACS_peak_7398	23668	YES	NO	NO	NO	YES	NO	YES
EGOT	MACS_peak_5234;MACS_peak_9385	9759	YES	NO	NO	NO	YES	NO	YES
EIF2AK1	MACS_peak_13199;MACS_peak_7251	-18188	YES	YES	NO	NO	YES	NO	YES
EIF3D	MACS_peak_5148;MACS_peak_9253	-17948	YES	NO	NO	NO	YES	NO	YES
EIF4E	MACS_peak_10860;MACS_peak_6021	544	YES	NO	YES	NO	NO	NO	YES
EIF4EBP1	MACS_peak_14198;MACS_peak_7815	6599	YES	NO	NO	NO	YES	NO	YES
ELFN2	MACS_peak_9260;MACS_peak_5151	-4441	YES	NO	NO	NO	YES	NO	YES
ELK3	MACS_peak_2067;MACS_peak_3766	25521	YES	NO	NO	NO	YES	NO	YES
ELN	MACS_peak_13534;MACS_peak_7432	-24655	YES	YES	NO	NO	YES	NO	YES
ELOVL6	MACS_peak_10906;MACS_peak_6046	-71750	YES	NO	NO	NO	YES	NO	YES
EMC3	MACS_peak_5255;MACS_peak_9406	9632	YES	YES	NO	NO	YES	NO	YES
EML1	MACS_peak_4722;MACS_peak_2584	20199	YES	NO	NO	NO	YES	NO	YES
EML4	MACS_peak_7341;MACS_peak_4088	-36333	YES	NO	NO	NO	YES	NO	YES
EMP3	MACS_peak_6993;MACS_peak_3907	685	YES	NO	YES	NO	NO	NO	YES
EN1	MACS_peak_4297;MACS_peak_7753	109462	YES	YES	NO	NO	YES	NO	YES
ENAH	MACS_peak_736;MACS_peak_1295	-2606	YES	NO	NO	NO	YES	NO	YES
ENAH	MACS_peak_735;MACS_peak_1293	15940	YES	NO	NO	NO	YES	NO	YES
ENGASE	MACS_peak_3490;MACS_peak_6270	146352	YES	YES	NO	NO	YES	NO	YES
ENKUR	MACS_peak_1629;MACS_peak_920	-50	YES	YES	NO	NO	YES	NO	YES
ENO1	MACS_peak_59;MACS_peak_32	-21024	YES	YES	NO	NO	YES	NO	YES
ENO1	MACS_peak_30;MACS_peak_56	-2222	YES	YES	NO	YES	NO	NO	YES
ENPEP	MACS_peak_10907;MACS_peak_6047	8892	YES	NO	NO	NO	NO	YES	YES
ENPEP	MACS_peak_6048;MACS_peak_10908	58004	YES	NO	NO	NO	NO	YES	YES
ENSA	MACS_peak_435;MACS_peak_794	15471	YES	NO	NO	NO	YES	NO	YES
EPAS1	MACS_peak_4107;MACS_peak_7378	17967	YES	NO	NO	NO	YES	NO	YES
EPHA2	MACS_peak_68;MACS_peak_116	7253	YES	YES	NO	NO	YES	NO	YES
EPHB2	MACS_peak_94;MACS_peak_161	-26951	YES	NO	NO	NO	YES	NO	YES
ERBB2IP	MACS_peak_6409;MACS_peak_11619	-55179	NO	YES	NO	NO	YES	NO	YES
ERBB2IP	MACS_peak_11621;MACS_peak_6410	-46438	YES	YES	NO	NO	NO	YES	YES
ERBB3	MACS_peak_3566;MACS_peak_1958	41	YES	NO	YES	NO	NO	NO	YES
ERCC1	MACS_peak_6959;MACS_peak_3884	-51	YES	NO	YES	NO	NO	NO	YES
ERCC2	MACS_peak_3881;MACS_peak_6957;MACS_peak_6957;MACS_peak_3882	-6123	NO	YES	NO	NO	YES	NO	YES
ERCC4	MACS_peak_5318;MACS_peak_2942	37619	YES	NO	NO	NO	YES	NO	YES
ERCC6L2	MACS_peak_15206;MACS_peak_8358	-60221	YES	NO	NO	NO	YES	NO	YES
ERGIC1	MACS_peak_12216;MACS_peak_6730	34819	YES	NO	NO	NO	YES	NO	YES
ERRFI1	MACS_peak_40;MACS_peak_23	-63891	YES	NO	NO	NO	YES	NO	YES
ESYT3	MACS_peak_5566;MACS_peak_10015	7626	YES	NO	NO	NO	NO	YES	YES
ETS1	MACS_peak_1734;MACS_peak_3135	29875	YES	NO	NO	NO	YES	NO	YES
ETS1	MACS_peak_1735;MACS_peak_3137	-403	NO	NO	YES	NO	NO	NO	YES
ETV4	MACS_peak_5966;MACS_peak_3302	-24136	YES	YES	NO	NO	YES	NO	YES
ETV4	MACS_peak_3303;MACS_peak_5967	-33327	NO	NO	NO	NO	YES	NO	YES
ETV4	MACS_peak_3304;MACS_peak_5968	-45761	YES	YES	NO	NO	YES	NO	YES
ETV5	MACS_peak_10282;MACS_peak_5717	2858	YES	NO	YES	NO	NO	NO	YES
EVA1A	MACS_peak_7565;MACS_peak_4202	-26630	YES	NO	NO	NO	YES	NO	YES
EVA1B	MACS_peak_158;MACS_peak_268	-26410	YES	NO	NO	NO	YES	NO	YES
EVC	MACS_peak_10424;MACS_peak_5791	47770	YES	NO	NO	NO	NO	YES	YES
EVI2A	MACS_peak_5863;MACS_peak_3248	-6204	YES	YES	NO	NO	NO	YES	YES
EXOC3L4	MACS_peak_4747;MACS_peak_2598	9890	YES	NO	NO	NO	YES	NO	YES
EXPH5	MACS_peak_3003;MACS_peak_1663	-22996	YES	NO	NO	NO	YES	NO	YES
EXT1	MACS_peak_8009;MACS_peak_14587	100441	YES	NO	NO	NO	YES	NO	YES
EXT1	MACS_peak_14586;MACS_peak_8008	133309	YES	YES	NO	NO	YES	NO	YES
EYA1	MACS_peak_7898;MACS_peak_14352	6	YES	NO	NO	YES	NO	NO	YES
EYA1	MACS_peak_7897;MACS_peak_14350	311417	YES	NO	NO	NO	YES	NO	YES
EYA2	MACS_peak_4854;MACS_peak_8759	-79563	YES	NO	NO	NO	YES	NO	YES
F2RL1	MACS_peak_11690;MACS_peak_6448	-28215	YES	NO	NO	NO	YES	NO	YES
F3	MACS_peak_347;MACS_peak_626	-219	YES	NO	YES	NO	NO	NO	YES
FADD	MACS_peak_2801;MACS_peak_1562	30536	YES	NO	NO	NO	YES	NO	YES
FADD	MACS_peak_1560;MACS_peak_2799	874	YES	NO	YES	NO	NO	NO	YES
FAHD2A	MACS_peak_4227;MACS_peak_7625	32102	NO	NO	NO	NO	YES	NO	YES
FAM110A	MACS_peak_4718;MACS_peak_8506	11991	NO	NO	NO	NO	NO	YES	YES
FAM129B	MACS_peak_15406;MACS_peak_8467	-217	YES	NO	YES	NO	NO	NO	YES
FAM129B	MACS_peak_8465;MACS_peak_15403	41635	YES	NO	NO	NO	YES	NO	YES
FAM129B	MACS_peak_15405;MACS_peak_8466	-689	YES	NO	NO	NO	YES	NO	YES
FAM133CP	MACS_peak_1017;MACS_peak_1810	141746	NO	NO	NO	NO	YES	NO	YES
FAM163B	MACS_peak_8487;MACS_peak_15439	21328	YES	NO	NO	NO	YES	NO	YES
FAM170B	MACS_peak_1764;MACS_peak_995	-6027	YES	YES	NO	NO	YES	NO	YES
FAM184A	MACS_peak_7053;MACS_peak_12840	1749	YES	NO	NO	NO	YES	NO	YES
FAM189A2	MACS_peak_8254;MACS_peak_15025	-6262	YES	NO	NO	NO	YES	NO	YES
FAM19A5	MACS_peak_9364;MACS_peak_5220	32187	YES	NO	NO	NO	YES	NO	YES
FAM209B	MACS_peak_4930;MACS_peak_8872	21825	YES	NO	NO	NO	NO	YES	YES
FAM211A	MACS_peak_3221;MACS_peak_5815	14704	YES	NO	NO	NO	YES	NO	YES
FAM213A	MACS_peak_1116;MACS_peak_1988	16037	YES	YES	NO	NO	YES	NO	YES
FAM222B	MACS_peak_3239;MACS_peak_5846	3765	YES	YES	NO	NO	NO	YES	YES
FAM46B	MACS_peak_120;MACS_peak_213	-230	YES	NO	YES	NO	NO	NO	YES
FAM46B	MACS_peak_119;MACS_peak_212	1621	YES	NO	YES	NO	NO	NO	YES
FAM83A	MACS_peak_8032;MACS_peak_14633	-33160	YES	YES	NO	NO	YES	NO	YES
FAM83A	MACS_peak_8033;MACS_peak_14634	-7870	NO	NO	NO	NO	YES	NO	YES
FAM83C	MACS_peak_4815;MACS_peak_8687	-13555	YES	NO	NO	NO	YES	NO	YES
FAM83F	MACS_peak_9296;MACS_peak_5171	-33565	YES	NO	NO	NO	YES	NO	YES
FAM84A	MACS_peak_3987;MACS_peak_7153	124448	YES	NO	NO	NO	YES	NO	YES
FAM84B	MACS_peak_14667;MACS_peak_8056	-13642	YES	NO	NO	NO	YES	NO	YES
FAM86B3P	MACS_peak_7664;MACS_peak_13950	67794	YES	NO	NO	NO	YES	NO	YES
FANK1	MACS_peak_2341;MACS_peak_1313	68595	YES	YES	NO	NO	YES	NO	YES
FANK1	MACS_peak_2338;MACS_peak_1311	59	YES	NO	NO	NO	NO	YES	YES
FANK1	MACS_peak_2340;MACS_peak_1312	19364	YES	NO	NO	NO	YES	NO	YES
FAP	MACS_peak_7948;MACS_peak_4398	-1272	YES	NO	NO	YES	NO	NO	YES
FAT2	MACS_peak_6662;MACS_peak_12088	-44361	YES	NO	NO	NO	YES	NO	YES
FBXO32	MACS_peak_14636;MACS_peak_8034	14618	YES	NO	NO	NO	YES	NO	YES
FBXO9	MACS_peak_12611;MACS_peak_6949	-15648	YES	NO	YES	NO	NO	NO	YES
FBXO9	MACS_peak_6950;MACS_peak_12612	-9131	YES	NO	NO	NO	YES	NO	YES
FBXW4P1	MACS_peak_9128;MACS_peak_5065	19568	YES	NO	NO	NO	YES	NO	YES
FBXW8	MACS_peak_3897;MACS_peak_2135	5630	YES	NO	NO	NO	YES	NO	YES
FCHSD1	MACS_peak_6599;MACS_peak_11984	-6832	YES	NO	NO	NO	YES	NO	YES
FCRLB	MACS_peak_497;MACS_peak_881	-57	YES	NO	YES	NO	NO	NO	YES
FER1L6-AS1	MACS_peak_14641;MACS_peak_8037	-63492	YES	YES	NO	NO	YES	NO	YES
FER1L6-AS2	MACS_peak_8038;MACS_peak_14644	-28715	YES	NO	NO	NO	YES	NO	YES
FERMT2	MACS_peak_2412;MACS_peak_4445	44649	NO	YES	NO	NO	YES	NO	YES
FGD2	MACS_peak_6886;MACS_peak_12519	45938	YES	NO	NO	NO	YES	NO	YES
FGD4	MACS_peak_3429;MACS_peak_1885	37353	NO	NO	NO	NO	NO	YES	YES
FGF1	MACS_peak_11992;MACS_peak_6602	-858	YES	NO	NO	NO	YES	NO	YES
FGF18	MACS_peak_6722;MACS_peak_12207	176696	YES	NO	NO	NO	YES	NO	YES
FGF18	MACS_peak_12206;MACS_peak_6721	101979	YES	NO	NO	NO	YES	NO	YES
FGF4	MACS_peak_1558;MACS_peak_2794	30397	YES	YES	NO	NO	YES	NO	YES
FGFRL1	MACS_peak_5777;MACS_peak_10406	31274	YES	NO	NO	NO	YES	NO	YES
FHAD1	MACS_peak_101;MACS_peak_58	13782	YES	NO	NO	NO	YES	NO	YES
FIBCD1	MACS_peak_15429;MACS_peak_8479	-23668	YES	YES	NO	NO	YES	NO	YES
FIGNL1	MACS_peak_13454;MACS_peak_7380	11263	YES	NO	NO	NO	YES	NO	YES
FIGNL1	MACS_peak_13455;MACS_peak_7381	1273	YES	NO	NO	YES	NO	NO	YES
FKBP1A-SDCBP2	MACS_peak_4719;MACS_peak_8512	-22986	YES	NO	NO	NO	YES	NO	YES
FLJ22447	MACS_peak_2453;MACS_peak_2453;MACS_peak_4511;MACS_peak_4512	-7350	YES	NO	NO	NO	YES	NO	YES
FLJ26245	MACS_peak_3007;MACS_peak_5438	-1629	YES	NO	NO	NO	YES	NO	YES
FLJ32756	MACS_peak_5215;MACS_peak_9351	-19023	YES	NO	NO	NO	YES	NO	YES
FLJ40194	MACS_peak_3342;MACS_peak_6025	12635	YES	NO	NO	NO	YES	NO	YES
FLJ41481	MACS_peak_7176;MACS_peak_3997	-94410	NO	NO	NO	NO	NO	YES	YES
FLJ41941	MACS_peak_5054;MACS_peak_9112	2893	YES	NO	NO	NO	YES	NO	YES
FLJ42351	MACS_peak_4283;MACS_peak_7726	3235	YES	NO	NO	NO	YES	NO	YES
FLJ42351	MACS_peak_4282;MACS_peak_7724	19647	YES	NO	NO	NO	YES	NO	YES
FLJ42969	MACS_peak_7961;MACS_peak_14491	46484	YES	NO	NO	NO	YES	NO	YES
FLJ42969	MACS_peak_7960;MACS_peak_14489	-25087	YES	NO	NO	NO	YES	NO	YES
FLJ45079	MACS_peak_3481;MACS_peak_6256	47304	YES	YES	NO	NO	YES	NO	YES
FLJ45079	MACS_peak_6255;MACS_peak_3480	49160	YES	NO	NO	NO	YES	NO	YES
FLJ45256	MACS_peak_5382;MACS_peak_2974	24584	YES	NO	NO	NO	NO	YES	YES
FLJ46026	MACS_peak_6283;MACS_peak_3499	78981	YES	NO	NO	NO	YES	NO	YES
FLJ46300	MACS_peak_1326;MACS_peak_2365	154399	YES	NO	NO	NO	YES	NO	YES
FLJ46320	MACS_peak_3156;MACS_peak_5691	-105655	YES	NO	NO	NO	YES	NO	YES
FLJ46836	MACS_peak_15424;MACS_peak_8475	-6720	YES	YES	NO	NO	YES	NO	YES
FLNB	MACS_peak_5387;MACS_peak_9669	-28796	YES	YES	NO	NO	YES	NO	YES
FLNB	MACS_peak_9670;MACS_peak_5388	-25750	YES	YES	NO	NO	YES	NO	YES
FLNC	MACS_peak_7585;MACS_peak_13810	-2760	YES	NO	NO	NO	NO	YES	YES
FLNC	MACS_peak_13811;MACS_peak_7586	-720	YES	NO	YES	NO	NO	NO	YES
FN1	MACS_peak_4570;MACS_peak_8252	24986	YES	NO	NO	NO	NO	YES	YES
FNDC7	MACS_peak_691;MACS_peak_380	-2280	YES	NO	NO	NO	YES	NO	YES
FNIP1	MACS_peak_6560;MACS_peak_11911	-18192	YES	NO	NO	NO	NO	YES	YES
FOLR3	MACS_peak_1569;MACS_peak_2809	5187	YES	NO	NO	NO	YES	NO	YES
FOSB	MACS_peak_3885;MACS_peak_6960	-11898	YES	NO	NO	NO	YES	NO	YES
FOSL2	MACS_peak_4043;MACS_peak_7247	11	YES	YES	YES	NO	NO	NO	YES
FOXB1	MACS_peak_4951;MACS_peak_2704	-84502	YES	NO	NO	NO	YES	NO	YES
FOXD1	MACS_peak_11662;MACS_peak_6434	77713	NO	NO	NO	NO	YES	NO	YES
FOXD2	MACS_peak_211;MACS_peak_346	214433	NO	NO	NO	NO	YES	NO	YES
FOXD2	MACS_peak_345;MACS_peak_210	147055	YES	NO	NO	NO	YES	NO	YES
FOXI3	MACS_peak_4221;MACS_peak_7614	102986	YES	NO	NO	NO	YES	NO	YES
FOXS1	MACS_peak_8671;MACS_peak_4802	9265	YES	NO	NO	NO	YES	NO	YES
FPR3	MACS_peak_3923;MACS_peak_7032	4374	YES	NO	NO	NO	YES	NO	YES
FRMD4A	MACS_peak_866;MACS_peak_1536	8567	YES	YES	NO	NO	YES	NO	YES
FRMD4A	MACS_peak_868;MACS_peak_1539	85948	YES	NO	NO	NO	YES	NO	YES
FRMD6-AS2	MACS_peak_2402;MACS_peak_4431	45368	NO	NO	NO	NO	YES	NO	YES
FSTL4	MACS_peak_6570;MACS_peak_11928	-52070	YES	NO	NO	NO	NO	YES	YES
FTL	MACS_peak_7009;MACS_peak_3913	13635	YES	NO	NO	NO	YES	NO	YES
FTO	MACS_peak_5475;MACS_peak_3028	113391	YES	NO	NO	NO	NO	YES	YES
FUK	MACS_peak_3086;MACS_peak_5563	8865	YES	NO	NO	NO	YES	NO	YES
FURIN	MACS_peak_2840;MACS_peak_5168	1274	YES	NO	NO	NO	NO	YES	YES
FXYD2	MACS_peak_1698;MACS_peak_3074	-115	YES	NO	YES	NO	NO	NO	YES
FZD2	MACS_peak_3310;MACS_peak_5978	30068	YES	NO	NO	NO	YES	NO	YES
GABARAPL1	MACS_peak_3247;MACS_peak_1799	-454	YES	YES	YES	NO	NO	NO	YES
GABRR2	MACS_peak_12747;MACS_peak_7008	17094	YES	NO	NO	NO	NO	YES	YES
GADD45A	MACS_peak_472;MACS_peak_276	-2020	YES	NO	YES	NO	NO	NO	YES
GADD45A	MACS_peak_275;MACS_peak_471	-114526	YES	YES	NO	NO	YES	NO	YES
GADD45B	MACS_peak_6704;MACS_peak_3733	15410	NO	NO	NO	NO	YES	NO	YES
GADD45B	MACS_peak_3732;MACS_peak_6703	-1132	YES	NO	YES	NO	NO	NO	YES
GADD45B	MACS_peak_6702;MACS_peak_3731	-6694	YES	YES	NO	NO	YES	NO	YES
GADD45G	MACS_peak_8329;MACS_peak_15165	2116	YES	NO	YES	NO	NO	NO	YES
GAL	MACS_peak_2779;MACS_peak_1550	-6836	YES	YES	NO	NO	YES	NO	YES
GALC	MACS_peak_2548;MACS_peak_4662	110723	YES	YES	NO	NO	YES	NO	YES
GALC	MACS_peak_4663;MACS_peak_2549	102724	YES	NO	NO	NO	NO	YES	YES
GALM	MACS_peak_7317;MACS_peak_4078	25153	NO	NO	NO	NO	YES	NO	YES
GALNT15	MACS_peak_9462;MACS_peak_5279	-105254	YES	NO	NO	NO	YES	NO	YES
GALNT2	MACS_peak_748;MACS_peak_1322	38188	YES	NO	NO	NO	YES	NO	YES
GALNT2	MACS_peak_1321;MACS_peak_747	17528	YES	YES	NO	NO	YES	NO	YES
GALNT6	MACS_peak_1939;MACS_peak_3529	10637	YES	YES	NO	NO	YES	NO	YES
GAS7	MACS_peak_5790;MACS_peak_3207	-55447	YES	NO	NO	NO	YES	NO	YES
GAS7	MACS_peak_5788;MACS_peak_3206	-26454	YES	NO	NO	NO	YES	NO	YES
GATA3	MACS_peak_847;MACS_peak_1504	76776	YES	NO	NO	NO	YES	NO	YES
GATA4	MACS_peak_13978;MACS_peak_7681	22793	YES	NO	NO	NO	YES	NO	YES
GCM1	MACS_peak_12613;MACS_peak_6951	28553	YES	NO	NO	NO	YES	NO	YES
GCOM1	MACS_peak_4935;MACS_peak_2694	-54739	YES	NO	NO	NO	YES	NO	YES
GDAP2	MACS_peak_760;MACS_peak_420	102968	YES	YES	NO	NO	YES	NO	YES
GDPD5	MACS_peak_1579;MACS_peak_2833	-11567	YES	NO	NO	NO	YES	NO	YES
GEM	MACS_peak_7947;MACS_peak_14467	3105	YES	NO	YES	NO	NO	NO	YES
GFPT1	MACS_peak_7526;MACS_peak_4179	133174	NO	NO	NO	NO	YES	NO	YES
GFRA2	MACS_peak_14042;MACS_peak_7718	85068	YES	NO	NO	NO	YES	NO	YES
GIP	MACS_peak_3338;MACS_peak_6021	-3876	YES	YES	NO	NO	YES	NO	YES
GIT2	MACS_peak_2104;MACS_peak_3834	38203	YES	YES	NO	NO	YES	NO	YES
GJA3	MACS_peak_2199;MACS_peak_4016	-13601	YES	NO	NO	NO	YES	NO	YES
GLI2	MACS_peak_4308;MACS_peak_7766	137979	YES	NO	NO	NO	YES	NO	YES
GLI2	MACS_peak_4306;MACS_peak_7763	-32281	YES	NO	NO	NO	YES	NO	YES
GLIPR2	MACS_peak_8232;MACS_peak_14988	12338	YES	YES	NO	NO	YES	NO	YES
GLP2R	MACS_peak_3205;MACS_peak_5787	2436	YES	YES	NO	NO	YES	NO	YES
GLTSCR2	MACS_peak_3901;MACS_peak_6988	-15859	YES	NO	NO	NO	YES	NO	YES
GM140	MACS_peak_565;MACS_peak_1002	88794	YES	NO	NO	NO	YES	NO	YES
GMPR	MACS_peak_6820;MACS_peak_12380	81655	YES	NO	NO	NO	YES	NO	YES
GNA12	MACS_peak_7242;MACS_peak_13184	5135	YES	YES	NO	NO	YES	NO	YES
GNA12	MACS_peak_13186;MACS_peak_7243	-19432	YES	YES	NO	NO	YES	NO	YES
GNA15	MACS_peak_3737;MACS_peak_6716	6157	YES	NO	NO	NO	YES	NO	YES
GNAL	MACS_peak_3558;MACS_peak_6376	2780	YES	YES	NO	NO	YES	NO	YES
GNB1L	MACS_peak_9116;MACS_peak_5057	-26462	NO	YES	NO	NO	YES	NO	YES
GNG12	MACS_peak_477;MACS_peak_279	-49500	YES	NO	NO	NO	NO	YES	YES
GNG2	MACS_peak_4435;MACS_peak_2406	-31960	YES	YES	NO	NO	YES	NO	YES
GNG7	MACS_peak_3736;MACS_peak_6711	74977	YES	NO	NO	NO	YES	NO	YES
GNLY	MACS_peak_7598;MACS_peak_4217	7671	YES	NO	NO	NO	NO	YES	YES
GOLGA6L2	MACS_peak_4763;MACS_peak_2605	23916	YES	NO	NO	NO	YES	NO	YES
GOLGA7B	MACS_peak_2123;MACS_peak_1188	-9879	YES	NO	NO	NO	YES	NO	YES
GOT1	MACS_peak_1193;MACS_peak_2132	34285	YES	NO	NO	NO	YES	NO	YES
GPC1	MACS_peak_4712;MACS_peak_8496	-1517	YES	NO	YES	NO	NO	NO	YES
GPIHBP1	MACS_peak_14829;MACS_peak_8139	6938	YES	YES	NO	NO	YES	NO	YES
GPN1	MACS_peak_4029;MACS_peak_7228	-94	YES	NO	YES	NO	NO	NO	YES
GPR124	MACS_peak_14193;MACS_peak_7813	-15368	NO	YES	NO	NO	YES	NO	YES
GPR156	MACS_peak_9918;MACS_peak_5516	73705	YES	NO	NO	NO	YES	NO	YES
GPR182	MACS_peak_3573;MACS_peak_1961	-8668	YES	NO	NO	NO	YES	NO	YES
GPR39	MACS_peak_7807;MACS_peak_4328	22210	YES	YES	NO	NO	YES	NO	YES
GPR45	MACS_peak_7687;MACS_peak_4258	19504	YES	YES	NO	NO	YES	NO	YES
GPR56	MACS_peak_3041;MACS_peak_5500	-28298	YES	NO	NO	NO	YES	NO	YES
GPR56	MACS_peak_3042;MACS_peak_5501	-62	YES	NO	NO	NO	YES	NO	YES
GPRC5A	MACS_peak_3278;MACS_peak_1813;MACS_peak_1813;MACS_peak_3279	9584	YES	NO	NO	NO	YES	NO	YES
GPRC5A	MACS_peak_3277;MACS_peak_1812	5479	NO	NO	NO	NO	YES	NO	YES
GPRIN1	MACS_peak_12250;MACS_peak_6750	2013	YES	NO	NO	NO	NO	YES	YES
GPX4	MACS_peak_3723;MACS_peak_6686	-1287	YES	YES	YES	NO	NO	NO	YES
GRB10	MACS_peak_7384;MACS_peak_13458	-33517	YES	NO	NO	NO	YES	NO	YES
GREB1	MACS_peak_3973;MACS_peak_7134	-18131	YES	NO	NO	NO	YES	NO	YES
GRHL1	MACS_peak_7111;MACS_peak_3962	24436	YES	YES	NO	NO	YES	NO	YES
GRHL2	MACS_peak_14496;MACS_peak_7965	-40725	YES	NO	NO	NO	YES	NO	YES
GRHL3	MACS_peak_102;MACS_peak_183	42403	YES	NO	NO	NO	YES	NO	YES
GRID1-AS1	MACS_peak_1125;MACS_peak_2015	68663	YES	YES	NO	NO	YES	NO	YES
GRID1-AS1	MACS_peak_1124;MACS_peak_2014	65524	YES	NO	NO	NO	YES	NO	YES
GRIK4	MACS_peak_3097;MACS_peak_1710	-16310	YES	NO	NO	NO	YES	NO	YES
GRIP2	MACS_peak_5274;MACS_peak_9448	69236	YES	NO	NO	NO	YES	NO	YES
GRSF1	MACS_peak_10711;MACS_peak_5944	-479	YES	YES	YES	NO	NO	NO	YES
GSE1	MACS_peak_5680;MACS_peak_3151	41249	NO	NO	NO	NO	YES	NO	YES
GSE1	MACS_peak_3152;MACS_peak_5682	-39991	YES	NO	NO	NO	YES	NO	YES
GSN	MACS_peak_8453;MACS_peak_15370	451	YES	NO	NO	NO	YES	NO	YES
GSN-AS1	MACS_peak_15369;MACS_peak_8452	3566	YES	NO	NO	NO	YES	NO	YES
GSTP1	MACS_peak_1547;MACS_peak_2775	-19583	YES	YES	NO	NO	NO	YES	YES
GTF2IRD1	MACS_peak_13543;MACS_peak_7441	-1307	YES	YES	NO	NO	YES	NO	YES
GTF3A	MACS_peak_4044;MACS_peak_2213	1596	YES	NO	YES	NO	NO	NO	YES
GUCA1B	MACS_peak_6906;MACS_peak_12552	-3158	YES	NO	NO	NO	YES	NO	YES
HAAO	MACS_peak_4090;MACS_peak_7343	-43327	YES	NO	NO	NO	YES	NO	YES
HAAO	MACS_peak_7344;MACS_peak_4091	-104594	YES	NO	NO	NO	YES	NO	YES
HAS2	MACS_peak_8025;MACS_peak_14626	-546519	YES	NO	NO	NO	NO	YES	YES
HAS2	MACS_peak_8024;MACS_peak_14625	-493395	YES	NO	NO	NO	NO	YES	YES
HAS3	MACS_peak_3083;MACS_peak_5554	-32022	YES	NO	NO	NO	YES	NO	YES
HBP1	MACS_peak_7543;MACS_peak_13731	10580	YES	NO	NO	YES	NO	NO	YES
HCAR2	MACS_peak_3948;MACS_peak_2159	23915	YES	NO	NO	NO	YES	NO	YES
HCG22	MACS_peak_12470;MACS_peak_6862	5007	YES	NO	NO	NO	YES	NO	YES
HCN4	MACS_peak_2779;MACS_peak_5062	-19361	YES	YES	NO	NO	YES	NO	YES
HDAC5	MACS_peak_5973;MACS_peak_3307	14763	YES	NO	NO	NO	YES	NO	YES
HDAC7	MACS_peak_3501;MACS_peak_1921	-791	NO	NO	YES	NO	NO	NO	YES
HELZ	MACS_peak_3424;MACS_peak_6164	-1508	YES	NO	NO	NO	YES	NO	YES
HEXB	MACS_peak_11677;MACS_peak_6442	-96161	YES	NO	NO	NO	YES	NO	YES
HIBCH	MACS_peak_8112;MACS_peak_4487	52506	YES	NO	NO	NO	NO	YES	YES
HIPK3	MACS_peak_2571;MACS_peak_1440;MACS_peak_1440;MACS_peak_2572	113873	YES	YES	NO	NO	YES	NO	YES
HIST1H4B	MACS_peak_6848;MACS_peak_12431	1178	YES	YES	YES	NO	NO	NO	YES
HIVEP3	MACS_peak_305;MACS_peak_187	135311	YES	NO	NO	NO	YES	NO	YES
HIVEP3	MACS_peak_307;MACS_peak_188	56314	YES	NO	NO	NO	YES	NO	YES
HIVEP3	MACS_peak_309;MACS_peak_190	17055	YES	YES	NO	NO	YES	NO	YES
HIVEP3	MACS_peak_186;MACS_peak_304	204725	NO	NO	NO	NO	YES	NO	YES
HIVEP3	MACS_peak_308;MACS_peak_189	48319	YES	NO	NO	NO	NO	YES	YES
HKDC1	MACS_peak_1061;MACS_peak_1886	-2968	YES	YES	NO	NO	NO	YES	YES
HLCS	MACS_peak_5019;MACS_peak_9045	56630	YES	YES	NO	NO	NO	YES	YES
HM13-AS1	MACS_peak_8668;MACS_peak_4800	524	YES	NO	NO	NO	YES	NO	YES
HM13-AS1	MACS_peak_4799;MACS_peak_8667	12438	YES	YES	NO	NO	YES	NO	YES
HMG20B	MACS_peak_6721;MACS_peak_3741	-7642	YES	YES	NO	NO	YES	NO	YES
HMGCR	MACS_peak_11683;MACS_peak_6444	-15190	YES	YES	NO	NO	YES	NO	YES
HMOX1	MACS_peak_5139;MACS_peak_9237	-21377	YES	NO	NO	NO	YES	NO	YES
HN1L	MACS_peak_5238;MACS_peak_2883	8998	NO	NO	NO	NO	YES	NO	YES
HN1L	MACS_peak_5239;MACS_peak_2884	11822	YES	NO	NO	NO	YES	NO	YES
HPN-AS1	MACS_peak_3821;MACS_peak_6868	17580	YES	YES	NO	NO	YES	NO	YES
HPS4	MACS_peak_9155;MACS_peak_5082	7897	YES	NO	NO	NO	YES	NO	YES
HRH1	MACS_peak_9416;MACS_peak_5259	189	YES	NO	NO	NO	YES	NO	YES
HS1BP3-IT1	MACS_peak_4005;MACS_peak_7189	7872	YES	NO	NO	NO	YES	NO	YES
HS1BP3-IT1	MACS_peak_7188;MACS_peak_4004	13286	YES	NO	NO	NO	YES	NO	YES
HSD17B3	MACS_peak_15210;MACS_peak_8359	-6557	YES	NO	NO	NO	NO	YES	YES
HSD17B8	MACS_peak_12486;MACS_peak_6874	1028	YES	NO	YES	NO	NO	NO	YES
HSFY1P1	MACS_peak_5051;MACS_peak_9106	74454	YES	YES	NO	NO	YES	NO	YES
HSPB1	MACS_peak_13554;MACS_peak_7448	-10972	YES	NO	NO	NO	YES	NO	YES
HSPH1	MACS_peak_4075;MACS_peak_2222	-9617	NO	NO	NO	NO	NO	YES	YES
HTR1D	MACS_peak_96;MACS_peak_167	5627	NO	NO	NO	NO	YES	NO	YES
HTR7	MACS_peak_2054;MACS_peak_1143	-1773	YES	NO	NO	YES	NO	NO	YES
HYI	MACS_peak_320;MACS_peak_196	-18544	NO	NO	NO	NO	YES	NO	YES
HYI	MACS_peak_321;MACS_peak_197	-21924	NO	NO	NO	NO	YES	NO	YES
ID1	MACS_peak_4801;MACS_peak_8669	-11868	YES	YES	NO	NO	YES	NO	YES
IER3	MACS_peak_6859;MACS_peak_12467	-24899	YES	YES	NO	NO	YES	NO	YES
IER5	MACS_peak_562;MACS_peak_999	24359	YES	NO	NO	NO	YES	NO	YES
IFFO2	MACS_peak_137;MACS_peak_79	-54895	YES	NO	NO	NO	YES	NO	YES
IFFO2	MACS_peak_78;MACS_peak_136	-53733	YES	YES	NO	NO	YES	NO	YES
IFNGR2	MACS_peak_9014;MACS_peak_5001	-19684	YES	NO	NO	NO	YES	NO	YES
IGDCC4	MACS_peak_5003;MACS_peak_2735	13897	YES	NO	NO	NO	YES	NO	YES
IGF1R	MACS_peak_2864;MACS_peak_5205	-39292	YES	NO	NO	NO	YES	NO	YES
IGFBP3	MACS_peak_7355;MACS_peak_13412	-57335	YES	NO	NO	NO	YES	NO	YES
IGFBP5	MACS_peak_8265;MACS_peak_4578	-18579	YES	NO	NO	NO	YES	NO	YES
IGFBP6	MACS_peak_1948;MACS_peak_3545	1487	YES	NO	YES	NO	NO	NO	YES
IGFBP7	MACS_peak_10652;MACS_peak_5923	-74188	YES	NO	NO	NO	YES	NO	YES
IGSF23	MACS_peak_6948;MACS_peak_3877	12542	NO	NO	NO	NO	YES	NO	YES
IL12A	MACS_peak_5654;MACS_peak_10162	-59905	YES	NO	NO	NO	YES	NO	YES
IL1RAP	MACS_peak_10333;MACS_peak_5738	-48818	YES	NO	NO	YES	NO	NO	YES
IL24	MACS_peak_641;MACS_peak_1147	8029	YES	NO	NO	NO	YES	NO	YES
IL31RA	MACS_peak_11540;MACS_peak_6367	-10	YES	YES	YES	YES	NO	NO	YES
IL31RA	MACS_peak_6368;MACS_peak_11541	15523	YES	NO	NO	NO	NO	YES	YES
IL6R	MACS_peak_830;MACS_peak_463	13362	YES	NO	NO	NO	YES	NO	YES
IL6R	MACS_peak_462;MACS_peak_828	1967	YES	YES	NO	NO	YES	NO	YES
IL7R	MACS_peak_11432;MACS_peak_6310	614	YES	YES	YES	NO	NO	NO	YES
INHBA-AS1	MACS_peak_7343;MACS_peak_13381	-113489	YES	YES	NO	NO	NO	YES	YES
INPP5A	MACS_peak_1329;MACS_peak_2374	-4830	YES	YES	NO	NO	YES	NO	YES
INPP5B	MACS_peak_164;MACS_peak_277	-1151	YES	YES	NO	NO	NO	YES	YES
INSC	MACS_peak_2477;MACS_peak_1387	-5890	YES	NO	NO	NO	YES	NO	YES
INSIG1	MACS_peak_7642;MACS_peak_13918	-6534	YES	YES	NO	NO	NO	YES	YES
INSR	MACS_peak_6750;MACS_peak_3759	11167	YES	YES	NO	NO	NO	YES	YES
IPMK	MACS_peak_1804;MACS_peak_1013	130048	YES	NO	NO	NO	YES	NO	YES
IPO8	MACS_peak_3409;MACS_peak_1868	259027	YES	YES	NO	NO	YES	NO	YES
IPPK	MACS_peak_15192;MACS_peak_8347	-1278	YES	YES	YES	NO	NO	NO	YES
IQCE	MACS_peak_7239;MACS_peak_13181	13125	YES	NO	NO	NO	YES	NO	YES
IQGAP2	MACS_peak_6446;MACS_peak_11685	-30529	YES	YES	NO	NO	YES	NO	YES
IQSEC1	MACS_peak_5267;MACS_peak_9435	-145192	YES	NO	NO	NO	YES	NO	YES
IQSEC2	MACS_peak_8539;MACS_peak_15559	18134	YES	YES	NO	NO	YES	NO	YES
IRAK2	MACS_peak_9409;MACS_peak_5256	40944	YES	YES	NO	NO	YES	NO	YES
IRGC	MACS_peak_6938;MACS_peak_3867	-14617	YES	YES	NO	NO	YES	NO	YES
IRS1	MACS_peak_8368;MACS_peak_4636	42562	YES	YES	NO	NO	NO	YES	YES
IRX6	MACS_peak_5485;MACS_peak_3033	-26762	NO	NO	NO	NO	YES	NO	YES
ISG20	MACS_peak_2824;MACS_peak_5145	-105	YES	NO	YES	NO	NO	NO	YES
ITCH	MACS_peak_4811;MACS_peak_8681	-10613	YES	YES	NO	NO	YES	NO	YES
ITGA11	MACS_peak_2753;MACS_peak_5024	10524	YES	NO	NO	NO	YES	NO	YES
ITGA2	MACS_peak_6353;MACS_peak_11517	30208	YES	NO	NO	NO	YES	NO	YES
ITGA5	MACS_peak_1955;MACS_peak_3559	7751	YES	NO	NO	NO	YES	NO	YES
ITGAM	MACS_peak_5432;MACS_peak_3003	5593	YES	NO	NO	NO	YES	NO	YES
ITGAV	MACS_peak_8082;MACS_peak_4471	-45106	YES	NO	NO	NO	YES	NO	YES
ITGB1BP1	MACS_peak_3956;MACS_peak_7102	41914	YES	NO	NO	NO	YES	NO	YES
ITGB1BP1	MACS_peak_7103;MACS_peak_3957	36533	YES	NO	NO	NO	YES	NO	YES
ITGB2	MACS_peak_9080;MACS_peak_5036	392	YES	NO	NO	NO	YES	NO	YES
ITGB3	MACS_peak_6002;MACS_peak_3323	13606	YES	NO	NO	NO	YES	NO	YES
ITGB3	MACS_peak_6001;MACS_peak_3322	12273	YES	NO	NO	NO	YES	NO	YES
ITGB5	MACS_peak_5531;MACS_peak_9944	26489	YES	NO	NO	NO	YES	NO	YES
ITGB6	MACS_peak_4387;MACS_peak_7928	-5384	YES	NO	NO	NO	YES	NO	YES
ITGB6	MACS_peak_7929;MACS_peak_4388	-14402	NO	NO	NO	NO	YES	NO	YES
ITPKA	MACS_peak_2651;MACS_peak_4859	-3308	YES	YES	NO	NO	YES	NO	YES
ITPKB-IT1	MACS_peak_1299;MACS_peak_738	31762	YES	NO	NO	NO	YES	NO	YES
ITPKB-IT1	MACS_peak_1300;MACS_peak_739	12050	YES	NO	NO	NO	NO	YES	YES
ITPR3	MACS_peak_12490;MACS_peak_6875	2283	YES	YES	NO	NO	YES	NO	YES
ITPRIP	MACS_peak_2176;MACS_peak_1216	-167	YES	NO	NO	NO	YES	NO	YES
JAK2	MACS_peak_14858;MACS_peak_8161	-485	YES	NO	NO	NO	YES	NO	YES
JARID2	MACS_peak_6819;MACS_peak_12373	-183358	YES	NO	NO	NO	YES	NO	YES
JMJD1C	MACS_peak_1041;MACS_peak_1858	32542	YES	NO	NO	NO	YES	NO	YES
JPH3	MACS_peak_3161;MACS_peak_3161;MACS_peak_5701;MACS_peak_5702;MACS_peak_5702;MACS_peak_3162	-20231	YES	NO	NO	NO	YES	NO	YES
JUN	MACS_peak_406;MACS_peak_243	28507	YES	NO	NO	NO	YES	NO	YES
JUN	MACS_peak_407;MACS_peak_244	-151	NO	YES	YES	NO	NO	YES	YES
KANK1	MACS_peak_8147;MACS_peak_14837	1550	NO	NO	NO	NO	NO	YES	YES
KAT2B	MACS_peak_5290;MACS_peak_9477	14420	YES	NO	NO	NO	YES	NO	YES
KAZN	MACS_peak_97;MACS_peak_55	-75828	YES	NO	NO	NO	YES	NO	YES
KAZN	MACS_peak_52;MACS_peak_94	-157081	YES	NO	NO	NO	YES	NO	YES
KAZN	MACS_peak_98;MACS_peak_56	143714	YES	NO	NO	NO	YES	NO	YES
KBTBD11	MACS_peak_7656;MACS_peak_13937	-2849	YES	YES	NO	NO	YES	NO	YES
KBTBD7	MACS_peak_4108;MACS_peak_2241	174	YES	NO	YES	NO	NO	NO	YES
KCMF1	MACS_peak_4213;MACS_peak_7590	-24448	YES	NO	NO	NO	YES	NO	YES
KCNF1	MACS_peak_3970;MACS_peak_7125	-10638	YES	NO	NO	NO	NO	YES	YES
KCNF1	MACS_peak_7126;MACS_peak_3971	24422	YES	NO	NO	NO	YES	NO	YES
KCNG1	MACS_peak_4888;MACS_peak_8813	-10695	YES	YES	NO	NO	YES	NO	YES
KCNG4	MACS_peak_3145;MACS_peak_5671	11112	YES	NO	NO	NO	YES	NO	YES
KCNH6	MACS_peak_3395;MACS_peak_6118	-5937	YES	YES	NO	NO	YES	NO	YES
KCNK3	MACS_peak_7219;MACS_peak_4022	3859	YES	NO	NO	NO	YES	NO	YES
KCNK9	MACS_peak_14794;MACS_peak_8121	-286489	YES	YES	NO	NO	NO	YES	YES
KCNMA1	MACS_peak_1969;MACS_peak_1104	132327	YES	NO	NO	NO	YES	NO	YES
KCNMA1	MACS_peak_1103;MACS_peak_1968	136380	YES	NO	NO	NO	YES	NO	YES
KCNN4	MACS_peak_3872;MACS_peak_6942	-2307	YES	NO	NO	NO	YES	NO	YES
KCNQ1OT1	MACS_peak_2383;MACS_peak_1336	-69281	YES	NO	NO	NO	YES	NO	YES
KCTD7	MACS_peak_13490;MACS_peak_7406	7195	YES	NO	NO	NO	YES	NO	YES
KDELC2	MACS_peak_1662;MACS_peak_3001	955	YES	NO	YES	NO	NO	NO	YES
KDM6B	MACS_peak_5771;MACS_peak_3196	-882	YES	NO	NO	NO	NO	YES	YES
KDR	MACS_peak_10634;MACS_peak_5912	-47754	YES	NO	NO	NO	YES	NO	YES
KIAA0226	MACS_peak_5775;MACS_peak_10401	17818	YES	YES	YES	NO	NO	NO	YES
KIAA0513	MACS_peak_5679;MACS_peak_3150	9464	YES	NO	NO	NO	YES	NO	YES
KIAA0556	MACS_peak_2992;MACS_peak_5410	28737	YES	NO	NO	NO	YES	NO	YES
KIAA0895	MACS_peak_7325;MACS_peak_13348	-330	YES	NO	YES	NO	NO	NO	YES
KIAA0930	MACS_peak_5203;MACS_peak_9336	-5748	YES	NO	NO	NO	YES	NO	YES
KIAA1024	MACS_peak_5088;MACS_peak_2793	207821	YES	NO	NO	NO	YES	NO	YES
KIAA1211L	MACS_peak_4232;MACS_peak_7644	-4213	YES	NO	NO	NO	YES	NO	YES
KIAA1217	MACS_peak_1617;MACS_peak_913	-71	YES	NO	NO	NO	YES	NO	YES
KIAA1324	MACS_peak_696;MACS_peak_383	10205	YES	YES	NO	NO	YES	NO	YES
KIAA1328	MACS_peak_6487;MACS_peak_3616	236211	YES	NO	NO	NO	YES	NO	YES
KIAA1644	MACS_peak_9329;MACS_peak_5196	-6259	YES	NO	NO	NO	YES	NO	YES
KIAA1644	MACS_peak_9331;MACS_peak_5198	-32038	YES	NO	NO	NO	YES	NO	YES
KIAA1644	MACS_peak_9330;MACS_peak_5197	-20390	YES	YES	NO	NO	YES	NO	YES
KIAA1671	MACS_peak_9146;MACS_peak_5077	-22624	YES	YES	NO	NO	YES	NO	YES
KIAA1683	MACS_peak_6822;MACS_peak_3795	-463	YES	NO	NO	NO	YES	NO	YES
KIAA1755	MACS_peak_8706;MACS_peak_4826	-10493	YES	NO	NO	NO	YES	NO	YES
KIDINS220	MACS_peak_7095;MACS_peak_3951	33487	YES	NO	NO	NO	NO	YES	YES
KIF13B	MACS_peak_14115;MACS_peak_7768	78832	YES	NO	NO	NO	YES	NO	YES
KIF14	MACS_peak_607;MACS_peak_1086	-19476	YES	NO	NO	NO	NO	YES	YES
KIF26B	MACS_peak_1435;MACS_peak_808	-62960	YES	NO	NO	NO	YES	NO	YES
KIF26B	MACS_peak_809;MACS_peak_1436	22276	YES	NO	NO	NO	YES	NO	YES
KIF2A	MACS_peak_6399;MACS_peak_11603	-223513	YES	NO	NO	NO	YES	NO	YES
KIF5B	MACS_peak_1692;MACS_peak_954	-21595	YES	NO	NO	NO	YES	NO	YES
KIF5B	MACS_peak_956;MACS_peak_1695	-83056	YES	NO	NO	NO	YES	NO	YES
KIF5B	MACS_peak_955;MACS_peak_1694	-55811	YES	NO	NO	NO	YES	NO	YES
KIF9	MACS_peak_5369;MACS_peak_9628	15621	YES	NO	NO	NO	YES	NO	YES
KLF17	MACS_peak_199;MACS_peak_326	23918	YES	NO	NO	NO	NO	YES	YES
KLF2	MACS_peak_3789;MACS_peak_6807	-45399	YES	NO	NO	NO	YES	NO	YES
KLF4	MACS_peak_15275;MACS_peak_8397	-222362	YES	NO	NO	NO	YES	NO	YES
KLHL25	MACS_peak_5125;MACS_peak_2812	8640	YES	NO	NO	NO	YES	NO	YES
KLHL35	MACS_peak_2832;MACS_peak_1578	11481	NO	YES	NO	NO	NO	YES	YES
KLHL38	MACS_peak_8035;MACS_peak_8035;MACS_peak_14638;MACS_peak_14639	21290	YES	NO	NO	NO	YES	NO	YES
KMT2D	MACS_peak_1922;MACS_peak_3505	5545	YES	NO	NO	NO	YES	NO	YES
KPNA7	MACS_peak_13669;MACS_peak_7505	-17172	YES	NO	NO	NO	YES	NO	YES
KPNA7	MACS_peak_7504;MACS_peak_13668	-735	YES	NO	YES	NO	NO	NO	YES
KRT20	MACS_peak_3277;MACS_peak_5934	-17842	YES	NO	NO	NO	NO	YES	YES
KRT33B	MACS_peak_3286;MACS_peak_5946	1906	NO	YES	NO	YES	NO	NO	YES
KRT8	MACS_peak_3542;MACS_peak_1946	1100	YES	NO	YES	NO	NO	NO	YES
KRT8	MACS_peak_3543;MACS_peak_1947	-60	YES	NO	YES	NO	NO	NO	YES
KRT80	MACS_peak_1940;MACS_peak_3530	38387	YES	NO	NO	NO	YES	NO	YES
KRT83	MACS_peak_3537;MACS_peak_1943	-6388	YES	NO	NO	NO	NO	YES	YES
KRT8P41	MACS_peak_2417;MACS_peak_1354	44774	YES	NO	NO	NO	YES	NO	YES
KRTAP19-8	MACS_peak_4991;MACS_peak_8994	-79158	YES	NO	NO	NO	YES	NO	YES
KRTAP21-3	MACS_peak_4989;MACS_peak_8993;MACS_peak_8993;MACS_peak_4990	-241	YES	NO	YES	NO	NO	NO	YES
KRTAP2-3	MACS_peak_5940;MACS_peak_3280	-413	YES	YES	YES	NO	NO	NO	YES
KRTAP2-4	MACS_peak_3281;MACS_peak_5942	-567	YES	YES	YES	NO	NO	NO	YES
KSR2	MACS_peak_2140;MACS_peak_3904	280941	YES	NO	NO	NO	YES	NO	YES
LACTB	MACS_peak_4989;MACS_peak_2726	-13533	NO	YES	NO	NO	YES	NO	YES
LAMB3	MACS_peak_657;MACS_peak_1175	85	YES	NO	YES	NO	NO	NO	YES
LAMB3	MACS_peak_1177;MACS_peak_658	-4853	NO	YES	NO	NO	YES	NO	YES
LARS2-AS1	MACS_peak_5363;MACS_peak_9613	-42255	YES	YES	NO	NO	YES	NO	YES
LASP1	MACS_peak_3268;MACS_peak_5915	1807	YES	NO	YES	NO	NO	NO	YES
LAT	MACS_peak_5417;MACS_peak_2996	44418	YES	NO	NO	NO	YES	NO	YES
LBR	MACS_peak_734;MACS_peak_1292	-30711	YES	NO	NO	NO	YES	NO	YES
LBR	MACS_peak_732;MACS_peak_1289	2857	YES	NO	NO	YES	NO	NO	YES
LDHAL6B	MACS_peak_4944;MACS_peak_2700	-14975	YES	YES	NO	NO	YES	NO	YES
LDLR	MACS_peak_6776;MACS_peak_3769	5827	YES	NO	NO	NO	NO	YES	YES
LDLRAD4-AS1	MACS_peak_3562;MACS_peak_6392	52113	YES	NO	NO	NO	YES	NO	YES
LDLRAP1	MACS_peak_198;MACS_peak_109	25387	YES	YES	NO	NO	YES	NO	YES
LGALS3	MACS_peak_4465;MACS_peak_2426	-21065	YES	YES	NO	NO	YES	NO	YES
LGALS9	MACS_peak_3235;MACS_peak_5840	-78818	YES	NO	NO	NO	YES	NO	YES
LHFPL4	MACS_peak_9403;MACS_peak_5251	55558	YES	YES	NO	NO	YES	NO	YES
LHX1	MACS_peak_3261;MACS_peak_5899	-35713	NO	NO	NO	NO	YES	NO	YES
LHX1	MACS_peak_3262;MACS_peak_5900	-16168	YES	NO	NO	NO	YES	NO	YES
LIF	MACS_peak_5112;MACS_peak_9199	35900	YES	YES	NO	NO	YES	NO	YES
LIF	MACS_peak_9198;MACS_peak_5111	40131	YES	YES	NO	NO	YES	NO	YES
LIF	MACS_peak_5114;MACS_peak_9200	17690	YES	NO	NO	NO	YES	NO	YES
LIMK1	MACS_peak_7434;MACS_peak_13537	1162	YES	NO	YES	NO	NO	NO	YES
LIMK1	MACS_peak_7433;MACS_peak_13535	-4291	YES	YES	NO	NO	NO	YES	YES
LINC00051	MACS_peak_14821;MACS_peak_8134	36941	YES	NO	NO	NO	YES	NO	YES
LINC00162	MACS_peak_5037;MACS_peak_9081	-7915	NO	YES	NO	NO	YES	NO	YES
LINC00173	MACS_peak_3894;MACS_peak_2134	-8067	NO	NO	NO	NO	YES	NO	YES
LINC00235	MACS_peak_2876;MACS_peak_5229	1688	YES	NO	NO	NO	YES	NO	YES
LINC00293	MACS_peak_7838;MACS_peak_14240	-625269	YES	NO	NO	NO	YES	NO	YES
LINC00299	MACS_peak_3947;MACS_peak_7089	-7463	YES	NO	NO	NO	NO	YES	YES
LINC00299	MACS_peak_7091;MACS_peak_3948	-119468	YES	NO	NO	NO	NO	YES	YES
LINC00313	MACS_peak_9068;MACS_peak_5029	-16598	YES	NO	NO	NO	YES	NO	YES
LINC00313	MACS_peak_5030;MACS_peak_9069	-20060	NO	YES	NO	NO	YES	NO	YES
LINC00316	MACS_peak_5040;MACS_peak_9086	-22294	YES	NO	NO	NO	YES	NO	YES
LINC00330	MACS_peak_2256;MACS_peak_4129	-6191	YES	NO	NO	NO	NO	YES	YES
LINC00330	MACS_peak_2254;MACS_peak_4127	95356	YES	NO	NO	NO	YES	NO	YES
LINC00398	MACS_peak_2220;MACS_peak_4068	26263	YES	YES	NO	NO	YES	NO	YES
LINC00452	MACS_peak_4304;MACS_peak_2332	2262	NO	YES	NO	NO	YES	NO	YES
LINC00494	MACS_peak_8777;MACS_peak_4863	-64120	NO	YES	NO	NO	YES	NO	YES
LINC00511	MACS_peak_3447;MACS_peak_6206	-75480	NO	YES	NO	NO	YES	NO	YES
LINC00565	MACS_peak_2333;MACS_peak_4306	14989	YES	NO	NO	NO	YES	NO	YES
LINC00572	MACS_peak_4053;MACS_peak_2216	2398	YES	NO	NO	NO	YES	NO	YES
LINC00578	MACS_peak_5691;MACS_peak_10238	26796	NO	NO	NO	NO	YES	NO	YES
LINC00578	MACS_peak_10234;MACS_peak_5690	-84058	YES	NO	NO	NO	YES	NO	YES
LINC00592	MACS_peak_3532;MACS_peak_1941	4799	YES	YES	NO	NO	YES	NO	YES
LINC00593	MACS_peak_5033;MACS_peak_2759	18486	YES	YES	NO	NO	YES	NO	YES
LINC00640	MACS_peak_4427;MACS_peak_2398	63164	YES	NO	NO	NO	YES	NO	YES
LINC00649	MACS_peak_5003;MACS_peak_9019	17009	YES	NO	NO	NO	YES	NO	YES
LINC00656	MACS_peak_4786;MACS_peak_8642	-15450	YES	NO	NO	NO	YES	NO	YES
LINC00656	MACS_peak_4787;MACS_peak_8643	-23740	YES	NO	NO	NO	YES	NO	YES
LINC00656	MACS_peak_8641;MACS_peak_4785	-10637	YES	NO	NO	NO	YES	NO	YES
LINC00691	MACS_peak_5303;MACS_peak_9499	55233	YES	NO	NO	NO	YES	NO	YES
LINC00856	MACS_peak_1977;MACS_peak_1109	7293	YES	YES	NO	NO	YES	NO	YES
LINC00858	MACS_peak_1122;MACS_peak_2006	-9693	NO	YES	NO	NO	YES	NO	YES
LINC00862	MACS_peak_602;MACS_peak_1080	38874	YES	YES	NO	NO	NO	YES	YES
LINC00877	MACS_peak_5405;MACS_peak_9717	117447	YES	NO	NO	NO	YES	NO	YES
LINC00884	MACS_peak_5756;MACS_peak_10372	1729	YES	NO	NO	NO	YES	NO	YES
LINC00895	MACS_peak_9114;MACS_peak_5056	-1856	YES	YES	NO	NO	YES	NO	YES
LINC00911	MACS_peak_2541;MACS_peak_4651	43398	YES	NO	NO	NO	YES	NO	YES
LINC00941	MACS_peak_3412;MACS_peak_1871	-111	YES	NO	NO	NO	YES	NO	YES
LINC00954	MACS_peak_4000;MACS_peak_7180	-67251	YES	NO	NO	NO	YES	NO	YES
LINC00961	MACS_peak_8229;MACS_peak_14984	14869	YES	NO	NO	NO	YES	NO	YES
LINC00974	MACS_peak_5950;MACS_peak_3289	6346	YES	NO	NO	NO	YES	NO	YES
LINC01010	MACS_peak_12920;MACS_peak_7094	-14782	YES	YES	NO	NO	YES	NO	YES
LINC01019	MACS_peak_6220;MACS_peak_11261	224892	NO	YES	NO	NO	YES	NO	YES
LINC01021	MACS_peak_6287;MACS_peak_11390	-143575	YES	NO	NO	NO	YES	NO	YES
LIPC	MACS_peak_4942;MACS_peak_2699	14255	YES	NO	NO	NO	YES	NO	YES
LIPC	MACS_peak_4939;MACS_peak_2696	-78620	YES	NO	NO	NO	NO	YES	YES
LITAF	MACS_peak_5300;MACS_peak_2930	-28436	YES	NO	NO	NO	YES	NO	YES
LMNA	MACS_peak_841;MACS_peak_471	-179	YES	NO	YES	NO	NO	NO	YES
LMNA	MACS_peak_843;MACS_peak_474	4182	YES	NO	NO	NO	YES	NO	YES
LMNA	MACS_peak_473;MACS_peak_842	686	YES	NO	NO	NO	YES	NO	YES
LMO1	MACS_peak_1350;MACS_peak_2411	-60421	YES	YES	NO	NO	YES	NO	YES
LMO2	MACS_peak_1445;MACS_peak_2579	-20630	YES	NO	NO	NO	YES	NO	YES
LMX1A	MACS_peak_906;MACS_peak_509	239342	YES	NO	NO	NO	YES	NO	YES
LOC100128176	MACS_peak_13011;MACS_peak_7146	94874	YES	NO	NO	NO	YES	NO	YES
LOC100128233	MACS_peak_2468;MACS_peak_4539	-16329	YES	NO	NO	NO	YES	NO	YES
LOC100128233	MACS_peak_4541;MACS_peak_2469	-36074	YES	YES	NO	NO	YES	NO	YES
LOC100128682	MACS_peak_3822;MACS_peak_6870	-147	YES	YES	NO	NO	YES	NO	YES
LOC100128714	MACS_peak_2608;MACS_peak_4768	-18343	NO	NO	NO	NO	YES	NO	YES
LOC100128946	MACS_peak_5222;MACS_peak_9365	232838	YES	NO	NO	NO	YES	NO	YES
LOC100129027	MACS_peak_5043;MACS_peak_9095	17430	YES	NO	NO	NO	YES	NO	YES
LOC100129027	MACS_peak_5042;MACS_peak_9094	88483	YES	NO	NO	NO	NO	YES	YES
LOC100129269	MACS_peak_711;MACS_peak_394	15266	YES	NO	NO	NO	YES	NO	YES
LOC100129427	MACS_peak_13457;MACS_peak_7383	3590	YES	YES	NO	NO	YES	NO	YES
LOC100129427	MACS_peak_7382;MACS_peak_13456	42	YES	NO	NO	NO	YES	NO	YES
LOC100130238	MACS_peak_4008;MACS_peak_2196	11648	YES	YES	NO	NO	YES	NO	YES
LOC100130298	MACS_peak_7875;MACS_peak_14315	-46613	YES	NO	NO	NO	YES	NO	YES
LOC100130520	MACS_peak_6226;MACS_peak_3459	-2184	YES	NO	NO	NO	YES	NO	YES
LOC100130876	MACS_peak_3172;MACS_peak_5716	9618	YES	NO	NO	NO	YES	NO	YES
LOC100131138	MACS_peak_3845;MACS_peak_2108	-2001	YES	NO	NO	NO	YES	NO	YES
LOC100131496	MACS_peak_8764;MACS_peak_4858	-43775	NO	NO	NO	NO	YES	NO	YES
LOC100131655	MACS_peak_3712;MACS_peak_6664	81661	YES	YES	NO	NO	NO	YES	YES
LOC100132781	MACS_peak_15217;MACS_peak_8363	15696	YES	NO	NO	NO	YES	NO	YES
LOC100132832	MACS_peak_13559;MACS_peak_7452	-29135	YES	NO	NO	NO	YES	NO	YES
LOC100133461	MACS_peak_5783;MACS_peak_10411	32320	YES	YES	NO	NO	YES	NO	YES
LOC100133985	MACS_peak_7533;MACS_peak_4183	-10885	YES	NO	NO	NO	YES	NO	YES
LOC100133985	MACS_peak_7532;MACS_peak_4182	16704	YES	NO	NO	NO	YES	NO	YES
LOC100134259	MACS_peak_7387;MACS_peak_4110	-45	YES	NO	NO	NO	YES	NO	YES
LOC100134259	MACS_peak_4111;MACS_peak_7388	17900	YES	NO	NO	NO	YES	NO	YES
LOC100188947	MACS_peak_1149;MACS_peak_2064	23148	YES	NO	NO	NO	YES	NO	YES
LOC100268168	MACS_peak_12219;MACS_peak_6732	1597	YES	YES	NO	NO	YES	NO	YES
LOC100289473	MACS_peak_4722;MACS_peak_8517	-29854	YES	YES	NO	NO	YES	NO	YES
LOC100289473	MACS_peak_4723;MACS_peak_8518	-36814	NO	YES	NO	NO	YES	NO	YES
LOC100499183	MACS_peak_14512;MACS_peak_7974	-35943	YES	NO	NO	NO	YES	NO	YES
LOC100505478	MACS_peak_15331;MACS_peak_8432	-9247	YES	NO	NO	NO	YES	NO	YES
LOC100505498	MACS_peak_7851;MACS_peak_4353	722210	YES	YES	NO	NO	NO	YES	YES
LOC100505716	MACS_peak_7244;MACS_peak_4041	35094	YES	NO	NO	NO	YES	NO	YES
LOC100505716	MACS_peak_4042;MACS_peak_7245	13638	YES	YES	NO	NO	YES	NO	YES
LOC100505782	MACS_peak_3288;MACS_peak_5949	1688	YES	NO	NO	NO	YES	NO	YES
LOC100505902	MACS_peak_5754;MACS_peak_10367	-18781	YES	YES	NO	NO	YES	NO	YES
LOC100505918	MACS_peak_523;MACS_peak_927	13600	YES	YES	NO	NO	NO	YES	YES
LOC100506047	MACS_peak_4092;MACS_peak_7345	60354	YES	YES	NO	NO	YES	NO	YES
LOC100506102	MACS_peak_6567;MACS_peak_11924	-126311	YES	NO	NO	NO	YES	NO	YES
LOC100506102	MACS_peak_11925;MACS_peak_6568	-131200	YES	NO	NO	NO	YES	NO	YES
LOC100506175	MACS_peak_4883;MACS_peak_8807	532	NO	NO	NO	NO	YES	NO	YES
LOC100506235	MACS_peak_4121;MACS_peak_7407	200151	YES	NO	NO	NO	YES	NO	YES
LOC100506299	MACS_peak_3950;MACS_peak_7093	39182	YES	NO	NO	NO	YES	NO	YES
LOC100506317	MACS_peak_7099;MACS_peak_3954	26741	YES	NO	NO	NO	YES	NO	YES
LOC100506331	MACS_peak_14888;MACS_peak_8176	175368	YES	NO	NO	NO	NO	YES	YES
LOC100506385	MACS_peak_9024;MACS_peak_5005	62184	YES	NO	NO	NO	YES	NO	YES
LOC100506465	MACS_peak_3860;MACS_peak_2114	45838	NO	NO	NO	NO	YES	NO	YES
LOC100506465	MACS_peak_2115;MACS_peak_3861	6631	YES	YES	NO	NO	YES	NO	YES
LOC100506532	MACS_peak_15443;MACS_peak_8489	17508	YES	YES	NO	NO	YES	NO	YES
LOC100506558	MACS_peak_7953;MACS_peak_14478	29651	YES	NO	NO	NO	YES	NO	YES
LOC100506585	MACS_peak_7650;MACS_peak_13928	239040	NO	NO	NO	NO	YES	NO	YES
LOC100506714	MACS_peak_5202;MACS_peak_9335	68410	YES	NO	NO	NO	YES	NO	YES
LOC100506737	MACS_peak_5205;MACS_peak_9339	-2801	YES	YES	NO	NO	YES	NO	YES
LOC100506858	MACS_peak_11257;MACS_peak_6217	162870	YES	NO	NO	NO	YES	NO	YES
LOC100507065	MACS_peak_3618;MACS_peak_1979	20223	NO	NO	NO	NO	YES	NO	YES
LOC100507065	MACS_peak_3617;MACS_peak_1978	56744	YES	NO	NO	NO	NO	YES	YES
LOC100507091	MACS_peak_2163;MACS_peak_3955	8640	YES	YES	NO	NO	YES	NO	YES
LOC100507103	MACS_peak_8339;MACS_peak_15179	-45934	YES	NO	NO	NO	YES	NO	YES
LOC100507156	MACS_peak_14060;MACS_peak_7733	17708	YES	NO	NO	NO	YES	NO	YES
LOC100507156	MACS_peak_14061;MACS_peak_7734	19735	NO	YES	NO	NO	YES	NO	YES
LOC100507156	MACS_peak_7732;MACS_peak_14059	9074	YES	NO	NO	NO	YES	NO	YES
LOC100507166	MACS_peak_5177;MACS_peak_2844	19964	YES	NO	NO	NO	YES	NO	YES
LOC100507194	MACS_peak_12284;MACS_peak_6766	-13724	YES	NO	NO	NO	YES	NO	YES
LOC100507267	MACS_peak_6716;MACS_peak_12195	45386	YES	NO	NO	NO	YES	NO	YES
LOC100507336	MACS_peak_6768;MACS_peak_12290	107332	YES	YES	NO	NO	NO	YES	YES
LOC100507391	MACS_peak_10377;MACS_peak_5760	32670	YES	NO	NO	NO	YES	NO	YES
LOC100507420	MACS_peak_7804;MACS_peak_14179	278458	YES	NO	NO	NO	YES	NO	YES
LOC100507420	MACS_peak_14180;MACS_peak_7805	276697	YES	NO	NO	NO	YES	NO	YES
LOC100507460	MACS_peak_4327;MACS_peak_7803	-15741	YES	NO	NO	NO	YES	NO	YES
LOC100507468	MACS_peak_13503;MACS_peak_7415	891056	YES	NO	NO	NO	YES	NO	YES
LOC100507530	MACS_peak_13944;MACS_peak_7661	17833	YES	YES	NO	NO	YES	NO	YES
LOC100507534	MACS_peak_5443;MACS_peak_3009	-127734	NO	NO	NO	NO	YES	NO	YES
LOC100507560	MACS_peak_1774;MACS_peak_3206	-25916	YES	NO	NO	NO	YES	NO	YES
LOC100507657	MACS_peak_9167;MACS_peak_5090	-107153	YES	NO	NO	NO	YES	NO	YES
LOC100507657	MACS_peak_5092;MACS_peak_9172	-58075	NO	YES	NO	NO	YES	NO	YES
LOC100507657	MACS_peak_5091;MACS_peak_9171	-70883	NO	YES	NO	NO	YES	NO	YES
LOC100507657	MACS_peak_9173;MACS_peak_5093	147052	YES	NO	NO	NO	YES	NO	YES
LOC100507657	MACS_peak_9174;MACS_peak_5094	164055	YES	YES	NO	NO	YES	NO	YES
LOC100507657	MACS_peak_9175;MACS_peak_5095	166324	YES	NO	NO	NO	YES	NO	YES
LOC100630918	MACS_peak_4216;MACS_peak_7596	39666	YES	YES	NO	NO	YES	NO	YES
LOC100652999	MACS_peak_3552;MACS_peak_1951	47795	YES	NO	NO	NO	YES	NO	YES
LOC100653515	MACS_peak_6266;MACS_peak_3488	13294	YES	NO	NO	NO	YES	NO	YES
LOC100996267	MACS_peak_2323;MACS_peak_4290	16239	YES	NO	NO	NO	YES	NO	YES
LOC100996345	MACS_peak_3030;MACS_peak_5481	-3248	YES	YES	NO	NO	YES	NO	YES
LOC100996345	MACS_peak_3031;MACS_peak_5482	-77636	YES	NO	NO	NO	YES	NO	YES
LOC100996664	MACS_peak_2489;MACS_peak_4572	-74125	YES	YES	NO	NO	YES	NO	YES
LOC100996664	MACS_peak_2487;MACS_peak_2487;MACS_peak_4567;MACS_peak_4568	51295	YES	YES	NO	NO	YES	NO	YES
LOC100996664	MACS_peak_4565;MACS_peak_2485	93080	YES	NO	NO	NO	YES	NO	YES
LOC100996664	MACS_peak_4570;MACS_peak_2488	-58781	YES	YES	NO	NO	YES	NO	YES
LOC100996671	MACS_peak_2179;MACS_peak_3980	21636	YES	NO	NO	NO	NO	YES	YES
LOC100996702	MACS_peak_401;MACS_peak_722	-15671	NO	YES	NO	NO	YES	NO	YES
LOC100996770	MACS_peak_4169;MACS_peak_7503	-110590	YES	YES	NO	NO	YES	NO	YES
LOC100996902	MACS_peak_4077;MACS_peak_7316	31255	YES	NO	NO	NO	YES	NO	YES
LOC101060179	MACS_peak_2657;MACS_peak_1490	26877	YES	NO	NO	NO	YES	NO	YES
LOC101060542	MACS_peak_6633;MACS_peak_3699	-14	YES	NO	NO	NO	YES	NO	YES
LOC101926923	MACS_peak_5772;MACS_peak_10396	60841	YES	NO	NO	NO	YES	NO	YES
LOC101926974	MACS_peak_4105;MACS_peak_7374	-189765	NO	NO	NO	NO	NO	YES	YES
LOC101926982	MACS_peak_3959;MACS_peak_7106	9157	YES	NO	NO	NO	YES	NO	YES
LOC101926988	MACS_peak_7622;MACS_peak_4225	-6222	YES	NO	NO	NO	YES	NO	YES
LOC101926989	MACS_peak_5146;MACS_peak_9249	-31401	YES	YES	NO	NO	YES	NO	YES
LOC101926989	MACS_peak_9250;MACS_peak_5147	-5853	YES	YES	NO	NO	YES	NO	YES
LOC101926997	MACS_peak_6309;MACS_peak_3513	216181	YES	NO	NO	NO	YES	NO	YES
LOC101926997	MACS_peak_3515;MACS_peak_6311	3190	YES	YES	NO	NO	YES	NO	YES
LOC101927000	MACS_peak_13162;MACS_peak_7226	-19238	YES	NO	NO	NO	YES	NO	YES
LOC101927013	MACS_peak_2087;MACS_peak_1166	10614	NO	YES	NO	NO	YES	NO	YES
LOC101927024	MACS_peak_8249;MACS_peak_15009	37612	YES	YES	NO	NO	YES	NO	YES
LOC101927028	MACS_peak_5527;MACS_peak_9937	58044	YES	NO	NO	NO	YES	NO	YES
LOC101927028	MACS_peak_5526;MACS_peak_5526;MACS_peak_9935;MACS_peak_9936	40622	YES	NO	NO	NO	YES	NO	YES
LOC101927043	MACS_peak_4117;MACS_peak_7400	-9969	YES	YES	NO	NO	YES	NO	YES
LOC101927063	MACS_peak_2098;MACS_peak_1174	1249	YES	NO	NO	NO	YES	NO	YES
LOC101927063	MACS_peak_1176;MACS_peak_2100	-29656	NO	YES	NO	NO	YES	NO	YES
LOC101927067	MACS_peak_14381;MACS_peak_7911	25616	YES	NO	NO	NO	YES	NO	YES
LOC101927116	MACS_peak_1918;MACS_peak_3495	23214	YES	NO	NO	NO	YES	NO	YES
LOC101927123	MACS_peak_5542;MACS_peak_9965	1047	YES	YES	NO	NO	YES	NO	YES
LOC101927134	MACS_peak_12094;MACS_peak_6666	727	YES	NO	NO	NO	YES	NO	YES
LOC101927141	MACS_peak_7923;MACS_peak_14407	-236167	YES	NO	NO	NO	YES	NO	YES
LOC101927144	MACS_peak_7427;MACS_peak_4130	-12036	YES	NO	NO	NO	YES	NO	YES
LOC101927147	MACS_peak_4710;MACS_peak_8490	-15099	YES	NO	NO	NO	NO	YES	YES
LOC101927149	MACS_peak_5543;MACS_peak_9966	11436	YES	NO	NO	NO	YES	NO	YES
LOC101927166	MACS_peak_6015;MACS_peak_3333	39015	YES	YES	NO	NO	YES	NO	YES
LOC101927166	MACS_peak_6014;MACS_peak_3332	27824	YES	YES	NO	NO	YES	NO	YES
LOC101927184	MACS_peak_6093;MACS_peak_11003;MACS_peak_11003;MACS_peak_6094	-78906	YES	NO	NO	NO	YES	NO	YES
LOC101927188	MACS_peak_3534;MACS_peak_6338	6452	YES	NO	NO	NO	NO	YES	YES
LOC101927191	MACS_peak_15047;MACS_peak_8266	11128	YES	NO	NO	NO	NO	YES	YES
LOC101927200	MACS_peak_4837;MACS_peak_8727	-7567	NO	NO	NO	NO	YES	NO	YES
LOC101927210	MACS_peak_3802;MACS_peak_6834	318099	YES	YES	NO	NO	YES	NO	YES
LOC101927218	MACS_peak_1189;MACS_peak_2126	21054	YES	YES	NO	NO	YES	NO	YES
LOC101927230	MACS_peak_3347;MACS_peak_6033	-4458	YES	YES	NO	NO	YES	NO	YES
LOC101927230	MACS_peak_3348;MACS_peak_6034	4504	YES	NO	NO	NO	YES	NO	YES
LOC101927234	MACS_peak_15046;MACS_peak_8265	2641	YES	YES	NO	NO	YES	NO	YES
LOC101927245	MACS_peak_7968;MACS_peak_14504	74898	YES	YES	NO	NO	YES	NO	YES
LOC101927273	MACS_peak_6563;MACS_peak_3663	129715	YES	NO	NO	NO	YES	NO	YES
LOC101927313	MACS_peak_5459;MACS_peak_3018	17064	YES	YES	NO	NO	YES	NO	YES
LOC101927315	MACS_peak_8113;MACS_peak_4488	40993	YES	NO	NO	NO	YES	NO	YES
LOC101927329	MACS_peak_15061;MACS_peak_8273	196301	YES	NO	NO	NO	NO	YES	YES
LOC101927355	MACS_peak_8761;MACS_peak_4855	-57589	YES	NO	NO	NO	YES	NO	YES
LOC101927371	MACS_peak_1195;MACS_peak_2138	-35420	YES	NO	NO	NO	NO	YES	YES
LOC101927417	MACS_peak_104;MACS_peak_104;MACS_peak_60;MACS_peak_61	-12832	YES	YES	NO	NO	YES	NO	YES
LOC101927417	MACS_peak_59;MACS_peak_103	-8786	YES	NO	NO	NO	YES	NO	YES
LOC101927425	MACS_peak_4959;MACS_peak_8919	-68896	YES	YES	NO	NO	YES	NO	YES
LOC101927436	MACS_peak_3969;MACS_peak_2171	-74262	YES	YES	NO	NO	YES	NO	YES
LOC101927438	MACS_peak_4163;MACS_peak_7492	32517	YES	YES	NO	NO	YES	NO	YES
LOC101927458	MACS_peak_542;MACS_peak_306	-131070	NO	NO	NO	NO	YES	NO	YES
LOC101927459	MACS_peak_14553;MACS_peak_7992	132856	YES	NO	NO	NO	YES	NO	YES
LOC101927460	MACS_peak_11876;MACS_peak_6547	-215559	YES	NO	NO	NO	YES	NO	YES
LOC101927492	MACS_peak_7686;MACS_peak_4257	-3563	YES	NO	NO	NO	YES	NO	YES
LOC101927512	MACS_peak_8796;MACS_peak_4876	-120	YES	NO	NO	NO	YES	NO	YES
LOC101927548	MACS_peak_3572;MACS_peak_6411	28922	YES	NO	NO	NO	YES	NO	YES
LOC101927571	MACS_peak_6424;MACS_peak_3579	91683	YES	NO	NO	NO	NO	YES	YES
LOC101927592	MACS_peak_2182;MACS_peak_3983	-65618	YES	NO	NO	NO	YES	NO	YES
LOC101927598	MACS_peak_4434;MACS_peak_2405	11143	YES	NO	NO	NO	YES	NO	YES
LOC101927616	MACS_peak_2183;MACS_peak_3984	108991	YES	NO	NO	NO	YES	NO	YES
LOC101927616	MACS_peak_3986;MACS_peak_2185	-54030	YES	NO	NO	NO	YES	NO	YES
LOC101927622	MACS_peak_5212;MACS_peak_9347	25121	YES	NO	NO	NO	YES	NO	YES
LOC101927635	MACS_peak_15543;MACS_peak_8533	10443	YES	NO	NO	NO	YES	NO	YES
LOC101927653	MACS_peak_3581;MACS_peak_1964	204271	YES	NO	NO	NO	NO	YES	YES
LOC101927657	MACS_peak_8054;MACS_peak_14664	108557	YES	YES	NO	NO	YES	NO	YES
LOC101927671	MACS_peak_1331;MACS_peak_2377	-11415	NO	YES	NO	NO	YES	NO	YES
LOC101927675	MACS_peak_6672;MACS_peak_12112	-25255	YES	NO	NO	NO	YES	NO	YES
LOC101927686	MACS_peak_7044;MACS_peak_12823	-36296	NO	NO	NO	NO	NO	YES	YES
LOC101927707	MACS_peak_6115;MACS_peak_11053	28249	YES	NO	NO	NO	YES	NO	YES
LOC101927722	MACS_peak_5218;MACS_peak_9355	157936	YES	NO	NO	NO	YES	NO	YES
LOC101927756	MACS_peak_2448;MACS_peak_4505	-54396	YES	YES	NO	NO	YES	NO	YES
LOC101927775	MACS_peak_9367;MACS_peak_5224	156964	YES	NO	NO	NO	YES	NO	YES
LOC101927780	MACS_peak_4513;MACS_peak_2454	-20631	YES	NO	NO	NO	YES	NO	YES
LOC101927787	MACS_peak_769;MACS_peak_1351	13479	YES	NO	NO	NO	YES	NO	YES
LOC101927789	MACS_peak_1532;MACS_peak_2750	17398	YES	YES	NO	NO	YES	NO	YES
LOC101927808	MACS_peak_10029;MACS_peak_5581	67407	YES	NO	NO	NO	NO	YES	YES
LOC101927834	MACS_peak_4323;MACS_peak_7790	7426	YES	NO	NO	NO	YES	NO	YES
LOC101927836	MACS_peak_7658;MACS_peak_13939	-157681	YES	NO	NO	NO	YES	NO	YES
LOC101927839	MACS_peak_5727;MACS_peak_3178	-39789	YES	NO	NO	NO	YES	NO	YES
LOC101927847	MACS_peak_8331;MACS_peak_15167	-27347	YES	NO	NO	NO	YES	NO	YES
LOC101927851	MACS_peak_1358;MACS_peak_772	34361	YES	NO	NO	NO	NO	YES	YES
LOC101927851	MACS_peak_773;MACS_peak_1359	2754	YES	NO	NO	NO	YES	NO	YES
LOC101927851	MACS_peak_1360;MACS_peak_774	-11776	YES	NO	NO	NO	YES	NO	YES
LOC101927855	MACS_peak_3383;MACS_peak_6094	28928	YES	YES	NO	NO	YES	NO	YES
LOC101927862	MACS_peak_12180;MACS_peak_6708	125939	NO	YES	NO	NO	YES	NO	YES
LOC101927867	MACS_peak_12293;MACS_peak_6769	-5773	NO	NO	NO	NO	YES	NO	YES
LOC101927868	MACS_peak_1281;MACS_peak_2287	63509	YES	NO	NO	NO	YES	NO	YES
LOC101927871	MACS_peak_323;MACS_peak_580	-163990	YES	NO	NO	NO	YES	NO	YES
LOC101927885	MACS_peak_6702;MACS_peak_12171	-77818	YES	NO	NO	NO	YES	NO	YES
LOC101927887	MACS_peak_8216;MACS_peak_4543	-4291	YES	NO	NO	NO	YES	NO	YES
LOC101927888	MACS_peak_6773;MACS_peak_12299	-5279	YES	NO	NO	NO	YES	NO	YES
LOC101927904	MACS_peak_1467;MACS_peak_826	-59434	YES	NO	NO	NO	YES	NO	YES
LOC101927906	MACS_peak_1368;MACS_peak_779	76	YES	NO	NO	NO	YES	NO	YES
LOC101927924	MACS_peak_4325;MACS_peak_7798	-121426	YES	NO	NO	NO	YES	NO	YES
LOC101927934	MACS_peak_11937;MACS_peak_6575	2884	YES	NO	NO	NO	YES	NO	YES
LOC101927934	MACS_peak_11938;MACS_peak_6576	4623	YES	YES	NO	NO	YES	NO	YES
LOC101927959	MACS_peak_7055;MACS_peak_12842	7291	NO	NO	NO	NO	YES	NO	YES
LOC101927962	MACS_peak_7651;MACS_peak_13929	-239837	NO	NO	NO	NO	YES	NO	YES
LOC101927962	MACS_peak_7654;MACS_peak_13933	94475	YES	YES	NO	NO	YES	NO	YES
LOC101927968	MACS_peak_2757;MACS_peak_1538	-4192	YES	NO	NO	NO	YES	NO	YES
LOC101927969	MACS_peak_12185;MACS_peak_6710	4480	YES	YES	NO	NO	YES	NO	YES
LOC101927989	MACS_peak_3710;MACS_peak_6660	-27881	NO	NO	NO	NO	YES	NO	YES
LOC101927993	MACS_peak_8350;MACS_peak_15195	3863	YES	NO	NO	NO	YES	NO	YES
LOC101928001	MACS_peak_6159;MACS_peak_6159;MACS_peak_3420;MACS_peak_3421	-134162	YES	NO	NO	NO	YES	NO	YES
LOC101928001	MACS_peak_3417;MACS_peak_6154	-43137	YES	NO	NO	NO	YES	NO	YES
LOC101928001	MACS_peak_6155;MACS_peak_3418	-50108	YES	NO	NO	NO	YES	NO	YES
LOC101928018	MACS_peak_3717;MACS_peak_6671	164304	YES	NO	NO	NO	YES	NO	YES
LOC101928018	MACS_peak_6672;MACS_peak_3718	61548	YES	NO	NO	NO	NO	YES	YES
LOC101928022	MACS_peak_10087;MACS_peak_5614	-48485	NO	NO	NO	NO	NO	YES	YES
LOC101928022	MACS_peak_5612;MACS_peak_10085	-12423	YES	NO	NO	NO	YES	NO	YES
LOC101928079	MACS_peak_630;MACS_peak_350	14286	YES	NO	NO	NO	YES	NO	YES
LOC101928119	MACS_peak_8352;MACS_peak_15199	24437	YES	NO	NO	NO	YES	NO	YES
LOC101928126	MACS_peak_5004;MACS_peak_9020	890	YES	YES	NO	NO	YES	NO	YES
LOC101928136	MACS_peak_6735;MACS_peak_12226	50	YES	YES	NO	NO	YES	NO	YES
LOC101928154	MACS_peak_6737;MACS_peak_12229	1827	YES	YES	NO	NO	YES	NO	YES
LOC101928176	MACS_peak_12236;MACS_peak_6741	-22256	YES	NO	NO	NO	YES	NO	YES
LOC101928176	MACS_peak_12232;MACS_peak_6739	-190036	YES	NO	NO	NO	YES	NO	YES
LOC101928208	MACS_peak_13300;MACS_peak_7296	2815	NO	NO	NO	NO	YES	NO	YES
LOC101928230	MACS_peak_5625;MACS_peak_3121	57527	YES	NO	NO	NO	YES	NO	YES
LOC101928260	MACS_peak_1413;MACS_peak_2532	9010	YES	YES	NO	NO	NO	YES	YES
LOC101928263	MACS_peak_5342;MACS_peak_9580	-5208	YES	NO	YES	NO	NO	NO	YES
LOC101928263	MACS_peak_5343;MACS_peak_9582	422	YES	NO	NO	NO	YES	NO	YES
LOC101928276	MACS_peak_5641;MACS_peak_3129	-13950	YES	NO	NO	NO	YES	NO	YES
LOC101928276	MACS_peak_3128;MACS_peak_5640	26	YES	NO	NO	NO	YES	NO	YES
LOC101928276	MACS_peak_3130;MACS_peak_5642	-45467	YES	YES	NO	NO	YES	NO	YES
LOC101928279	MACS_peak_5787;MACS_peak_10417	1550	YES	NO	NO	NO	YES	NO	YES
LOC101928299	MACS_peak_4338;MACS_peak_7822	81373	YES	YES	NO	NO	YES	NO	YES
LOC101928304	MACS_peak_12923;MACS_peak_7096	2616	YES	NO	NO	NO	YES	NO	YES
LOC101928352	MACS_peak_2518;MACS_peak_4610	7078	YES	NO	NO	NO	YES	NO	YES
LOC101928352	MACS_peak_4608;MACS_peak_2517	3529	YES	NO	NO	NO	YES	NO	YES
LOC101928363	MACS_peak_2654;MACS_peak_4865	12338	YES	NO	NO	NO	YES	NO	YES
LOC101928373	MACS_peak_7100;MACS_peak_12930	-14607	NO	NO	NO	NO	YES	NO	YES
LOC101928419	MACS_peak_11543;MACS_peak_6371	-424	YES	YES	NO	NO	YES	NO	YES
LOC101928423	MACS_peak_13808;MACS_peak_7584	-42305	YES	NO	NO	NO	YES	NO	YES
LOC101928456	MACS_peak_2118;MACS_peak_3863	-98782	YES	YES	NO	NO	NO	YES	YES
LOC101928460	MACS_peak_234;MACS_peak_133	-366392	YES	NO	NO	NO	YES	NO	YES
LOC101928461	MACS_peak_7102;MACS_peak_12932	-18689	YES	NO	NO	NO	NO	YES	YES
LOC101928518	MACS_peak_3726;MACS_peak_6694	-523	YES	NO	NO	NO	YES	NO	YES
LOC101928554	MACS_peak_1851;MACS_peak_3370	-60542	YES	YES	NO	NO	YES	NO	YES
LOC101928554	MACS_peak_3372;MACS_peak_1852	-103598	YES	NO	NO	NO	YES	NO	YES
LOC101928579	MACS_peak_8389;MACS_peak_15259	-79485	YES	NO	NO	NO	YES	NO	YES
LOC101928586	MACS_peak_3005;MACS_peak_1664	-49683	YES	NO	NO	NO	YES	NO	YES
LOC101928606	MACS_peak_7591;MACS_peak_13823	3467	YES	YES	NO	NO	YES	NO	YES
LOC101928606	MACS_peak_13824;MACS_peak_7592	1032	YES	NO	NO	NO	YES	NO	YES
LOC101928607	MACS_peak_9078;MACS_peak_5034	19404	NO	NO	NO	NO	YES	NO	YES
LOC101928611	MACS_peak_4932;MACS_peak_2692	11042	YES	YES	NO	NO	YES	NO	YES
LOC101928616	MACS_peak_4292;MACS_peak_2325	61536	YES	NO	NO	NO	YES	NO	YES
LOC101928618	MACS_peak_7324;MACS_peak_13346	20830	YES	NO	NO	NO	YES	NO	YES
LOC101928622	MACS_peak_5854;MACS_peak_10529	143077	NO	NO	NO	NO	YES	NO	YES
LOC101928623	MACS_peak_1544;MACS_peak_873	4188	YES	NO	NO	NO	YES	NO	YES
LOC101928623	MACS_peak_874;MACS_peak_1545	-4514	YES	NO	NO	NO	YES	NO	YES
LOC101928632	MACS_peak_13822;MACS_peak_7590	383	YES	NO	NO	NO	YES	NO	YES
LOC101928636	MACS_peak_9612;MACS_peak_5362	-15844	YES	NO	NO	NO	YES	NO	YES
LOC101928655	MACS_peak_875;MACS_peak_1546	-36917	YES	NO	NO	NO	NO	YES	YES
LOC101928694	MACS_peak_4941;MACS_peak_2697	28839	YES	NO	NO	NO	YES	NO	YES
LOC101928708	MACS_peak_3158;MACS_peak_5695	-66493	YES	NO	NO	NO	YES	NO	YES
LOC101928709	MACS_peak_13013;MACS_peak_7148	15391	YES	NO	NO	NO	YES	NO	YES
LOC101928744	MACS_peak_13370;MACS_peak_7336	-49141	YES	NO	NO	NO	NO	YES	YES
LOC101928782	MACS_peak_7607;MACS_peak_13847	155589	YES	NO	NO	NO	YES	NO	YES
LOC101928811	MACS_peak_31;MACS_peak_18	71089	YES	NO	NO	NO	YES	NO	YES
LOC101928836	MACS_peak_26;MACS_peak_15;MACS_peak_15;MACS_peak_27;MACS_peak_27;MACS_peak_16;MACS_peak_16;MACS_peak_28	141195	YES	YES	NO	NO	YES	NO	YES
LOC101928838	MACS_peak_9641;MACS_peak_5375	49	YES	NO	YES	NO	NO	NO	YES
LOC101928841	MACS_peak_4301;MACS_peak_2330	-769	YES	YES	NO	NO	YES	NO	YES
LOC101928855	MACS_peak_6281;MACS_peak_3497	-27632	YES	YES	NO	NO	YES	NO	YES
LOC101928855	MACS_peak_3498;MACS_peak_6282	-51042	YES	NO	NO	NO	YES	NO	YES
LOC101928855	MACS_peak_6280;MACS_peak_3495	13433	YES	NO	NO	NO	YES	NO	YES
LOC101928857	MACS_peak_11254;MACS_peak_6216	17206	YES	NO	NO	NO	YES	NO	YES
LOC101928869	MACS_peak_2610;MACS_peak_4774	-293377	YES	NO	NO	NO	YES	NO	YES
LOC101928872	MACS_peak_6743;MACS_peak_3751	-6811	YES	NO	NO	NO	YES	NO	YES
LOC101928875	MACS_peak_3044;MACS_peak_1680	14533	YES	NO	NO	NO	NO	YES	YES
LOC101928880	MACS_peak_3165;MACS_peak_5706	70857	YES	NO	NO	NO	YES	NO	YES
LOC101928880	MACS_peak_3164;MACS_peak_5705	51292	YES	NO	NO	NO	YES	NO	YES
LOC101928880	MACS_peak_3163;MACS_peak_5704	44680	YES	NO	NO	NO	YES	NO	YES
LOC101928881	MACS_peak_8408;MACS_peak_4660	-24121	YES	NO	NO	NO	YES	NO	YES
LOC101928905	MACS_peak_6206;MACS_peak_11232	15766	YES	NO	NO	NO	YES	NO	YES
LOC101928919	MACS_peak_1494;MACS_peak_2666	37136	YES	NO	NO	NO	YES	NO	YES
LOC101928919	MACS_peak_1495;MACS_peak_2667	25638	YES	NO	NO	NO	YES	NO	YES
LOC101928944	MACS_peak_1589;MACS_peak_2856	659194	YES	NO	NO	NO	YES	NO	YES
LOC101928946	MACS_peak_7183;MACS_peak_13078	264753	YES	NO	NO	NO	YES	NO	YES
LOC101928955	MACS_peak_4985;MACS_peak_2721	506	YES	YES	NO	NO	YES	NO	YES
LOC101928985	MACS_peak_1689;MACS_peak_3060	111573	YES	NO	NO	NO	NO	YES	YES
LOC101929082	MACS_peak_6440;MACS_peak_11674	-6252	YES	NO	NO	NO	YES	NO	YES
LOC101929097	MACS_peak_6707;MACS_peak_3734	-16147	NO	YES	NO	NO	YES	NO	YES
LOC101929110	MACS_peak_3814;MACS_peak_2092	-141661	YES	YES	NO	NO	YES	NO	YES
LOC101929131	MACS_peak_11694;MACS_peak_6452	27850	YES	YES	NO	NO	YES	NO	YES
LOC101929151	MACS_peak_5040;MACS_peak_2763	59920	YES	NO	NO	NO	YES	NO	YES
LOC101929151	MACS_peak_2762;MACS_peak_5039	77806	YES	NO	NO	NO	YES	NO	YES
LOC101929151	MACS_peak_5037;MACS_peak_2761	111478	YES	NO	NO	NO	YES	NO	YES
LOC101929153	MACS_peak_6223;MACS_peak_11265	-188331	YES	NO	NO	NO	YES	NO	YES
LOC101929155	MACS_peak_4731;MACS_peak_8531	-52153	YES	YES	NO	NO	YES	NO	YES
LOC101929156	MACS_peak_1708;MACS_peak_3091	43438	YES	NO	NO	NO	NO	YES	YES
LOC101929172	MACS_peak_7715;MACS_peak_14038	-155229	YES	NO	NO	NO	YES	NO	YES
LOC101929173	MACS_peak_2773;MACS_peak_5054	-56518	YES	YES	NO	NO	YES	NO	YES
LOC101929196	MACS_peak_5050;MACS_peak_2771	-106701	YES	NO	NO	NO	YES	NO	YES
LOC101929200	MACS_peak_6227;MACS_peak_11270	81187	YES	NO	NO	NO	YES	NO	YES
LOC101929201	MACS_peak_6454;MACS_peak_11697	24663	YES	NO	NO	NO	YES	NO	YES
LOC101929211	MACS_peak_14051;MACS_peak_7726	-17131	YES	NO	NO	NO	YES	NO	YES
LOC101929217	MACS_peak_7843;MACS_peak_14252	-30158	YES	YES	NO	NO	YES	NO	YES
LOC101929217	MACS_peak_14255;MACS_peak_7844	8396	YES	NO	NO	NO	YES	NO	YES
LOC101929223	MACS_peak_9672;MACS_peak_5390	-121	YES	NO	NO	NO	YES	NO	YES
LOC101929236	MACS_peak_1654;MACS_peak_934	55584	YES	NO	NO	NO	YES	NO	YES
LOC101929237	MACS_peak_7727;MACS_peak_14053	-12967	YES	NO	NO	NO	YES	NO	YES
LOC101929240	MACS_peak_6131;MACS_peak_3403	-43395	YES	YES	NO	NO	YES	NO	YES
LOC101929253	MACS_peak_2877;MACS_peak_5230	-983	YES	YES	NO	NO	YES	NO	YES
LOC101929258	MACS_peak_7739;MACS_peak_14069	-34745	YES	NO	NO	NO	YES	NO	YES
LOC101929263	MACS_peak_6878;MACS_peak_12501	-2140	YES	NO	NO	NO	YES	NO	YES
LOC101929268	MACS_peak_7841;MACS_peak_14249	-130898	YES	NO	NO	NO	YES	NO	YES
LOC101929268	MACS_peak_7840;MACS_peak_14248	-142893	YES	NO	NO	NO	YES	NO	YES
LOC101929286	MACS_peak_1102;MACS_peak_1966	50680	YES	NO	NO	NO	YES	NO	YES
LOC101929286	MACS_peak_1101;MACS_peak_1965	37678	YES	YES	NO	NO	YES	NO	YES
LOC101929301	MACS_peak_7352;MACS_peak_13404	-3661	YES	NO	NO	NO	NO	YES	YES
LOC101929304	MACS_peak_2935;MACS_peak_2935;MACS_peak_5309;MACS_peak_5310	43154	YES	NO	NO	NO	YES	NO	YES
LOC101929341	MACS_peak_7850;MACS_peak_14269	88386	YES	NO	NO	NO	NO	YES	YES
LOC101929347	MACS_peak_1106;MACS_peak_1973	-44682	YES	NO	NO	NO	YES	NO	YES
LOC101929358	MACS_peak_9959;MACS_peak_5539	-3561	YES	NO	NO	NO	YES	NO	YES
LOC101929370	MACS_peak_1110;MACS_peak_1979	-66510	YES	NO	NO	NO	YES	NO	YES
LOC101929379	MACS_peak_6238;MACS_peak_11293	15079	YES	NO	NO	NO	YES	NO	YES
LOC101929384	MACS_peak_1761;MACS_peak_3177	-20953	YES	YES	NO	NO	YES	NO	YES
LOC101929388	MACS_peak_1102;MACS_peak_617	-5623	YES	NO	NO	NO	YES	NO	YES
LOC101929447	MACS_peak_1703;MACS_peak_961	-17451	YES	NO	NO	NO	YES	NO	YES
LOC101929447	MACS_peak_1705;MACS_peak_962	-26778	YES	NO	NO	NO	YES	NO	YES
LOC101929448	MACS_peak_6032;MACS_peak_10880	73398	YES	NO	NO	NO	NO	YES	YES
LOC101929465	MACS_peak_990;MACS_peak_1748	-7982	YES	YES	NO	NO	YES	NO	YES
LOC101929470	MACS_peak_14128;MACS_peak_7777	57	NO	NO	NO	NO	YES	NO	YES
LOC101929475	MACS_peak_958;MACS_peak_1699	-4809	YES	NO	NO	NO	YES	NO	YES
LOC101929475	MACS_peak_959;MACS_peak_1700	-2798	YES	NO	NO	NO	YES	NO	YES
LOC101929480	MACS_peak_5240;MACS_peak_2885	-8159	YES	NO	NO	NO	NO	YES	YES
LOC101929484	MACS_peak_7222;MACS_peak_13150	-241	YES	NO	NO	NO	YES	NO	YES
LOC101929536	MACS_peak_291;MACS_peak_174	11072	NO	NO	NO	NO	YES	NO	YES
LOC101929539	MACS_peak_9160;MACS_peak_5085	37002	YES	YES	NO	NO	YES	NO	YES
LOC101929552	MACS_peak_3509;MACS_peak_6295	8185	YES	NO	NO	NO	NO	YES	YES
LOC101929559	MACS_peak_7313;MACS_peak_4074	52676	YES	NO	NO	NO	YES	NO	YES
LOC101929565	MACS_peak_677;MACS_peak_1201	-32071	YES	YES	NO	NO	YES	NO	YES
LOC101929567	MACS_peak_7092;MACS_peak_3949	-14688	YES	NO	NO	NO	YES	NO	YES
LOC101929584	MACS_peak_1776;MACS_peak_3208	76735	YES	YES	NO	NO	YES	NO	YES
LOC101929585	MACS_peak_7809;MACS_peak_14189	-219	YES	NO	NO	NO	YES	NO	YES
LOC101929585	MACS_peak_7810;MACS_peak_14190	-11731	YES	YES	NO	NO	YES	NO	YES
LOC101929585	MACS_peak_7808;MACS_peak_14188	5799	YES	NO	NO	NO	YES	NO	YES
LOC101929592	MACS_peak_198;MACS_peak_325	-101732	YES	NO	NO	NO	YES	NO	YES
LOC101929595	MACS_peak_6042;MACS_peak_10896	-2751	YES	NO	NO	YES	NO	NO	YES
LOC101929610	MACS_peak_14320;MACS_peak_7877	5997	YES	NO	NO	NO	YES	NO	YES
LOC101929683	MACS_peak_6914;MACS_peak_12566	-32130	YES	NO	NO	NO	YES	NO	YES
LOC101929685	MACS_peak_4783;MACS_peak_8639	-188383	NO	YES	NO	NO	YES	NO	YES
LOC101929685	MACS_peak_4782;MACS_peak_8638	-168225	YES	YES	NO	NO	YES	NO	YES
LOC101929691	MACS_peak_7115;MACS_peak_3964	4263	YES	NO	NO	NO	YES	NO	YES
LOC101929691	MACS_peak_3963;MACS_peak_7114	12289	YES	YES	NO	NO	YES	NO	YES
LOC101929715	MACS_peak_3966;MACS_peak_7119	66239	YES	NO	NO	NO	YES	NO	YES
LOC101929715	MACS_peak_3965;MACS_peak_7118	49303	YES	NO	NO	NO	YES	NO	YES
LOC101929715	MACS_peak_3967;MACS_peak_7120	90013	YES	NO	NO	NO	YES	NO	YES
LOC101929736	MACS_peak_7409;MACS_peak_13495	487302	YES	NO	NO	NO	YES	NO	YES
LOC101929746	MACS_peak_4809;MACS_peak_8679	3345	YES	NO	NO	NO	YES	NO	YES
LOC101929768	MACS_peak_6316;MACS_peak_11452	38232	YES	NO	NO	NO	NO	YES	YES
LOC101929770	MACS_peak_6918;MACS_peak_12569	-63756	YES	NO	NO	NO	YES	NO	YES
LOC128322	MACS_peak_400;MACS_peak_721	-12174	YES	YES	NO	NO	YES	NO	YES
LOC146795	MACS_peak_6197;MACS_peak_3444	19441	YES	YES	NO	NO	YES	NO	YES
LOC146795	MACS_peak_6196;MACS_peak_3443	16022	YES	NO	NO	NO	YES	NO	YES
LOC146795	MACS_peak_3445;MACS_peak_6198	44882	YES	YES	NO	NO	YES	NO	YES
LOC146795	MACS_peak_3446;MACS_peak_6199	50819	YES	YES	NO	NO	YES	NO	YES
LOC149684	MACS_peak_4825;MACS_peak_8705	-42218	YES	NO	NO	NO	YES	NO	YES
LOC151475	MACS_peak_8396;MACS_peak_4654	9304	NO	NO	NO	NO	YES	NO	YES
LOC151475	MACS_peak_4653;MACS_peak_8394	15517	YES	NO	NO	NO	YES	NO	YES
LOC151475	MACS_peak_8393;MACS_peak_4652	84788	YES	YES	NO	NO	YES	NO	YES
LOC152578	MACS_peak_10616;MACS_peak_5903	33418	YES	YES	NO	NO	YES	NO	YES
LOC283070	MACS_peak_1528;MACS_peak_860	12099	YES	NO	NO	NO	YES	NO	YES
LOC283278	MACS_peak_2482;MACS_peak_1388	-4275	YES	NO	NO	NO	YES	NO	YES
LOC283710	MACS_peak_4796;MACS_peak_2618	-5877	YES	NO	NO	NO	YES	NO	YES
LOC284080	MACS_peak_6032;MACS_peak_3345	3868	YES	NO	NO	NO	YES	NO	YES
LOC284080	MACS_peak_6031;MACS_peak_3344	27776	YES	NO	NO	NO	YES	NO	YES
LOC284191	MACS_peak_3223;MACS_peak_5817	-5209	YES	NO	NO	NO	YES	NO	YES
LOC284240	MACS_peak_6679;MACS_peak_3721	-6920	YES	NO	NO	NO	YES	NO	YES
LOC284581	MACS_peak_1141;MACS_peak_638	-77	NO	NO	NO	NO	YES	NO	YES
LOC284661	MACS_peak_7;MACS_peak_12	-36087	YES	NO	NO	NO	YES	NO	YES
LOC284898	MACS_peak_9165;MACS_peak_5088	-55580	NO	YES	NO	NO	YES	NO	YES
LOC284898	MACS_peak_5087;MACS_peak_9163	-47810	YES	NO	NO	NO	YES	NO	YES
LOC284898	MACS_peak_5086;MACS_peak_9162	15328	YES	NO	NO	NO	YES	NO	YES
LOC285593	MACS_peak_6733;MACS_peak_12223	-124532	YES	NO	NO	NO	YES	NO	YES
LOC285627	MACS_peak_12133;MACS_peak_6684	14805	YES	NO	NO	NO	YES	NO	YES
LOC339505	MACS_peak_86;MACS_peak_147	17352	YES	NO	NO	NO	YES	NO	YES
LOC339788	MACS_peak_7085;MACS_peak_3946	-107946	YES	NO	NO	NO	YES	NO	YES
LOC339978	MACS_peak_5911;MACS_peak_10632	107943	YES	NO	NO	NO	YES	NO	YES
LOC339988	MACS_peak_10432;MACS_peak_5796	1479	YES	NO	NO	NO	YES	NO	YES
LOC340073	MACS_peak_6579;MACS_peak_11944	1543	YES	NO	NO	NO	YES	NO	YES
LOC340090	MACS_peak_11659;MACS_peak_6432	-109536	YES	NO	NO	NO	YES	NO	YES
LOC340090	MACS_peak_11660;MACS_peak_6433	-119984	YES	NO	NO	NO	YES	NO	YES
LOC340113	MACS_peak_6296;MACS_peak_11409	102559	YES	YES	NO	NO	YES	NO	YES
LOC387810	MACS_peak_1675;MACS_peak_3030	-101470	YES	NO	NO	NO	NO	YES	YES
LOC388282	MACS_peak_3043;MACS_peak_5503	-120	YES	YES	NO	NO	YES	NO	YES
LOC389602	MACS_peak_7643;MACS_peak_13919	-10867	YES	NO	NO	NO	NO	YES	YES
LOC399715	MACS_peak_839;MACS_peak_1488	-50977	YES	NO	NO	NO	YES	NO	YES
LOC400620	MACS_peak_6218;MACS_peak_3453;MACS_peak_3453;MACS_peak_6219	11120	YES	NO	NO	NO	YES	NO	YES
LOC400620	MACS_peak_6220;MACS_peak_3454	13697	YES	NO	NO	NO	YES	NO	YES
LOC400748	MACS_peak_242;MACS_peak_136	-48427	YES	NO	NO	NO	YES	NO	YES
LOC400748	MACS_peak_137;MACS_peak_243	-33952	YES	NO	NO	NO	YES	NO	YES
LOC440313	MACS_peak_5222;MACS_peak_2871	63299	YES	NO	NO	NO	YES	NO	YES
LOC441728	MACS_peak_5079;MACS_peak_2787	643	YES	NO	NO	NO	YES	NO	YES
LOC642366	MACS_peak_11508;MACS_peak_6345	-112518	NO	NO	NO	NO	YES	NO	YES
LOC645166	MACS_peak_430;MACS_peak_786	839	YES	YES	NO	NO	YES	NO	YES
LOC646329	MACS_peak_7597;MACS_peak_13830	-107	YES	NO	NO	NO	YES	NO	YES
LOC646329	MACS_peak_13829;MACS_peak_7596	9139	YES	NO	NO	NO	YES	NO	YES
LOC648987	MACS_peak_11486;MACS_peak_6333	68055	YES	NO	NO	NO	YES	NO	YES
LOC654342	MACS_peak_7621;MACS_peak_4224	3101	YES	YES	NO	NO	YES	NO	YES
LOC654433	MACS_peak_4287;MACS_peak_7732	4668	YES	YES	NO	NO	YES	NO	YES
LOC728158	MACS_peak_2352;MACS_peak_1321	34056	YES	NO	NO	NO	YES	NO	YES
LOC728431	MACS_peak_161;MACS_peak_272	2564	YES	NO	NO	NO	YES	NO	YES
LOC729887	MACS_peak_5670;MACS_peak_3143	-16236	YES	YES	NO	YES	NO	NO	YES
LOC730338	MACS_peak_7363;MACS_peak_13424	-67155	YES	NO	NO	NO	YES	NO	YES
LOC730668	MACS_peak_5209;MACS_peak_9343	7057	YES	NO	NO	NO	YES	NO	YES
LOC84931	MACS_peak_7762;MACS_peak_4305	-80077	NO	YES	NO	NO	YES	NO	YES
LONRF2	MACS_peak_7652;MACS_peak_4235	30934	YES	NO	NO	NO	YES	NO	YES
LOXL2	MACS_peak_7735;MACS_peak_14062	-7410	YES	YES	NO	NO	YES	NO	YES
LOXL4	MACS_peak_2127;MACS_peak_1190	-1296	NO	NO	NO	NO	YES	NO	YES
LPIN1	MACS_peak_7136;MACS_peak_3974	-2376	YES	NO	NO	NO	YES	NO	YES
LPP	MACS_peak_5726;MACS_peak_10305	-46462	YES	NO	NO	NO	YES	NO	YES
LPXN	MACS_peak_2705;MACS_peak_1508	77	YES	NO	YES	NO	NO	NO	YES
LRP6	MACS_peak_1806;MACS_peak_3264	-6498	YES	NO	NO	NO	YES	NO	YES
LRRC17	MACS_peak_13706;MACS_peak_7526	-38643	YES	NO	NO	NO	YES	NO	YES
LRRC20	MACS_peak_1896;MACS_peak_1066	-917	YES	YES	YES	NO	YES	NO	YES
LRRC2-AS1	MACS_peak_9624;MACS_peak_5367	-455	NO	NO	NO	NO	YES	NO	YES
LRRC37A	MACS_peak_5998;MACS_peak_3320	-14236	YES	NO	NO	NO	YES	NO	YES
LRRC48	MACS_peak_5825;MACS_peak_3226	13450	YES	YES	NO	NO	YES	NO	YES
LTBP2	MACS_peak_4607;MACS_peak_2516	32285	YES	NO	NO	NO	YES	NO	YES
LTBP2	MACS_peak_4606;MACS_peak_2515	40267	NO	NO	NO	NO	YES	NO	YES
LTBP3	MACS_peak_2753;MACS_peak_1535	2026	YES	NO	YES	NO	NO	NO	YES
LTN1	MACS_peak_8980;MACS_peak_4984	172	YES	YES	YES	NO	NO	NO	YES
LY6K	MACS_peak_14826;MACS_peak_8137	-401	YES	YES	YES	NO	NO	NO	YES
LY9	MACS_peak_875;MACS_peak_493	17241	YES	NO	NO	NO	YES	NO	YES
LYSMD2	MACS_peak_4903;MACS_peak_2677	11639	YES	NO	NO	YES	NO	NO	YES
LYZL1	MACS_peak_935;MACS_peak_1656	-128808	YES	NO	NO	NO	YES	NO	YES
LZTS2	MACS_peak_1198;MACS_peak_2146	13396	YES	NO	NO	NO	NO	YES	YES
MACROD2-AS1	MACS_peak_8612;MACS_peak_4767	-68535	YES	NO	NO	NO	YES	NO	YES
MAD1L1	MACS_peak_7235;MACS_peak_13174	119829	YES	YES	NO	NO	YES	NO	YES
MAD2L1BP	MACS_peak_6912;MACS_peak_12561	461	YES	NO	YES	NO	NO	NO	YES
MAFB	MACS_peak_8719;MACS_peak_4833	123965	YES	NO	NO	NO	YES	NO	YES
MAFK	MACS_peak_13171;MACS_peak_7232	-621	YES	NO	YES	NO	NO	NO	YES
MAGOHB	MACS_peak_3251;MACS_peak_1801	-20886	YES	NO	NO	YES	NO	NO	YES
MALAT1	MACS_peak_1534;MACS_peak_2752	-5429	YES	YES	NO	NO	YES	NO	YES
MALL	MACS_peak_7713;MACS_peak_4273	14791	YES	NO	NO	NO	YES	NO	YES
MALL	MACS_peak_4275;MACS_peak_7715	-33399	YES	NO	NO	NO	YES	NO	YES
MALL	MACS_peak_7714;MACS_peak_4274	10295	YES	NO	NO	NO	YES	NO	YES
MANF	MACS_peak_9651;MACS_peak_5378	-44572	YES	NO	NO	NO	YES	NO	YES
MAP1LC3C	MACS_peak_798;MACS_peak_1410	8948	YES	NO	NO	NO	NO	YES	YES
MAP2K3	MACS_peak_3231;MACS_peak_5832	61	YES	NO	NO	NO	YES	NO	YES
MAP3K14	MACS_peak_3316;MACS_peak_5991	-3415	YES	YES	NO	NO	YES	NO	YES
MAP3K4	MACS_peak_7200;MACS_peak_13112	46692	YES	YES	NO	NO	YES	NO	YES
MAP3K7CL	MACS_peak_8983;MACS_peak_4985	14543	YES	YES	NO	NO	YES	NO	YES
MAPK1	MACS_peak_9122;MACS_peak_5062	29656	YES	NO	NO	NO	NO	YES	YES
MAPK8IP1	MACS_peak_1492;MACS_peak_2662	-5138	YES	YES	NO	NO	YES	NO	YES
MAPKAPK3	MACS_peak_5377;MACS_peak_9649	10458	YES	NO	NO	NO	YES	NO	YES
MAPRE2	MACS_peak_3613;MACS_peak_6480	1038	YES	NO	NO	YES	NO	NO	YES
MAPRE3	MACS_peak_7223;MACS_peak_4025	-3765	YES	YES	NO	NO	YES	NO	YES
MARCH3	MACS_peak_6551;MACS_peak_11887	28527	NO	NO	NO	NO	NO	YES	YES
MARCH4	MACS_peak_4575;MACS_peak_8260	73092	NO	NO	NO	NO	YES	NO	YES
MARCO	MACS_peak_7756;MACS_peak_4299	51134	YES	NO	NO	NO	YES	NO	YES
MARCO	MACS_peak_7755;MACS_peak_4298	32089	YES	NO	NO	NO	YES	NO	YES
MARVELD2	MACS_peak_6426;MACS_peak_11641	34992	NO	YES	NO	NO	YES	NO	YES
MAST2	MACS_peak_206;MACS_peak_337	-668	YES	NO	YES	NO	NO	NO	YES
MATN1-AS1	MACS_peak_238;MACS_peak_135	-206813	YES	NO	NO	NO	YES	NO	YES
MB	MACS_peak_5141;MACS_peak_9241	-6669	YES	NO	NO	NO	YES	NO	YES
MB21D2	MACS_peak_10351;MACS_peak_5748	24958	YES	YES	NO	NO	YES	NO	YES
MBP	MACS_peak_3713;MACS_peak_6667	37569	YES	YES	NO	NO	YES	NO	YES
MBP	MACS_peak_6668;MACS_peak_3714	3231	YES	NO	NO	NO	YES	NO	YES
MC2R	MACS_peak_3565;MACS_peak_6397	25817	YES	NO	NO	NO	NO	YES	YES
MCC	MACS_peak_6517;MACS_peak_11818	106272	YES	NO	NO	NO	YES	NO	YES
MCC	MACS_peak_11820;MACS_peak_6519	-602	YES	NO	YES	NO	NO	NO	YES
MCFD2	MACS_peak_4112;MACS_peak_7389	5965	YES	YES	YES	NO	NO	NO	YES
MCHR1	MACS_peak_9301;MACS_peak_5177	30953	YES	YES	NO	NO	YES	NO	YES
MDGA1	MACS_peak_6894;MACS_peak_12528	66396	YES	NO	NO	NO	YES	NO	YES
MDH1	MACS_peak_4158;MACS_peak_7480	17586	YES	NO	NO	NO	YES	NO	YES
MED15	MACS_peak_9117;MACS_peak_5058	-3195	NO	YES	NO	NO	YES	NO	YES
MED20	MACS_peak_12548;MACS_peak_6904	3417	YES	NO	NO	NO	YES	NO	YES
MED30	MACS_peak_14577;MACS_peak_8005	100909	YES	NO	NO	NO	YES	NO	YES
MED30	MACS_peak_8004;MACS_peak_14576	98663	YES	NO	NO	NO	YES	NO	YES
MEF2D	MACS_peak_478;MACS_peak_850	-2513	YES	YES	NO	NO	YES	NO	YES
MELK	MACS_peak_14990;MACS_peak_8233	12318	YES	YES	NO	NO	YES	NO	YES
MEOX1	MACS_peak_3305;MACS_peak_5969	-39132	YES	NO	NO	NO	YES	NO	YES
MEPE	MACS_peak_10807;MACS_peak_5993	-1935	YES	NO	NO	NO	YES	NO	YES
METRN	MACS_peak_5232;MACS_peak_2878	-2325	YES	NO	NO	NO	YES	NO	YES
MFGE8	MACS_peak_2828;MACS_peak_5151	-76559	YES	NO	NO	NO	YES	NO	YES
MFI2	MACS_peak_5769;MACS_peak_10392	-1809	YES	NO	YES	NO	NO	NO	YES
MFNG	MACS_peak_9262;MACS_peak_5152	-10725	YES	YES	NO	NO	YES	NO	YES
MGAT5B	MACS_peak_3468;MACS_peak_6241	-1256	YES	NO	YES	NO	NO	NO	YES
MGAT5B	MACS_peak_3469;MACS_peak_6242	352	YES	YES	YES	NO	NO	NO	YES
MGLL	MACS_peak_9968;MACS_peak_5544	-32205	YES	NO	NO	NO	YES	NO	YES
MGLL	MACS_peak_5545;MACS_peak_9970	19067	YES	NO	NO	NO	YES	NO	YES
MIAT	MACS_peak_5084;MACS_peak_9159	61637	NO	YES	NO	NO	YES	NO	YES
MICA	MACS_peak_12475;MACS_peak_6867	952	NO	NO	YES	NO	NO	NO	YES
MICAL2	MACS_peak_1369;MACS_peak_2450	-24019	YES	NO	NO	NO	YES	NO	YES
MICAL2	MACS_peak_1367;MACS_peak_2448	-34079	YES	NO	NO	NO	YES	NO	YES
MICAL2	MACS_peak_2452;MACS_peak_1371	13952	YES	NO	NO	NO	YES	NO	YES
MICAL2	MACS_peak_2447;MACS_peak_1366	-44055	YES	NO	NO	NO	YES	NO	YES
MICAL2	MACS_peak_1372;MACS_peak_2453	20996	NO	YES	NO	NO	YES	NO	YES
MICAL2	MACS_peak_2451;MACS_peak_1370	5239	YES	NO	NO	NO	YES	NO	YES
MICALCL	MACS_peak_2457;MACS_peak_1375	560	YES	NO	NO	NO	YES	NO	YES
MICALL1	MACS_peak_9265;MACS_peak_5154	-902	YES	NO	YES	NO	NO	NO	YES
MICALL2	MACS_peak_7230;MACS_peak_13168	42155	YES	YES	NO	NO	YES	NO	YES
MICALL2	MACS_peak_7231;MACS_peak_13170	640	YES	NO	YES	NO	NO	NO	YES
MIF	MACS_peak_5068;MACS_peak_9133	-5851	YES	NO	NO	NO	YES	NO	YES
MIR1180	MACS_peak_5827;MACS_peak_3228	-2454	YES	NO	NO	NO	YES	NO	YES
MIR1180	MACS_peak_5826;MACS_peak_3227	17331	YES	NO	NO	NO	YES	NO	YES
MIR1204	MACS_peak_14677;MACS_peak_8062	14420	NO	NO	NO	NO	YES	NO	YES
MIR1204	MACS_peak_14678;MACS_peak_8063	35855	YES	YES	NO	NO	YES	NO	YES
MIR1204	MACS_peak_14676;MACS_peak_8061	7596	NO	NO	NO	NO	YES	NO	YES
MIR1205	MACS_peak_14683;MACS_peak_8067	9527	YES	NO	NO	NO	YES	NO	YES
MIR1208	MACS_peak_14686;MACS_peak_8069	1281	YES	NO	NO	NO	YES	NO	YES
MIR1208	MACS_peak_8068;MACS_peak_14685	-22725	YES	NO	NO	NO	YES	NO	YES
MIR1208	MACS_peak_8070;MACS_peak_14688	26569	YES	YES	NO	NO	YES	NO	YES
MIR1237	MACS_peak_1525;MACS_peak_2740	17923	YES	NO	NO	NO	YES	NO	YES
MIR1265	MACS_peak_1542;MACS_peak_871	40442	NO	NO	NO	NO	YES	NO	YES
MIR1266	MACS_peak_2682;MACS_peak_4914	24237	YES	NO	NO	NO	YES	NO	YES
MIR1293	MACS_peak_3520;MACS_peak_1932	-13066	YES	NO	YES	NO	NO	NO	YES
MIR1322	MACS_peak_13973;MACS_peak_7679	25463	YES	NO	NO	NO	YES	NO	YES
MIR145	MACS_peak_6646;MACS_peak_12067	55434	YES	NO	NO	NO	YES	NO	YES
MIR145	MACS_peak_12066;MACS_peak_6645	15426	YES	NO	NO	NO	YES	NO	YES
MIR147B	MACS_peak_2665;MACS_peak_4884	23717	YES	YES	NO	NO	YES	NO	YES
MIR153-2	MACS_peak_13924;MACS_peak_7647	9285	YES	YES	NO	NO	YES	NO	YES
MIR1587	MACS_peak_15505;MACS_peak_8512	70734	YES	NO	NO	NO	YES	NO	YES
MIR183	MACS_peak_13816;MACS_peak_7587	-56565	NO	YES	NO	NO	YES	NO	YES
MIR184	MACS_peak_2792;MACS_peak_5087	-30507	YES	NO	NO	NO	YES	NO	YES
MIR190A	MACS_peak_2720;MACS_peak_4983	-53544	YES	NO	NO	NO	YES	NO	YES
MIR1913	MACS_peak_13140;MACS_peak_7217	-5845	YES	YES	NO	NO	YES	NO	YES
MIR196A1	MACS_peak_3336;MACS_peak_6018	-5503	YES	YES	NO	NO	YES	NO	YES
MIR199A1	MACS_peak_3767;MACS_peak_6772	4265	YES	NO	NO	NO	YES	NO	YES
MIR2054	MACS_peak_6088;MACS_peak_10994	228118	NO	NO	NO	NO	NO	YES	YES
MIR21	MACS_peak_3380;MACS_peak_6086	-11829	YES	NO	NO	NO	YES	NO	YES
MIR2114	MACS_peak_15655;MACS_peak_8578	-26867	YES	NO	NO	NO	NO	YES	YES
MIR23A	MACS_peak_3782;MACS_peak_6796	-10380	YES	YES	NO	NO	YES	NO	YES
MIR23A	MACS_peak_3784;MACS_peak_6798	-16884	YES	YES	NO	NO	YES	NO	YES
MIR23A	MACS_peak_6797;MACS_peak_3783	-14684	YES	NO	NO	NO	YES	NO	YES
MIR29B1	MACS_peak_7595;MACS_peak_13828	-9842	YES	NO	NO	NO	YES	NO	YES
MIR3116-2	MACS_peak_429;MACS_peak_254	-43377	YES	YES	NO	NO	YES	NO	YES
MIR3125	MACS_peak_3980;MACS_peak_7144	79211	YES	NO	NO	NO	NO	YES	YES
MIR3126	MACS_peak_4178;MACS_peak_7525	59518	YES	NO	NO	NO	YES	NO	YES
MIR3128	MACS_peak_8040;MACS_peak_4452	10758	YES	NO	NO	NO	NO	YES	YES
MIR3155B	MACS_peak_836;MACS_peak_1485	-5370	YES	NO	NO	NO	NO	YES	YES
MIR3164	MACS_peak_2782;MACS_peak_1552	-7574	NO	YES	NO	NO	YES	NO	YES
MIR3186	MACS_peak_3502;MACS_peak_6286	21133	YES	NO	NO	NO	YES	NO	YES
MIR3194	MACS_peak_8814;MACS_peak_4889	121753	YES	NO	NO	NO	YES	NO	YES
MIR3194	MACS_peak_4894;MACS_peak_8818	6104	YES	NO	NO	NO	YES	NO	YES
MIR3194	MACS_peak_4895;MACS_peak_8819	-4041	YES	NO	NO	NO	YES	NO	YES
MIR3194	MACS_peak_8817;MACS_peak_4892	86737	YES	YES	NO	NO	YES	NO	YES
MIR3194	MACS_peak_4896;MACS_peak_8820	-34660	YES	NO	NO	NO	YES	NO	YES
MIR3194	MACS_peak_8815;MACS_peak_4890	117369	YES	YES	NO	NO	YES	NO	YES
MIR3194	MACS_peak_4891;MACS_peak_8816	92298	YES	NO	NO	NO	YES	NO	YES
MIR3198-2	MACS_peak_1954;MACS_peak_3558	1576	NO	YES	NO	NO	YES	NO	YES
MIR3198-2	MACS_peak_3557;MACS_peak_1953	8746	YES	NO	NO	NO	YES	NO	YES
MIR3200	MACS_peak_5117;MACS_peak_9203	-13971	YES	NO	NO	NO	YES	NO	YES
MIR3201	MACS_peak_9361;MACS_peak_5219	-86095	YES	NO	NO	NO	YES	NO	YES
MIR330	MACS_peak_6963;MACS_peak_3887	8372	YES	NO	NO	NO	NO	YES	YES
MIR34A	MACS_peak_35;MACS_peak_63	-12235	YES	YES	NO	NO	YES	NO	YES
MIR3659	MACS_peak_167;MACS_peak_280	49428	NO	NO	NO	NO	YES	NO	YES
MIR3909	MACS_peak_5138;MACS_peak_9236	22533	YES	NO	NO	NO	YES	NO	YES
MIR3918	MACS_peak_13095;MACS_peak_7197	-19884	NO	NO	NO	NO	YES	NO	YES
MIR3922	MACS_peak_3807;MACS_peak_2086	12349	YES	NO	NO	NO	YES	NO	YES
MIR4253	MACS_peak_95;MACS_peak_163	30842	YES	NO	NO	NO	YES	NO	YES
MIR4262	MACS_peak_3976;MACS_peak_7137	6619	YES	NO	NO	NO	YES	NO	YES
MIR4268	MACS_peak_8296;MACS_peak_4596	-62675	YES	NO	NO	NO	NO	YES	YES
MIR4279	MACS_peak_6291;MACS_peak_11404	-52122	NO	NO	NO	NO	YES	NO	YES
MIR4279	MACS_peak_6293;MACS_peak_11406	-108816	YES	NO	NO	NO	YES	NO	YES
MIR4287	MACS_peak_14104;MACS_peak_7760	-45299	YES	NO	NO	NO	YES	NO	YES
MIR4293	MACS_peak_1540;MACS_peak_870	-13885	YES	NO	NO	NO	YES	NO	YES
MIR4422	MACS_peak_231;MACS_peak_386	85142	YES	YES	NO	NO	YES	NO	YES
MIR4422	MACS_peak_232;MACS_peak_387	203703	YES	YES	NO	NO	YES	NO	YES
MIR4462	MACS_peak_12526;MACS_peak_6893	1165	YES	NO	NO	NO	YES	NO	YES
MIR4466	MACS_peak_7180;MACS_peak_13076	-48782	YES	YES	NO	NO	YES	NO	YES
MIR4472-2	MACS_peak_2133;MACS_peak_3893	-26819	YES	YES	NO	NO	YES	NO	YES
MIR4472-2	MACS_peak_3890;MACS_peak_2131	37704	YES	NO	NO	NO	YES	NO	YES
MIR4472-2	MACS_peak_3892;MACS_peak_2132	1778	NO	NO	NO	NO	YES	NO	YES
MIR4476	MACS_peak_14993;MACS_peak_8235	-30561	YES	NO	NO	NO	YES	NO	YES
MIR4499	MACS_peak_2200;MACS_peak_4018	74320	YES	YES	NO	NO	YES	NO	YES
MIR4518	MACS_peak_5426;MACS_peak_2999	-5866	YES	YES	NO	NO	NO	YES	YES
MIR4534	MACS_peak_5155;MACS_peak_9267	11326	YES	NO	NO	NO	YES	NO	YES
MIR4634	MACS_peak_6744;MACS_peak_12240	74098	YES	NO	NO	NO	YES	NO	YES
MIR4637	MACS_peak_6263;MACS_peak_11333	16188	YES	NO	NO	NO	YES	NO	YES
MIR4642	MACS_peak_12567;MACS_peak_6917	54797	YES	NO	NO	NO	YES	NO	YES
MIR4654	MACS_peak_886;MACS_peak_501	-20169	YES	NO	NO	NO	YES	NO	YES
MIR4655	MACS_peak_7233;MACS_peak_13172	-39157	YES	NO	NO	NO	YES	NO	YES
MIR4668	MACS_peak_15314;MACS_peak_8419	109817	YES	NO	NO	NO	YES	NO	YES
MIR4668	MACS_peak_15311;MACS_peak_8416	33501	NO	YES	NO	NO	YES	NO	YES
MIR4681	MACS_peak_1283;MACS_peak_2289;MACS_peak_2289;MACS_peak_1284	-61561	YES	YES	NO	NO	YES	NO	YES
MIR4681	MACS_peak_1282;MACS_peak_2288	-71209	YES	NO	NO	NO	YES	NO	YES
MIR4708	MACS_peak_2470;MACS_peak_4542	43830	YES	YES	NO	NO	YES	NO	YES
MIR4714	MACS_peak_5206;MACS_peak_2865	-56624	YES	NO	NO	NO	YES	NO	YES
MIR4720	MACS_peak_3133;MACS_peak_5646	20841	NO	NO	NO	NO	YES	NO	YES
MIR4744	MACS_peak_6532;MACS_peak_3645	32462	YES	YES	NO	NO	YES	NO	YES
MIR4756	MACS_peak_4918;MACS_peak_8847	667	YES	YES	NO	NO	YES	NO	YES
MIR4771-2	MACS_peak_4279;MACS_peak_7720	65176	YES	NO	NO	NO	YES	NO	YES
MIR4788	MACS_peak_10001;MACS_peak_5560	-10478	YES	NO	NO	NO	YES	NO	YES
MIR5188	MACS_peak_2175;MACS_peak_3973	12716	YES	YES	NO	NO	YES	NO	YES
MIR5191	MACS_peak_614;MACS_peak_1098	-4762	YES	NO	NO	NO	YES	NO	YES
MIR5191	MACS_peak_1097;MACS_peak_613	-6155	YES	NO	NO	NO	YES	NO	YES
MIR5194	MACS_peak_8081;MACS_peak_14716	8736	YES	YES	NO	NO	YES	NO	YES
MIR5194	MACS_peak_8080;MACS_peak_14715	24017	YES	NO	NO	NO	YES	NO	YES
MIR548AO	MACS_peak_7826;MACS_peak_14221	119302	YES	NO	NO	NO	YES	NO	YES
MIR548H3	MACS_peak_3210;MACS_peak_5800	196179	YES	NO	NO	NO	YES	NO	YES
MIR548Q	MACS_peak_858;MACS_peak_1526	16005	YES	NO	NO	NO	YES	NO	YES
MIR554	MACS_peak_802;MACS_peak_442	1606	NO	NO	NO	NO	YES	NO	YES
MIR569	MACS_peak_10207;MACS_peak_5682	-84033	YES	NO	NO	NO	YES	NO	YES
MIR5690	MACS_peak_6882;MACS_peak_12506	58620	YES	YES	NO	NO	YES	NO	YES
MIR5702	MACS_peak_4635;MACS_peak_8366	-3298	YES	NO	NO	NO	YES	NO	YES
MIR5704	MACS_peak_5550;MACS_peak_9985	81836	YES	NO	YES	NO	NO	NO	YES
MIR5708	MACS_peak_14388;MACS_peak_7915	59369	NO	NO	NO	NO	YES	NO	YES
MIR5708	MACS_peak_7916;MACS_peak_14390	106701	YES	NO	NO	NO	YES	NO	YES
MIR5708	MACS_peak_7914;MACS_peak_7914;MACS_peak_14385;MACS_peak_14386	16268	YES	YES	NO	NO	YES	NO	YES
MIR590	MACS_peak_7436;MACS_peak_13538	8769	YES	YES	NO	NO	YES	NO	YES
MIR597	MACS_peak_7675;MACS_peak_13966	62364	YES	YES	NO	NO	YES	NO	YES
MIR604	MACS_peak_1661;MACS_peak_936	43210	YES	NO	NO	NO	YES	NO	YES
MIR606	MACS_peak_1942;MACS_peak_1090	-21909	YES	YES	NO	NO	YES	NO	YES
MIR645	MACS_peak_8805;MACS_peak_4882	-24004	YES	YES	NO	NO	YES	NO	YES
MIR646	MACS_peak_8897;MACS_peak_4947	-58880	YES	NO	NO	NO	YES	NO	YES
MIR944	MACS_peak_5732;MACS_peak_10319	-5109	YES	YES	NO	NO	YES	NO	YES
MKI67IP	MACS_peak_4310;MACS_peak_7769	37088	YES	YES	NO	NO	YES	NO	YES
MKL1	MACS_peak_5174;MACS_peak_9299	5681	YES	YES	NO	NO	NO	YES	YES
MKLN1	MACS_peak_7602;MACS_peak_13837	78739	YES	NO	NO	NO	YES	NO	YES
MKLN1-AS2	MACS_peak_13840;MACS_peak_7603	82865	YES	NO	NO	NO	YES	NO	YES
MKS1	MACS_peak_3370;MACS_peak_6070	-4679	YES	NO	NO	NO	NO	YES	YES
MLPH	MACS_peak_8474;MACS_peak_4701	-20735	YES	NO	NO	NO	YES	NO	YES
MLPH	MACS_peak_8476;MACS_peak_4703	15392	YES	YES	NO	NO	YES	NO	YES
MLPH	MACS_peak_8475;MACS_peak_4702	13837	YES	YES	NO	NO	YES	NO	YES
MLXIPL	MACS_peak_13527;MACS_peak_7426	-11924	YES	NO	NO	NO	YES	NO	YES
MMP2	MACS_peak_3034;MACS_peak_5486	-7036	YES	NO	NO	NO	YES	NO	YES
MMP24	MACS_peak_4814;MACS_peak_8686	-11253	NO	YES	NO	NO	YES	NO	YES
MN1	MACS_peak_9177;MACS_peak_5096	82528	YES	NO	NO	NO	YES	NO	YES
MOCS3	MACS_peak_4887;MACS_peak_8812	21514	NO	NO	NO	NO	YES	NO	YES
MPV17	MACS_peak_7226;MACS_peak_4027	1770	YES	NO	YES	NO	NO	NO	YES
MRAS	MACS_peak_5565;MACS_peak_10014	41381	YES	NO	NO	NO	YES	NO	YES
MROH5	MACS_peak_8132;MACS_peak_14816	-61419	YES	NO	NO	NO	YES	NO	YES
MROH5	MACS_peak_14817;MACS_peak_8133	-117818	YES	NO	NO	NO	YES	NO	YES
MRPL15	MACS_peak_14282;MACS_peak_7857	18358	YES	YES	NO	NO	NO	YES	YES
MRPL16	MACS_peak_2716;MACS_peak_1514	23125	YES	NO	NO	NO	NO	YES	YES
MRPL33	MACS_peak_4031;MACS_peak_7231	-50691	YES	YES	NO	NO	YES	NO	YES
MRPL33	MACS_peak_4032;MACS_peak_7232	-9825	YES	YES	NO	NO	YES	NO	YES
MRPL33	MACS_peak_7233;MACS_peak_4033	28093	YES	YES	NO	NO	YES	NO	YES
MRPS10	MACS_peak_6907;MACS_peak_12553	-6856	YES	NO	NO	NO	YES	NO	YES
MRPS10	MACS_peak_12555;MACS_peak_6908	-98668	YES	NO	NO	NO	YES	NO	YES
MRPS22	MACS_peak_10024;MACS_peak_5574	-44550	YES	NO	NO	NO	YES	NO	YES
MRPS22	MACS_peak_5575;MACS_peak_10025	-33616	YES	YES	NO	NO	YES	NO	YES
MRVI1	MACS_peak_2433;MACS_peak_1360	-7603	YES	NO	NO	NO	YES	NO	YES
MTMR3	MACS_peak_5109;MACS_peak_9196	24747	YES	NO	NO	NO	NO	YES	YES
MTRNR2L3	MACS_peak_8880;MACS_peak_4936	-1919	YES	NO	NO	NO	YES	NO	YES
MTUS1	MACS_peak_7699;MACS_peak_14009	7364	NO	YES	NO	NO	NO	YES	YES
MTX3	MACS_peak_6455;MACS_peak_11700	34787	YES	NO	NO	NO	YES	NO	YES
MUC13	MACS_peak_9946;MACS_peak_5533	-51294	YES	YES	NO	NO	YES	NO	YES
MYC	MACS_peak_14675;MACS_peak_8060	20254	YES	YES	NO	NO	YES	NO	YES
MYEOV	MACS_peak_2787;MACS_peak_1556	27582	YES	NO	NO	NO	YES	NO	YES
MYEOV	MACS_peak_1553;MACS_peak_2784	-13203	YES	NO	NO	NO	YES	NO	YES
MYEOV	MACS_peak_2785;MACS_peak_1554	3781	YES	NO	YES	NO	YES	NO	YES
MYEOV	MACS_peak_2786;MACS_peak_1555	7752	YES	YES	NO	NO	YES	NO	YES
MYH15	MACS_peak_5465;MACS_peak_9834	57025	YES	NO	NO	NO	NO	YES	YES
MYH16	MACS_peak_13670;MACS_peak_7506	1103	YES	YES	NO	NO	YES	NO	YES
MYH9	MACS_peak_9245;MACS_peak_5143	58751	YES	YES	NO	NO	YES	NO	YES
MYH9	MACS_peak_5145;MACS_peak_9247	22905	YES	NO	NO	NO	YES	NO	YES
MYH9	MACS_peak_5144;MACS_peak_9246	56716	YES	NO	NO	NO	YES	NO	YES
MYL12B	MACS_peak_6313;MACS_peak_3518	42772	YES	NO	NO	NO	NO	YES	YES
MYL2	MACS_peak_3843;MACS_peak_2106	27505	YES	YES	NO	NO	YES	NO	YES
MYO10	MACS_peak_11344;MACS_peak_6271	-76134	YES	NO	NO	NO	YES	NO	YES
MYO10	MACS_peak_11341;MACS_peak_6268	47652	YES	NO	NO	NO	YES	NO	YES
MYO10	MACS_peak_6267;MACS_peak_11340	65657	YES	YES	NO	NO	YES	NO	YES
MYO10	MACS_peak_6270;MACS_peak_11343	-64187	YES	YES	NO	NO	YES	NO	YES
MYO1E	MACS_peak_4946;MACS_peak_2701	22554	YES	NO	NO	NO	NO	YES	YES
MYOF	MACS_peak_2084;MACS_peak_1163	13658	YES	YES	NO	NO	YES	NO	YES
MYOF	MACS_peak_2082;MACS_peak_1161	45391	YES	NO	NO	NO	YES	NO	YES
MYOF	MACS_peak_1165;MACS_peak_2086	6305	YES	NO	NO	NO	NO	YES	YES
MYOF	MACS_peak_2083;MACS_peak_1162	23374	YES	YES	NO	NO	YES	NO	YES
MYOF	MACS_peak_2085;MACS_peak_1164	11121	YES	YES	NO	NO	YES	NO	YES
MYOM2	MACS_peak_13938;MACS_peak_7657	223191	NO	YES	NO	NO	YES	NO	YES
MYPN	MACS_peak_1877;MACS_peak_1055	-8876	YES	NO	NO	NO	NO	YES	YES
MYPN	MACS_peak_1879;MACS_peak_1056	26827	YES	NO	YES	NO	NO	NO	YES
NAA20	MACS_peak_8630;MACS_peak_4777	-23675	YES	NO	NO	NO	YES	NO	YES
NAA25	MACS_peak_2110;MACS_peak_3849	11987	YES	NO	NO	NO	NO	YES	YES
NABP1	MACS_peak_4500;MACS_peak_8133	-84094	YES	NO	NO	NO	YES	NO	YES
NACAP1	MACS_peak_7964;MACS_peak_14494	-80703	YES	NO	NO	NO	YES	NO	YES
NAGPA	MACS_peak_5256;MACS_peak_2894	-8503	YES	YES	NO	NO	YES	NO	YES
NAMA	MACS_peak_8377;MACS_peak_15239	-57972	YES	NO	NO	NO	NO	YES	YES
NAMPT	MACS_peak_13722;MACS_peak_7536	68567	YES	NO	NO	NO	NO	YES	YES
NANOS3	MACS_peak_3785;MACS_peak_6799	3171	YES	YES	NO	NO	YES	NO	YES
NAT10	MACS_peak_2580;MACS_peak_1446	87586	NO	NO	NO	NO	YES	NO	YES
NAV2	MACS_peak_1404;MACS_peak_2507	-103320	YES	NO	NO	NO	YES	NO	YES
NCALD	MACS_peak_14499;MACS_peak_7967	143599	YES	NO	NO	NO	YES	NO	YES
NCK2	MACS_peak_7695;MACS_peak_4263	22219	YES	NO	NO	NO	YES	NO	YES
NCKAP5	MACS_peak_4331;MACS_peak_7810	-176747	YES	NO	NO	NO	NO	YES	YES
NCOA1	MACS_peak_7205;MACS_peak_4013	-35213	YES	NO	NO	NO	YES	NO	YES
NCOA3	MACS_peak_4861;MACS_peak_8769	-48575	YES	NO	NO	NO	YES	NO	YES
NCOR2	MACS_peak_3964;MACS_peak_2168	3412	YES	YES	NO	NO	YES	NO	YES
NCOR2	MACS_peak_2170;MACS_peak_3966	5590	YES	NO	NO	NO	YES	NO	YES
NCOR2	MACS_peak_2169;MACS_peak_3965	-22882	NO	NO	NO	NO	YES	NO	YES
NDRG1	MACS_peak_8100;MACS_peak_14750	-84649	YES	YES	NO	NO	YES	NO	YES
NDRG4	MACS_peak_5507;MACS_peak_3046	-4094	YES	NO	NO	NO	YES	NO	YES
NDST1	MACS_peak_6654;MACS_peak_12075	-12722	YES	YES	NO	NO	YES	NO	YES
NDST1	MACS_peak_12078;MACS_peak_6656	9549	NO	YES	NO	NO	YES	NO	YES
NDST1	MACS_peak_6653;MACS_peak_12074	-15959	YES	YES	NO	NO	YES	NO	YES
NDST1	MACS_peak_12076;MACS_peak_6655	-1	YES	YES	NO	NO	YES	NO	YES
NDUFS8	MACS_peak_2777;MACS_peak_1548	-2419	YES	NO	NO	NO	NO	YES	YES
NDUFV2	MACS_peak_3547;MACS_peak_6359	-85154	YES	NO	NO	NO	YES	NO	YES
NDUFV2	MACS_peak_3545;MACS_peak_6357	-153918	YES	NO	NO	NO	YES	NO	YES
NEBL-AS1	MACS_peak_899;MACS_peak_1589	10108	YES	NO	NO	NO	YES	NO	YES
NEDD9	MACS_peak_12339;MACS_peak_6799	63856	YES	NO	NO	NO	YES	NO	YES
NEK2	MACS_peak_1195;MACS_peak_672	-366	YES	NO	YES	NO	NO	NO	YES
NEK6	MACS_peak_8455;MACS_peak_15380	-38719	YES	NO	NO	NO	NO	YES	YES
NEK6	MACS_peak_15383;MACS_peak_8457	17416	YES	NO	NO	NO	YES	NO	YES
NENF	MACS_peak_1200;MACS_peak_676	52672	YES	NO	NO	NO	YES	NO	YES
NES	MACS_peak_851;MACS_peak_479;MACS_peak_479;MACS_peak_852	16265	YES	YES	NO	NO	YES	NO	YES
NEURL	MACS_peak_1208;MACS_peak_2164	10606	YES	NO	NO	NO	YES	NO	YES
NEURL	MACS_peak_1207;MACS_peak_2163	-1942	YES	YES	NO	NO	YES	NO	YES
NEURL3	MACS_peak_7630;MACS_peak_4229	80044	YES	NO	NO	NO	YES	NO	YES
NF2	MACS_peak_9191;MACS_peak_5106	18704	NO	NO	NO	NO	YES	NO	YES
NFATC2	MACS_peak_4901;MACS_peak_8824	-68564	YES	NO	NO	NO	YES	NO	YES
NFATC2	MACS_peak_4900;MACS_peak_8823	-23449	YES	YES	NO	NO	YES	NO	YES
NFATC2	MACS_peak_4899;MACS_peak_8821	-1042	YES	NO	YES	NO	NO	NO	YES
NFE2L2	MACS_peak_4451;MACS_peak_8039	-8508	NO	NO	NO	NO	YES	NO	YES
NFE4	MACS_peak_7529;MACS_peak_13712	18410	YES	NO	NO	NO	YES	NO	YES
NFX1	MACS_peak_14967;MACS_peak_8221	30418	YES	NO	NO	NO	NO	YES	YES
NGF	MACS_peak_741;MACS_peak_415;MACS_peak_415;MACS_peak_742	-91584	YES	NO	NO	NO	YES	NO	YES
NHP2L1	MACS_peak_5185;MACS_peak_9311	21378	YES	YES	NO	NO	YES	NO	YES
NID1	MACS_peak_782;MACS_peak_1376	65550	YES	YES	NO	NO	YES	NO	YES
NIN	MACS_peak_4422;MACS_peak_2393	-15554	YES	NO	NO	NO	NO	YES	YES
NKIRAS2	MACS_peak_5951;MACS_peak_3290	4801	YES	YES	NO	NO	YES	NO	YES
NLRP8	MACS_peak_7052;MACS_peak_3933	10657	YES	NO	NO	NO	YES	NO	YES
NMNAT3	MACS_peak_5577;MACS_peak_10027	-94893	YES	NO	NO	NO	YES	NO	YES
NMT1	MACS_peak_5986;MACS_peak_3313	31801	YES	NO	NO	NO	YES	NO	YES
NNMT	MACS_peak_1682;MACS_peak_3047	-678	YES	YES	YES	NO	NO	NO	YES
NOG	MACS_peak_6056;MACS_peak_3361	105570	YES	YES	NO	NO	YES	NO	YES
NOL10	MACS_peak_7122;MACS_peak_3969	35724	YES	NO	NO	NO	YES	NO	YES
NOS1AP	MACS_peak_885;MACS_peak_500	-14562	YES	NO	NO	NO	YES	NO	YES
NOX5	MACS_peak_2755;MACS_peak_5027	19784	YES	NO	NO	NO	YES	NO	YES
NPAS2	MACS_peak_4240;MACS_peak_7657	1561	YES	NO	YES	NO	NO	NO	YES
NPFFR1	MACS_peak_1893;MACS_peak_1065	16369	YES	NO	NO	NO	YES	NO	YES
NPR2	MACS_peak_8228;MACS_peak_14983	6488	YES	NO	NO	NO	NO	YES	YES
NPTX2	MACS_peak_7502;MACS_peak_13664	-61541	YES	NO	NO	NO	YES	NO	YES
NR2E3	MACS_peak_5057;MACS_peak_2775	-20279	NO	YES	NO	NO	YES	NO	YES
NR2E3	MACS_peak_2776;MACS_peak_5058	-19170	YES	YES	NO	NO	YES	NO	YES
NR2F2	MACS_peak_2858;MACS_peak_5196	-51674	YES	YES	NO	NO	YES	NO	YES
NR3C1	MACS_peak_6609;MACS_peak_12004	143785	YES	NO	NO	NO	YES	NO	YES
NRD1	MACS_peak_368;MACS_peak_223	-19211	YES	NO	NO	NO	YES	NO	YES
NRG1	MACS_peak_14159;MACS_peak_7793	-6508	YES	NO	NO	NO	YES	NO	YES
NRG1-IT3	MACS_peak_14155;MACS_peak_7791	-97032	NO	NO	NO	NO	NO	YES	YES
NRP1	MACS_peak_1708;MACS_peak_965	71106	YES	YES	NO	NO	YES	NO	YES
NRP2	MACS_peak_4536;MACS_peak_8206	18722	YES	YES	NO	NO	YES	NO	YES
NRROS	MACS_peak_5767;MACS_peak_10390	11332	YES	YES	NO	NO	NO	YES	YES
NSA2	MACS_peak_6443;MACS_peak_11681	-4225	YES	NO	NO	YES	NO	NO	YES
NSFL1C	MACS_peak_4720;MACS_peak_8513	-2428	YES	NO	NO	NO	YES	NO	YES
NTF3	MACS_peak_3210;MACS_peak_1778	171439	YES	NO	NO	NO	YES	NO	YES
NTSR1	MACS_peak_8909;MACS_peak_4955	32071	YES	NO	NO	NO	YES	NO	YES
NUAK1	MACS_peak_3816;MACS_peak_2093	109322	NO	NO	NO	NO	NO	YES	YES
NUAK2	MACS_peak_1138;MACS_peak_636	7172	YES	YES	NO	NO	YES	NO	YES
NUAK2	MACS_peak_635;MACS_peak_1137	10905	YES	NO	NO	NO	YES	NO	YES
NUBP1	MACS_peak_2925;MACS_peak_5295	-5086	YES	NO	NO	NO	YES	NO	YES
NUCB2	MACS_peak_2483;MACS_peak_1389	-3645	YES	YES	NO	NO	NO	YES	YES
NUMBL	MACS_peak_6905;MACS_peak_3846	24058	YES	YES	NO	NO	YES	NO	YES
NUP210	MACS_peak_9439;MACS_peak_5269	40944	YES	NO	NO	NO	YES	NO	YES
OC90	MACS_peak_14737;MACS_peak_8094	1437	YES	NO	NO	NO	NO	YES	YES
OCA2	MACS_peak_4778;MACS_peak_2612	255018	YES	NO	NO	NO	YES	NO	YES
OCIAD2	MACS_peak_10609;MACS_peak_5899	-6457	YES	NO	NO	NO	YES	NO	YES
OLFML2A	MACS_peak_8458;MACS_peak_15388	11757	YES	NO	NO	NO	YES	NO	YES
OLFML3	MACS_peak_730;MACS_peak_406	53589	YES	NO	NO	NO	YES	NO	YES
OLIG2	MACS_peak_4999;MACS_peak_9009	16657	YES	NO	NO	NO	NO	YES	YES
OPCML	MACS_peak_1757;MACS_peak_3173	-103486	YES	NO	NO	NO	YES	NO	YES
OPRK1	MACS_peak_7854;MACS_peak_14276	-262658	YES	NO	NO	NO	YES	NO	YES
OPTC	MACS_peak_1110;MACS_peak_620	18842	NO	NO	NO	NO	YES	NO	YES
OR5B3	MACS_peak_2703;MACS_peak_1506	9051	YES	NO	NO	NO	NO	YES	YES
ORM1	MACS_peak_8425;MACS_peak_15323	-43919	YES	NO	NO	NO	YES	NO	YES
ORM1	MACS_peak_8424;MACS_peak_15322	-45484	YES	NO	NO	NO	YES	NO	YES
ORMDL3	MACS_peak_5925;MACS_peak_3271	-2021	YES	YES	NO	NO	YES	NO	YES
OSBP2	MACS_peak_5118;MACS_peak_9205	-15900	YES	NO	NO	NO	YES	NO	YES
OSBPL7	MACS_peak_3327;MACS_peak_6005	11399	YES	YES	NO	NO	YES	NO	YES
OSBPL9	MACS_peak_221;MACS_peak_364	20348	YES	YES	NO	NO	YES	NO	YES
OXTR	MACS_peak_9400;MACS_peak_5247	-76189	YES	NO	NO	NO	YES	NO	YES
P2RX4	MACS_peak_2150;MACS_peak_3931	-19107	NO	YES	NO	NO	YES	NO	YES
PACRGL	MACS_peak_10488;MACS_peak_5830	-84674	YES	NO	NO	NO	YES	NO	YES
PADI2	MACS_peak_70;MACS_peak_124	-9090	YES	YES	NO	NO	NO	YES	YES
PADI3	MACS_peak_126;MACS_peak_71	-15501	YES	YES	NO	NO	YES	NO	YES
PAK6	MACS_peak_2647;MACS_peak_4848	13837	YES	NO	NO	NO	YES	NO	YES
PALLD	MACS_peak_6170;MACS_peak_11156	-42259	YES	NO	NO	NO	NO	YES	YES
PANX1	MACS_peak_2921;MACS_peak_1626	-1124	YES	NO	NO	NO	YES	NO	YES
PAPL	MACS_peak_3837;MACS_peak_6891	-10499	YES	YES	NO	NO	YES	NO	YES
PAQR6	MACS_peak_847;MACS_peak_476	-14695	YES	NO	NO	NO	YES	NO	YES
PARD3	MACS_peak_976;MACS_peak_1720	118564	YES	NO	NO	NO	YES	NO	YES
PARD6B	MACS_peak_4885;MACS_peak_8810	30662	YES	YES	NO	NO	YES	NO	YES
PARD6B	MACS_peak_4884;MACS_peak_8808	-6263	YES	NO	NO	NO	YES	NO	YES
PARVB	MACS_peak_5195;MACS_peak_9327	11425	YES	NO	NO	NO	YES	NO	YES
PBDC1	MACS_peak_15588;MACS_peak_8554	589	YES	NO	YES	NO	NO	NO	YES
PBOV1	MACS_peak_12945;MACS_peak_7110	-70449	YES	NO	NO	NO	YES	NO	YES
PBX1	MACS_peak_902;MACS_peak_507	-62534	YES	NO	NO	NO	YES	NO	YES
PC	MACS_peak_2766;MACS_peak_1543	-12777	YES	YES	NO	NO	YES	NO	YES
PCBP3	MACS_peak_9097;MACS_peak_5045	-18557	YES	NO	NO	NO	YES	NO	YES
PCBP3	MACS_peak_9096;MACS_peak_5044	15415	YES	NO	NO	NO	YES	NO	YES
PCGF5	MACS_peak_2058;MACS_peak_1147	1434	YES	NO	NO	NO	YES	NO	YES
PCID2	MACS_peak_4300;MACS_peak_2329	20515	YES	YES	NO	NO	YES	NO	YES
PCNXL2	MACS_peak_1340;MACS_peak_760	677	YES	NO	YES	NO	NO	NO	YES
PCOLCE2	MACS_peak_5591;MACS_peak_10046	2181	YES	YES	YES	NO	NO	NO	YES
PDE1C	MACS_peak_7306;MACS_peak_13318	-85514	YES	NO	NO	NO	YES	NO	YES
PDE2A	MACS_peak_2816;MACS_peak_1572	-1261	YES	NO	YES	NO	NO	NO	YES
PDE4D	MACS_peak_6387;MACS_peak_11574	-26482	YES	NO	NO	NO	NO	YES	YES
PDE4DIP	MACS_peak_425;MACS_peak_774	-14094	YES	NO	NO	NO	NO	YES	YES
PDE6A	MACS_peak_6648;MACS_peak_12069	6094	YES	NO	NO	NO	YES	NO	YES
PDGFB	MACS_peak_5165;MACS_peak_9288	35345	YES	YES	NO	NO	YES	NO	YES
PDGFB	MACS_peak_5166;MACS_peak_9290	26246	YES	YES	NO	NO	YES	NO	YES
PDGFRA	MACS_peak_5910;MACS_peak_10630	-63766	NO	YES	NO	NO	YES	NO	YES
PDHB	MACS_peak_5389;MACS_peak_9671	49628	YES	NO	NO	NO	YES	NO	YES
PDLIM2	MACS_peak_14049;MACS_peak_7725	1664	YES	NO	YES	NO	NO	NO	YES
PDLIM4	MACS_peak_6563;MACS_peak_11915	2823	YES	NO	NO	NO	YES	NO	YES
PDP1	MACS_peak_7944;MACS_peak_14461	115566	YES	NO	NO	NO	YES	NO	YES
PDP2	MACS_peak_3071;MACS_peak_5536	-7169	YES	NO	NO	NO	YES	NO	YES
PDXK	MACS_peak_5031;MACS_peak_9074	-237	YES	NO	NO	NO	YES	NO	YES
PDZD2	MACS_peak_11401;MACS_peak_6290	12449	YES	YES	NO	NO	NO	YES	YES
PEAR1	MACS_peak_481;MACS_peak_855	3311	YES	NO	NO	NO	YES	NO	YES
PEPD	MACS_peak_6863;MACS_peak_3819	48671	YES	NO	NO	NO	NO	YES	YES
PER1	MACS_peak_3199;MACS_peak_5776	12907	YES	YES	NO	NO	NO	YES	YES
PEX14	MACS_peak_41;MACS_peak_76	4142	YES	YES	NO	NO	YES	NO	YES
PEX14	MACS_peak_40;MACS_peak_75	-13387	YES	NO	NO	NO	YES	NO	YES
PEX26	MACS_peak_9113;MACS_peak_5055	-20033	YES	YES	NO	NO	YES	NO	YES
PEX6	MACS_peak_12559;MACS_peak_6911	7894	YES	NO	NO	NO	YES	NO	YES
PFDN1	MACS_peak_6594;MACS_peak_11973	51353	NO	NO	NO	NO	YES	NO	YES
PFKFB3	MACS_peak_837;MACS_peak_1486	-16471	YES	NO	NO	NO	NO	YES	YES
PFN1	MACS_peak_3185;MACS_peak_5744	3716	YES	NO	NO	NO	NO	YES	YES
PGM1	MACS_peak_259;MACS_peak_441	39715	YES	NO	NO	NO	YES	NO	YES
PGPEP1L	MACS_peak_5210;MACS_peak_2868	99297	NO	NO	NO	NO	YES	NO	YES
PGS1	MACS_peak_6261;MACS_peak_3485	11922	NO	YES	NO	NO	YES	NO	YES
PHF21B	MACS_peak_5201;MACS_peak_9334	-62575	NO	NO	NO	NO	YES	NO	YES
PHF21B	MACS_peak_5200;MACS_peak_9333	-54838	YES	NO	NO	NO	YES	NO	YES
PHLDA1	MACS_peak_3680;MACS_peak_2015	53660	YES	NO	NO	NO	YES	NO	YES
PHLDA2	MACS_peak_1339;MACS_peak_2386	-797	YES	NO	YES	NO	NO	NO	YES
PHLDA3	MACS_peak_1093;MACS_peak_610;MACS_peak_610;MACS_peak_1094	7500	YES	NO	NO	NO	YES	NO	YES
PHLDB1	MACS_peak_3079;MACS_peak_1702	9334	YES	NO	NO	NO	YES	NO	YES
PHLDB2	MACS_peak_5477;MACS_peak_9857	6951	YES	NO	NO	NO	NO	YES	YES
PHLDB2	MACS_peak_5483;MACS_peak_9862	-8402	NO	NO	NO	NO	YES	NO	YES
PHYHIP	MACS_peak_14044;MACS_peak_7721	4158	YES	YES	YES	NO	NO	NO	YES
PI4K2A	MACS_peak_1187;MACS_peak_2121	8498	YES	NO	NO	NO	YES	NO	YES
PIANP	MACS_peak_1787;MACS_peak_3220	-567	YES	YES	NO	NO	YES	NO	YES
PIGV	MACS_peak_207;MACS_peak_114	-14822	YES	NO	NO	NO	YES	NO	YES
PIK3CB	MACS_peak_5569;MACS_peak_10021	-4488	YES	NO	NO	NO	NO	YES	YES
PIK3CD	MACS_peak_67;MACS_peak_39	56839	YES	NO	NO	NO	NO	YES	YES
PIK3CD	MACS_peak_66;MACS_peak_38	-9606	YES	YES	NO	NO	YES	NO	YES
PIK3R1	MACS_peak_6421;MACS_peak_11635	51066	YES	NO	NO	NO	YES	NO	YES
PIM1	MACS_peak_12521;MACS_peak_6888	-32152	YES	YES	NO	NO	YES	NO	YES
PIM3	MACS_peak_9373;MACS_peak_5228	10290	YES	NO	NO	NO	YES	NO	YES
PIN4P1	MACS_peak_2657;MACS_peak_4873	-35392	YES	NO	NO	NO	YES	NO	YES
PISD	MACS_peak_9209;MACS_peak_5119	-8066	YES	NO	NO	NO	NO	YES	YES
PITPNC1	MACS_peak_3425;MACS_peak_6165	43116	YES	YES	NO	NO	YES	NO	YES
PKD1L2	MACS_peak_3131;MACS_peak_5643	54	YES	NO	NO	NO	YES	NO	YES
PKIG	MACS_peak_4843;MACS_peak_8737	-5525	YES	YES	NO	NO	YES	NO	YES
PKIG	MACS_peak_4842;MACS_peak_8735	21361	YES	NO	NO	NO	NO	YES	YES
PKM	MACS_peak_2778;MACS_peak_5059	-46	YES	NO	YES	NO	NO	NO	YES
PLA2G12A	MACS_peak_10902;MACS_peak_6045	8808	YES	NO	NO	NO	NO	YES	YES
PLA2G6	MACS_peak_9269;MACS_peak_5156	3540	YES	YES	NO	NO	YES	NO	YES
PLAU	MACS_peak_1927;MACS_peak_1082	-4122	NO	YES	NO	NO	YES	NO	YES
PLAU	MACS_peak_1080;MACS_peak_1925	-16374	YES	NO	NO	NO	YES	NO	YES
PLAU	MACS_peak_1081;MACS_peak_1926	-11822	YES	YES	NO	NO	YES	NO	YES
PLB1	MACS_peak_7254;MACS_peak_4048	114532	YES	NO	NO	NO	YES	NO	YES
PLB1	MACS_peak_4044;MACS_peak_7249	-50132	YES	NO	NO	NO	YES	NO	YES
PLB1	MACS_peak_7252;MACS_peak_4046	88310	YES	YES	NO	NO	YES	NO	YES
PLCB4	MACS_peak_8566;MACS_peak_4747	-16979	YES	NO	NO	NO	YES	NO	YES
PLCD3	MACS_peak_3314;MACS_peak_5987	8258	YES	NO	NO	NO	YES	NO	YES
PLCXD2	MACS_peak_9855;MACS_peak_5475	21116	YES	NO	NO	NO	YES	NO	YES
PLEC	MACS_peak_14833;MACS_peak_8143	-655	YES	NO	YES	NO	NO	NO	YES
PLEC	MACS_peak_14832;MACS_peak_8142	2559	YES	NO	YES	NO	NO	NO	YES
PLEC	MACS_peak_8144;MACS_peak_14834	-2103	YES	NO	YES	NO	NO	NO	YES
PLEK2	MACS_peak_4554;MACS_peak_2477	-1950	YES	NO	YES	NO	NO	NO	YES
PLEKHA2	MACS_peak_14205;MACS_peak_7819	-9078	YES	NO	NO	NO	YES	NO	YES
PLEKHA6	MACS_peak_1124;MACS_peak_627	-11991	YES	NO	NO	NO	YES	NO	YES
PLEKHG3	MACS_peak_4533;MACS_peak_2463	3019	YES	NO	NO	NO	YES	NO	YES
PLEKHG4	MACS_peak_3074;MACS_peak_5541	201	YES	NO	NO	NO	NO	YES	YES
PLEKHG6	MACS_peak_1781;MACS_peak_3214	-29842	YES	NO	NO	NO	YES	NO	YES
PLEKHG6	MACS_peak_1782;MACS_peak_3215	-23098	YES	YES	NO	NO	YES	NO	YES
PLEKHG6	MACS_peak_3216;MACS_peak_1783	10925	YES	NO	NO	NO	YES	NO	YES
PLEKHM1	MACS_peak_5993;MACS_peak_3317	2881	YES	NO	NO	NO	NO	YES	YES
PLIN3	MACS_peak_6733;MACS_peak_3746	-2242	YES	YES	NO	NO	YES	NO	YES
PLXDC1	MACS_peak_5918;MACS_peak_3269	12312	YES	NO	NO	NO	YES	NO	YES
PMEPA1	MACS_peak_4938;MACS_peak_8883	-61207	YES	NO	NO	NO	YES	NO	YES
PMEPA1	MACS_peak_8881;MACS_peak_4937	-7815	YES	NO	NO	NO	YES	NO	YES
PMF1	MACS_peak_844;MACS_peak_475	1524	YES	NO	YES	NO	NO	NO	YES
PMS2P3	MACS_peak_13546;MACS_peak_7444	-3484	YES	NO	NO	NO	NO	YES	YES
PODXL	MACS_peak_7604;MACS_peak_13843	-69262	YES	NO	NO	NO	YES	NO	YES
PODXL	MACS_peak_7605;MACS_peak_13845	-76939	YES	NO	NO	NO	YES	NO	YES
POFUT2	MACS_peak_5039;MACS_peak_9085	59475	YES	NO	NO	NO	NO	YES	YES
POP4	MACS_peak_3806;MACS_peak_6842	-22791	YES	NO	NO	NO	NO	YES	YES
POPDC2	MACS_peak_5514;MACS_peak_9915	22446	YES	NO	NO	NO	YES	NO	YES
POPDC2	MACS_peak_5515;MACS_peak_9916	16907	YES	NO	NO	NO	YES	NO	YES
POU2F2	MACS_peak_3850;MACS_peak_6916	18715	YES	YES	NO	NO	YES	NO	YES
PP2672	MACS_peak_1354;MACS_peak_770	13834	YES	NO	NO	NO	NO	YES	YES
PPAPDC1A	MACS_peak_2301;MACS_peak_1289	-34251	YES	NO	NO	NO	YES	NO	YES
PPAPDC1A	MACS_peak_1288;MACS_peak_2300	-40854	YES	NO	NO	NO	YES	NO	YES
PPAPDC1A	MACS_peak_1290;MACS_peak_2302	-32846	YES	NO	NO	NO	YES	NO	YES
PPARD	MACS_peak_6879;MACS_peak_12502	48920	NO	NO	NO	NO	YES	NO	YES
PPCDC	MACS_peak_5076;MACS_peak_2783	84683	YES	NO	NO	NO	YES	NO	YES
PPFIA1	MACS_peak_1563;MACS_peak_2802	-26328	YES	YES	NO	NO	YES	NO	YES
PPIB	MACS_peak_4996;MACS_peak_4996;MACS_peak_2732;MACS_peak_2733	-84438	YES	NO	NO	NO	NO	YES	YES
PPIF	MACS_peak_1113;MACS_peak_1984	-15797	YES	NO	NO	NO	YES	NO	YES
PPL	MACS_peak_5255;MACS_peak_2893	-8273	YES	YES	NO	NO	YES	NO	YES
PPL	MACS_peak_5254;MACS_peak_2892	-6326	YES	NO	NO	NO	YES	NO	YES
PPP1R12B	MACS_peak_618;MACS_peak_1107	49229	YES	YES	NO	NO	YES	NO	YES
PPP1R14C	MACS_peak_7155;MACS_peak_13024	72670	YES	NO	NO	NO	YES	NO	YES
PPP1R2	MACS_peak_10378;MACS_peak_5763	-2889	YES	NO	NO	NO	NO	YES	YES
PPP2R2A	MACS_peak_14094;MACS_peak_7753	-99699	YES	YES	NO	NO	YES	NO	YES
PPP2R2C	MACS_peak_5794;MACS_peak_10430	13741	YES	NO	NO	NO	YES	NO	YES
PPP2R4	MACS_peak_8472;MACS_peak_15417	28538	YES	NO	NO	NO	YES	NO	YES
PPP2R5E	MACS_peak_4524;MACS_peak_2459	35983	YES	NO	NO	NO	NO	YES	YES
PPY2	MACS_peak_5843;MACS_peak_3238	5222	YES	NO	NO	NO	YES	NO	YES
PRDM1	MACS_peak_7025;MACS_peak_12780	60934	YES	NO	NO	NO	YES	NO	YES
PRDM10	MACS_peak_3146;MACS_peak_1742	-12796	YES	NO	YES	NO	NO	NO	YES
PRDX3	MACS_peak_2286;MACS_peak_1280	-11664	YES	YES	NO	NO	YES	NO	YES
PRICKLE2	MACS_peak_5395;MACS_peak_9682	-13746	YES	NO	NO	NO	YES	NO	YES
PRICKLE2	MACS_peak_5397;MACS_peak_9687	-72997	YES	NO	NO	NO	YES	NO	YES
PRKAG2	MACS_peak_13904;MACS_peak_7636	-17887	YES	NO	NO	NO	YES	NO	YES
PRKCA	MACS_peak_3415;MACS_peak_6151	-26569	YES	NO	NO	NO	YES	NO	YES
PRKCA	MACS_peak_3414;MACS_peak_6150	-29512	YES	NO	NO	NO	YES	NO	YES
PRKCE	MACS_peak_7372;MACS_peak_4104	286546	NO	YES	NO	NO	YES	NO	YES
PRKCE	MACS_peak_4103;MACS_peak_7371	268766	NO	NO	NO	NO	YES	NO	YES
PRKCE	MACS_peak_4102;MACS_peak_7369	261151	NO	YES	NO	NO	NO	YES	YES
PRKCI	MACS_peak_5676;MACS_peak_10195	36275	YES	YES	NO	NO	YES	NO	YES
PRLR	MACS_peak_6309;MACS_peak_11429	-18416	YES	NO	NO	NO	YES	NO	YES
PRLR	MACS_peak_11428;MACS_peak_6308	-11774	YES	YES	NO	NO	YES	NO	YES
PRMT8	MACS_peak_1770;MACS_peak_3195	-80731	YES	NO	NO	NO	YES	NO	YES
PROC	MACS_peak_4320;MACS_peak_7786	-20115	YES	NO	NO	NO	YES	NO	YES
PRPF40B	MACS_peak_1928;MACS_peak_3514	4385	YES	NO	NO	NO	NO	YES	YES
PRR16	MACS_peak_6533;MACS_peak_11846	-12037	NO	NO	NO	NO	YES	NO	YES
PRSS23	MACS_peak_2891;MACS_peak_1610	-56534	YES	NO	NO	NO	YES	NO	YES
PRSS23	MACS_peak_2889;MACS_peak_1609;MACS_peak_1609;MACS_peak_2890	-58938	YES	NO	NO	NO	YES	NO	YES
PRSS3	MACS_peak_14970;MACS_peak_8224	14837	YES	NO	NO	NO	YES	NO	YES
PRTFDC1	MACS_peak_1625;MACS_peak_918	43606	YES	NO	NO	NO	YES	NO	YES
PSAP	MACS_peak_1072;MACS_peak_1908	-20181	YES	YES	NO	NO	NO	YES	YES
PSG10P	MACS_peak_6924;MACS_peak_3856	4401	YES	YES	NO	NO	YES	NO	YES
PSG11	MACS_peak_3860;MACS_peak_6928	4466	YES	YES	NO	NO	YES	NO	YES
PSG5	MACS_peak_3862;MACS_peak_6931	4354	YES	YES	NO	NO	YES	NO	YES
PSG7	MACS_peak_3858;MACS_peak_6926	4459	NO	YES	NO	NO	YES	NO	YES
PSG9	MACS_peak_6933;MACS_peak_3864	4215	NO	YES	NO	NO	YES	NO	YES
PSMD3	MACS_peak_3272;MACS_peak_5926	-1429	YES	YES	YES	NO	YES	NO	YES
PSMG4	MACS_peak_12286;MACS_peak_6767	65718	YES	YES	NO	NO	YES	NO	YES
PTHLH	MACS_peak_3389;MACS_peak_1862	3051	YES	NO	YES	NO	NO	NO	YES
PTHLH	MACS_peak_3391;MACS_peak_1863	-51227	YES	NO	NO	NO	YES	NO	YES
PTK2	MACS_peak_8129;MACS_peak_14809	-15497	YES	YES	NO	NO	YES	NO	YES
PTK2	MACS_peak_14808;MACS_peak_8128	-9347	YES	NO	NO	NO	YES	NO	YES
PTPN1	MACS_peak_8801;MACS_peak_4880	-17038	YES	NO	NO	NO	YES	NO	YES
PTPN1	MACS_peak_8799;MACS_peak_4877	-87110	YES	NO	NO	NO	YES	NO	YES
PTPN1	MACS_peak_4878;MACS_peak_8800;MACS_peak_8800;MACS_peak_4879	-69928	YES	YES	NO	NO	YES	NO	YES
PTPRE	MACS_peak_2357;MACS_peak_1323	4020	YES	YES	NO	NO	YES	NO	YES
PTPRH	MACS_peak_3932;MACS_peak_7048	-7258	YES	YES	NO	NO	YES	NO	YES
PTPRJ	MACS_peak_2679;MACS_peak_1498	-61209	YES	YES	NO	NO	YES	NO	YES
PTPRM	MACS_peak_3537;MACS_peak_6341	-149315	YES	NO	NO	NO	NO	YES	YES
PTPRN	MACS_peak_8292;MACS_peak_4592	420	YES	NO	YES	NO	NO	NO	YES
PTRF	MACS_peak_3295;MACS_peak_5956	-13118	YES	YES	NO	NO	YES	NO	YES
PTRF	MACS_peak_3294;MACS_peak_5955	-4929	YES	NO	NO	NO	YES	NO	YES
PTTG1IP	MACS_peak_5035;MACS_peak_9079	3250	YES	YES	NO	NO	YES	NO	YES
PUS1	MACS_peak_2195;MACS_peak_4007	-16559	YES	NO	NO	NO	YES	NO	YES
PUS10	MACS_peak_7472;MACS_peak_4154	4770	YES	NO	YES	NO	NO	NO	YES
PVT1	MACS_peak_8064;MACS_peak_14679	-37238	YES	YES	NO	NO	YES	NO	YES
PVT1	MACS_peak_8065;MACS_peak_14680	8495	YES	NO	NO	NO	YES	NO	YES
PVT1	MACS_peak_14681;MACS_peak_8066	16899	YES	YES	NO	NO	YES	NO	YES
PXN	MACS_peak_2148;MACS_peak_3925	-15471	YES	NO	NO	NO	YES	NO	YES
PYGB	MACS_peak_4794;MACS_peak_8658	-10069	YES	NO	NO	NO	YES	NO	YES
PYGB	MACS_peak_8657;MACS_peak_4793	-24627	YES	NO	NO	NO	YES	NO	YES
PYGL	MACS_peak_4423;MACS_peak_2394	-10932	YES	YES	NO	NO	YES	NO	YES
QKI	MACS_peak_13128;MACS_peak_7208	330991	NO	YES	NO	NO	YES	NO	YES
RAB11FIP1	MACS_peak_14197;MACS_peak_7814	-16616	YES	NO	NO	NO	NO	YES	YES
RAB21	MACS_peak_3664;MACS_peak_2003	-23543	YES	NO	NO	NO	YES	NO	YES
RAB42	MACS_peak_131;MACS_peak_231	9352	YES	YES	NO	NO	YES	NO	YES
RAET1E-AS1	MACS_peak_13020;MACS_peak_7152	-8119	YES	NO	NO	NO	YES	NO	YES
RAET1E-AS1	MACS_peak_13019;MACS_peak_7151	-15922	YES	YES	NO	NO	YES	NO	YES
RAI14	MACS_peak_6305;MACS_peak_11423	-46766	YES	NO	NO	NO	YES	NO	YES
RAI14	MACS_peak_11425;MACS_peak_6306	-378	YES	NO	NO	YES	NO	NO	YES
RALGDS	MACS_peak_8486;MACS_peak_15438	-4240	YES	NO	NO	NO	YES	NO	YES
RALGDS	MACS_peak_15437;MACS_peak_8485	-2774	YES	NO	NO	NO	YES	NO	YES
RAMP1	MACS_peak_4704;MACS_peak_8479	6675	YES	NO	NO	NO	YES	NO	YES
RANGAP1	MACS_peak_5180;MACS_peak_9306	-2213	YES	NO	NO	NO	YES	NO	YES
RAP1GAP	MACS_peak_92;MACS_peak_156	13097	YES	NO	NO	NO	YES	NO	YES
RAPGEF2	MACS_peak_6154;MACS_peak_11122	134307	NO	YES	NO	NO	YES	NO	YES
RAPGEF2	MACS_peak_6153;MACS_peak_11121	123061	NO	NO	NO	NO	YES	NO	YES
RAPGEF4	MACS_peak_4430;MACS_peak_8006	-80133	YES	NO	NO	NO	YES	NO	YES
RAPGEF4	MACS_peak_8009;MACS_peak_4433	-34280	NO	NO	NO	NO	NO	YES	YES
RAPGEF4	MACS_peak_4431;MACS_peak_8007	-42540	YES	NO	NO	NO	YES	NO	YES
RARA	MACS_peak_3274;MACS_peak_5928	-3531	YES	NO	NO	NO	YES	NO	YES
[truncated: 584 more rows]
