# Supplementary material for: New roles for AP-1/JUNB in cell cycle control and tumorigenic cell invasion via regulation of cyclin E1 and TGF-β2
Source: Genome Biol. 2022 Dec 9;23:252. doi: 10.1186/s13059-022-02800-0 (PMC9733061; doi:10.1186/s13059-022-02800-0)
Supplement: Supplementary file 6 — Additional file 6: Table S5. High-confidence JUNB regulated genes containing JUNB binding sites of ChIP-seq analysis. [file 13059_2022_2800_MOESM6_ESM.xlsx]

## Sheet: Table S5
Table S5. JUNB-Regulated direct candidate target genes
Gene	Peak Name	Distance between JUNB ChIP-seq peak and nearest gene TSS (bases)	AP-1/TRE motif	AP-1/CRE motif	cAP	cIP	cAE	cIE	ATAC-seq	Fold Change siJUNB-792 vs siCt	Fold Change siJUNB-848 vs siCt
ARSJ	MACS_peak_10930;MACS_peak_6063	-35504	NO	NO	NO	NO	YES	NO	YES	1.70925	1.7476
CDA	MACS_peak_88;MACS_peak_150	15418	NO	NO	NO	NO	YES	NO	YES	1.41653	1.42491
CDH4	MACS_peak_8903;MACS_peak_4951	-62833	YES	NO	NO	NO	YES	NO	YES	-1.34336	-1.47032
CORO2B	MACS_peak_2754;MACS_peak_5025	7457	NO	NO	NO	NO	YES	NO	YES	-1.80253	-1.58956
ERCC2	MACS_peak_3881;MACS_peak_6957;MACS_peak_6957;MACS_peak_3882	-6123	NO	YES	NO	NO	YES	NO	YES	-1.49263	-1.37268
ETV4	MACS_peak_3303;MACS_peak_5967	-33327	NO	NO	NO	NO	YES	NO	YES	-1.91265	-1.6489
	MACS_peak_3304;MACS_peak_5968	-45761	YES	YES	NO	NO	YES	NO	YES
	MACS_peak_5966;MACS_peak_3302	-24136	YES	YES	NO	NO	YES	NO	YES
EVI2A	MACS_peak_5863;MACS_peak_3248	-6204	YES	YES	NO	NO	NO	YES	YES	-1.59892	-1.6713
GPR156	MACS_peak_9918;MACS_peak_5516	73705	YES	NO	NO	NO	YES	NO	YES	1.73647	1.34405
GREB1	MACS_peak_3973;MACS_peak_7134	-18131	YES	NO	NO	NO	YES	NO	YES	1.30496	1.36966
HIPK3	MACS_peak_2571;MACS_peak_1440;MACS_peak_1440;MACS_peak_2572	113873	YES	YES	NO	NO	YES	NO	YES	-1.31492	-1.413
IPMK	MACS_peak_1804;MACS_peak_1013	130048	YES	NO	NO	NO	YES	NO	YES	-1.94447	-1.44383
MICALCL	MACS_peak_2457;MACS_peak_1375	560	YES	NO	NO	NO	YES	NO	YES	-1.86598	-2.26203
PGM1	MACS_peak_259;MACS_peak_441	39715	YES	NO	NO	NO	YES	NO	YES	1.50795	1.41048
PIK3CD	MACS_peak_66;MACS_peak_38	-9606	YES	YES	NO	NO	YES	NO	YES	-1.69176	-1.78289
	MACS_peak_67;MACS_peak_39	56839	YES	NO	NO	NO	NO	YES	YES
PRLR	MACS_peak_11428;MACS_peak_6308	-11774	YES	YES	NO	NO	YES	NO	YES	-1.91719	-1.41265
	MACS_peak_6309;MACS_peak_11429	-18416	YES	NO	NO	NO	YES	NO	YES
PTPN1	MACS_peak_4878;MACS_peak_8800;MACS_peak_8800;MACS_peak_4879	-69928	YES	YES	NO	NO	YES	NO	YES	1.53222	1.33189
	MACS_peak_8799;MACS_peak_4877	-87110	YES	NO	NO	NO	YES	NO	YES
	MACS_peak_8801;MACS_peak_4880	-17038	YES	NO	NO	NO	YES	NO	YES
RBPJ	MACS_peak_10512;MACS_peak_5847	-639	YES	NO	YES	NO	NO	NO	YES	1.56666	1.32772
	MACS_peak_10509;MACS_peak_5844	-79350	NO	NO	NO	NO	NO	YES	YES
RPL38	MACS_peak_3455;MACS_peak_6221	-160676	YES	NO	NO	NO	YES	NO	YES	1.48484	1.35837
	MACS_peak_3456;MACS_peak_6222	-80131	YES	YES	NO	NO	YES	NO	YES
	MACS_peak_6223;MACS_peak_3457	-26397	YES	NO	NO	NO	YES	NO	YES
RPTOR	MACS_peak_6279;MACS_peak_3494	-12175	YES	NO	NO	NO	YES	NO	YES	1.61217	1.5532
SLC36A4	MACS_peak_1623;MACS_peak_2912	507	YES	NO	YES	NO	NO	NO	YES	-1.44999	-1.59584
TBC1D2	MACS_peak_8372;MACS_peak_15227	-9733	NO	NO	NO	NO	YES	NO	YES	1.92668	1.34502
TGFB2	MACS_peak_694;MACS_peak_1233	114007	YES	NO	NO	NO	YES	NO	YES	1.73376	1.80901
	MACS_peak_691;MACS_peak_1232	31417	YES	NO	NO	NO	NO	YES	YES
TIGD6	MACS_peak_6650;MACS_peak_12071	-35542	YES	NO	NO	NO	YES	NO	YES	-1.39559	-1.49492
TSPAN2	MACS_peak_412;MACS_peak_738	-90263	YES	NO	NO	NO	YES	NO	YES	1.51829	2.38726
	MACS_peak_410;MACS_peak_736	-46203	YES	NO	NO	NO	YES	NO	YES
ZADH2	MACS_peak_6654;MACS_peak_3707	21710	YES	NO	NO	NO	NO	YES	YES	-1.37933	-1.47017
ZAK	MACS_peak_4435;MACS_peak_8012	-26514	YES	NO	NO	NO	NO	YES	YES	1.48522	1.4766
